# Supplementary material for: Genetically Determined Variation in Lysis Time Variance in the Bacteriophage φX174
Source: G3 (Bethesda). 2016 Feb 22;6(4):939–55. doi: 10.1534/g3.115.024075 (PMC4825663; doi:10.1534/g3.115.024075)
Supplement: Supporting Information [file supp_g3.115.024075_G3_2015_024075-SI.zip]

Archive with 738 entries (723 files):
- Lysis_Time_RMarkdown/
- Lysis_Time_RMarkdown/.DS_Store
- __MACOSX/
- __MACOSX/Lysis_Time_RMarkdown/
- __MACOSX/Lysis_Time_RMarkdown/._.DS_Store
- Lysis_Time_RMarkdown/Analysis_Functions.R
- __MACOSX/Lysis_Time_RMarkdown/._Analysis_Functions.R
- Lysis_Time_RMarkdown/Burstsize_regression/
- Lysis_Time_RMarkdown/Burstsize_regression/.Rhistory
- __MACOSX/Lysis_Time_RMarkdown/Burstsize_regression/
- __MACOSX/Lysis_Time_RMarkdown/Burstsize_regression/._.Rhistory
- Lysis_Time_RMarkdown/Burstsize_regression/m.319.intercept.v.txt
- __MACOSX/Lysis_Time_RMarkdown/Burstsize_regression/._m.319.intercept.v.txt
- Lysis_Time_RMarkdown/Burstsize_regression/m.319.sigma.v.txt
- __MACOSX/Lysis_Time_RMarkdown/Burstsize_regression/._m.319.sigma.v.txt
- Lysis_Time_RMarkdown/Burstsize_regression/m.319.slope.int.sig.pt.ests.txt
- __MACOSX/Lysis_Time_RMarkdown/Burstsize_regression/._m.319.slope.int.sig.pt.ests.txt
- Lysis_Time_RMarkdown/Burstsize_regression/m.319.slope.v.txt
- __MACOSX/Lysis_Time_RMarkdown/Burstsize_regression/._m.319.slope.v.txt
- Lysis_Time_RMarkdown/Burstsize_regression/m.321.intercept.v.txt
- __MACOSX/Lysis_Time_RMarkdown/Burstsize_regression/._m.321.intercept.v.txt
- Lysis_Time_RMarkdown/Burstsize_regression/m.321.sigma.v.txt
- __MACOSX/Lysis_Time_RMarkdown/Burstsize_regression/._m.321.sigma.v.txt
- Lysis_Time_RMarkdown/Burstsize_regression/m.321.slope.int.sig.pt.ests.txt
- __MACOSX/Lysis_Time_RMarkdown/Burstsize_regression/._m.321.slope.int.sig.pt.ests.txt
- Lysis_Time_RMarkdown/Burstsize_regression/m.321.slope.v.txt
- __MACOSX/Lysis_Time_RMarkdown/Burstsize_regression/._m.321.slope.v.txt
- Lysis_Time_RMarkdown/Burstsize_regression/m.323.intercept.v.txt
- __MACOSX/Lysis_Time_RMarkdown/Burstsize_regression/._m.323.intercept.v.txt
- Lysis_Time_RMarkdown/Burstsize_regression/m.323.sigma.v.txt
- __MACOSX/Lysis_Time_RMarkdown/Burstsize_regression/._m.323.sigma.v.txt
- Lysis_Time_RMarkdown/Burstsize_regression/m.323.slope.int.sig.pt.ests.txt
- __MACOSX/Lysis_Time_RMarkdown/Burstsize_regression/._m.323.slope.int.sig.pt.ests.txt
- Lysis_Time_RMarkdown/Burstsize_regression/m.323.slope.v.txt
- __MACOSX/Lysis_Time_RMarkdown/Burstsize_regression/._m.323.slope.v.txt
- Lysis_Time_RMarkdown/Burstsize_regression/m.324.intercept.v.txt
- __MACOSX/Lysis_Time_RMarkdown/Burstsize_regression/._m.324.intercept.v.txt
- Lysis_Time_RMarkdown/Burstsize_regression/m.324.sigma.v.txt
- __MACOSX/Lysis_Time_RMarkdown/Burstsize_regression/._m.324.sigma.v.txt
- Lysis_Time_RMarkdown/Burstsize_regression/m.324.slope.int.sig.pt.ests.txt
- __MACOSX/Lysis_Time_RMarkdown/Burstsize_regression/._m.324.slope.int.sig.pt.ests.txt
- Lysis_Time_RMarkdown/Burstsize_regression/m.324.slope.v.txt
- __MACOSX/Lysis_Time_RMarkdown/Burstsize_regression/._m.324.slope.v.txt
- Lysis_Time_RMarkdown/Burstsize_regression/m.4B.intercept.v.txt
- __MACOSX/Lysis_Time_RMarkdown/Burstsize_regression/._m.4B.intercept.v.txt
- Lysis_Time_RMarkdown/Burstsize_regression/m.4B.sigma.v.txt
- __MACOSX/Lysis_Time_RMarkdown/Burstsize_regression/._m.4B.sigma.v.txt
- Lysis_Time_RMarkdown/Burstsize_regression/m.4B.slope.int.sig.pt.ests.txt
- __MACOSX/Lysis_Time_RMarkdown/Burstsize_regression/._m.4B.slope.int.sig.pt.ests.txt
- Lysis_Time_RMarkdown/Burstsize_regression/m.4B.slope.v.txt
- __MACOSX/Lysis_Time_RMarkdown/Burstsize_regression/._m.4B.slope.v.txt
- Lysis_Time_RMarkdown/Burstsize_regression/m.5.intercept.v.txt
- __MACOSX/Lysis_Time_RMarkdown/Burstsize_regression/._m.5.intercept.v.txt
- Lysis_Time_RMarkdown/Burstsize_regression/m.5.sigma.v.txt
- __MACOSX/Lysis_Time_RMarkdown/Burstsize_regression/._m.5.sigma.v.txt
- Lysis_Time_RMarkdown/Burstsize_regression/m.5.slope.int.sig.pt.ests.txt
- __MACOSX/Lysis_Time_RMarkdown/Burstsize_regression/._m.5.slope.int.sig.pt.ests.txt
- Lysis_Time_RMarkdown/Burstsize_regression/m.5.slope.v.txt
- __MACOSX/Lysis_Time_RMarkdown/Burstsize_regression/._m.5.slope.v.txt
- Lysis_Time_RMarkdown/Burstsize_regression/m.6.intercept.v.txt
- __MACOSX/Lysis_Time_RMarkdown/Burstsize_regression/._m.6.intercept.v.txt
- Lysis_Time_RMarkdown/Burstsize_regression/m.6.sigma.v.txt
- __MACOSX/Lysis_Time_RMarkdown/Burstsize_regression/._m.6.sigma.v.txt
- Lysis_Time_RMarkdown/Burstsize_regression/m.6.slope.int.sig.pt.ests.txt
- __MACOSX/Lysis_Time_RMarkdown/Burstsize_regression/._m.6.slope.int.sig.pt.ests.txt
- Lysis_Time_RMarkdown/Burstsize_regression/m.6.slope.v.txt
- __MACOSX/Lysis_Time_RMarkdown/Burstsize_regression/._m.6.slope.v.txt
- Lysis_Time_RMarkdown/Burstsize_regression/WT.all.data.txt
- __MACOSX/Lysis_Time_RMarkdown/Burstsize_regression/._WT.all.data.txt
- Lysis_Time_RMarkdown/Burstsize_regression/WT.E.X.real.txt
- __MACOSX/Lysis_Time_RMarkdown/Burstsize_regression/._WT.E.X.real.txt
- Lysis_Time_RMarkdown/Burstsize_regression/WT.intercept.v.txt
- __MACOSX/Lysis_Time_RMarkdown/Burstsize_regression/._WT.intercept.v.txt
- Lysis_Time_RMarkdown/Burstsize_regression/WT.sigma.v.txt
- __MACOSX/Lysis_Time_RMarkdown/Burstsize_regression/._WT.sigma.v.txt
- Lysis_Time_RMarkdown/Burstsize_regression/WT.slope.int.sig.pt.ests.txt
- __MACOSX/Lysis_Time_RMarkdown/Burstsize_regression/._WT.slope.int.sig.pt.ests.txt
- Lysis_Time_RMarkdown/Burstsize_regression/WT.slope.v.txt
- __MACOSX/Lysis_Time_RMarkdown/Burstsize_regression/._WT.slope.v.txt
- __MACOSX/Lysis_Time_RMarkdown/._Burstsize_regression
- Lysis_Time_RMarkdown/Lambda_t0/
- Lysis_Time_RMarkdown/Lambda_t0/.DS_Store
- __MACOSX/Lysis_Time_RMarkdown/Lambda_t0/
- __MACOSX/Lysis_Time_RMarkdown/Lambda_t0/._.DS_Store
- Lysis_Time_RMarkdown/Lambda_t0/Bootstraps/
- Lysis_Time_RMarkdown/Lambda_t0/Bootstraps/m.319.boot.lambda.t0.txt
- __MACOSX/Lysis_Time_RMarkdown/Lambda_t0/Bootstraps/
- __MACOSX/Lysis_Time_RMarkdown/Lambda_t0/Bootstraps/._m.319.boot.lambda.t0.txt
- Lysis_Time_RMarkdown/Lambda_t0/Bootstraps/m.319.lambda.t0.CIs.txt
- __MACOSX/Lysis_Time_RMarkdown/Lambda_t0/Bootstraps/._m.319.lambda.t0.CIs.txt
- Lysis_Time_RMarkdown/Lambda_t0/Bootstraps/m.321.boot.lambda.t0.txt
- __MACOSX/Lysis_Time_RMarkdown/Lambda_t0/Bootstraps/._m.321.boot.lambda.t0.txt
- Lysis_Time_RMarkdown/Lambda_t0/Bootstraps/m.321.lambda.t0.CIs.txt
- __MACOSX/Lysis_Time_RMarkdown/Lambda_t0/Bootstraps/._m.321.lambda.t0.CIs.txt
- Lysis_Time_RMarkdown/Lambda_t0/Bootstraps/m.323.boot.lambda.t0.txt
- __MACOSX/Lysis_Time_RMarkdown/Lambda_t0/Bootstraps/._m.323.boot.lambda.t0.txt
- Lysis_Time_RMarkdown/Lambda_t0/Bootstraps/m.323.lambda.t0.CIs.txt
- __MACOSX/Lysis_Time_RMarkdown/Lambda_t0/Bootstraps/._m.323.lambda.t0.CIs.txt
- Lysis_Time_RMarkdown/Lambda_t0/Bootstraps/m.324.boot.lambda.t0.txt
- __MACOSX/Lysis_Time_RMarkdown/Lambda_t0/Bootstraps/._m.324.boot.lambda.t0.txt
- Lysis_Time_RMarkdown/Lambda_t0/Bootstraps/m.324.lambda.t0.CIs.txt
- __MACOSX/Lysis_Time_RMarkdown/Lambda_t0/Bootstraps/._m.324.lambda.t0.CIs.txt
- Lysis_Time_RMarkdown/Lambda_t0/Bootstraps/m.4B.boot.lambda.t0.txt
- __MACOSX/Lysis_Time_RMarkdown/Lambda_t0/Bootstraps/._m.4B.boot.lambda.t0.txt
- Lysis_Time_RMarkdown/Lambda_t0/Bootstraps/m.4B.lambda.t0.CIs.txt
- __MACOSX/Lysis_Time_RMarkdown/Lambda_t0/Bootstraps/._m.4B.lambda.t0.CIs.txt
- Lysis_Time_RMarkdown/Lambda_t0/Bootstraps/m.5.boot.lambda.t0.txt
- __MACOSX/Lysis_Time_RMarkdown/Lambda_t0/Bootstraps/._m.5.boot.lambda.t0.txt
- Lysis_Time_RMarkdown/Lambda_t0/Bootstraps/m.5.lambda.t0.CIs.txt
- __MACOSX/Lysis_Time_RMarkdown/Lambda_t0/Bootstraps/._m.5.lambda.t0.CIs.txt
- Lysis_Time_RMarkdown/Lambda_t0/Bootstraps/m.6.boot.lambda.t0.txt
- __MACOSX/Lysis_Time_RMarkdown/Lambda_t0/Bootstraps/._m.6.boot.lambda.t0.txt
- Lysis_Time_RMarkdown/Lambda_t0/Bootstraps/m.6.lambda.t0.CIs.txt
- __MACOSX/Lysis_Time_RMarkdown/Lambda_t0/Bootstraps/._m.6.lambda.t0.CIs.txt
- Lysis_Time_RMarkdown/Lambda_t0/Bootstraps/WT.boot.lambda.t0.txt
- __MACOSX/Lysis_Time_RMarkdown/Lambda_t0/Bootstraps/._WT.boot.lambda.t0.txt
- Lysis_Time_RMarkdown/Lambda_t0/Bootstraps/WT.lambda.t0.CIs.txt
- __MACOSX/Lysis_Time_RMarkdown/Lambda_t0/Bootstraps/._WT.lambda.t0.CIs.txt
- __MACOSX/Lysis_Time_RMarkdown/Lambda_t0/._Bootstraps
- Lysis_Time_RMarkdown/Lambda_t0/m.319.beta.by.day.txt
- __MACOSX/Lysis_Time_RMarkdown/Lambda_t0/._m.319.beta.by.day.txt
- Lysis_Time_RMarkdown/Lambda_t0/m.319.lambda.t0.est.txt
- __MACOSX/Lysis_Time_RMarkdown/Lambda_t0/._m.319.lambda.t0.est.txt
- Lysis_Time_RMarkdown/Lambda_t0/m.319.lambda.v.txt
- __MACOSX/Lysis_Time_RMarkdown/Lambda_t0/._m.319.lambda.v.txt
- Lysis_Time_RMarkdown/Lambda_t0/m.319.log.like.lambda.t0.txt
- __MACOSX/Lysis_Time_RMarkdown/Lambda_t0/._m.319.log.like.lambda.t0.txt
- Lysis_Time_RMarkdown/Lambda_t0/m.319.t.0.v.txt
- __MACOSX/Lysis_Time_RMarkdown/Lambda_t0/._m.319.t.0.v.txt
- Lysis_Time_RMarkdown/Lambda_t0/m.321.beta.by.day.txt
- __MACOSX/Lysis_Time_RMarkdown/Lambda_t0/._m.321.beta.by.day.txt
- Lysis_Time_RMarkdown/Lambda_t0/m.321.lambda.t0.est.txt
- __MACOSX/Lysis_Time_RMarkdown/Lambda_t0/._m.321.lambda.t0.est.txt
- Lysis_Time_RMarkdown/Lambda_t0/m.321.lambda.v.txt
- __MACOSX/Lysis_Time_RMarkdown/Lambda_t0/._m.321.lambda.v.txt
- Lysis_Time_RMarkdown/Lambda_t0/m.321.log.like.lambda.t0.txt
- __MACOSX/Lysis_Time_RMarkdown/Lambda_t0/._m.321.log.like.lambda.t0.txt
- Lysis_Time_RMarkdown/Lambda_t0/m.321.t.0.v.txt
- __MACOSX/Lysis_Time_RMarkdown/Lambda_t0/._m.321.t.0.v.txt
- Lysis_Time_RMarkdown/Lambda_t0/m.323.beta.by.day.txt
- __MACOSX/Lysis_Time_RMarkdown/Lambda_t0/._m.323.beta.by.day.txt
- Lysis_Time_RMarkdown/Lambda_t0/m.323.lambda.t0.est.txt
- __MACOSX/Lysis_Time_RMarkdown/Lambda_t0/._m.323.lambda.t0.est.txt
- Lysis_Time_RMarkdown/Lambda_t0/m.323.lambda.v.txt
- __MACOSX/Lysis_Time_RMarkdown/Lambda_t0/._m.323.lambda.v.txt
- Lysis_Time_RMarkdown/Lambda_t0/m.323.log.like.lambda.t0.txt
- __MACOSX/Lysis_Time_RMarkdown/Lambda_t0/._m.323.log.like.lambda.t0.txt
- Lysis_Time_RMarkdown/Lambda_t0/m.323.t.0.v.txt
- __MACOSX/Lysis_Time_RMarkdown/Lambda_t0/._m.323.t.0.v.txt
- Lysis_Time_RMarkdown/Lambda_t0/m.324.beta.by.day.txt
- __MACOSX/Lysis_Time_RMarkdown/Lambda_t0/._m.324.beta.by.day.txt
- Lysis_Time_RMarkdown/Lambda_t0/m.324.lambda.t0.est.txt
- __MACOSX/Lysis_Time_RMarkdown/Lambda_t0/._m.324.lambda.t0.est.txt
- Lysis_Time_RMarkdown/Lambda_t0/m.324.lambda.v.txt
- __MACOSX/Lysis_Time_RMarkdown/Lambda_t0/._m.324.lambda.v.txt
- Lysis_Time_RMarkdown/Lambda_t0/m.324.log.like.lambda.t0.txt
- __MACOSX/Lysis_Time_RMarkdown/Lambda_t0/._m.324.log.like.lambda.t0.txt
- Lysis_Time_RMarkdown/Lambda_t0/m.324.t.0.v.txt
- __MACOSX/Lysis_Time_RMarkdown/Lambda_t0/._m.324.t.0.v.txt
- Lysis_Time_RMarkdown/Lambda_t0/m.4B.beta.by.day.txt
- __MACOSX/Lysis_Time_RMarkdown/Lambda_t0/._m.4B.beta.by.day.txt
- Lysis_Time_RMarkdown/Lambda_t0/m.4B.lambda.t0.est.txt
- __MACOSX/Lysis_Time_RMarkdown/Lambda_t0/._m.4B.lambda.t0.est.txt
- Lysis_Time_RMarkdown/Lambda_t0/m.4B.lambda.v.txt
- __MACOSX/Lysis_Time_RMarkdown/Lambda_t0/._m.4B.lambda.v.txt
- Lysis_Time_RMarkdown/Lambda_t0/m.4B.log.like.lambda.t0.txt
- __MACOSX/Lysis_Time_RMarkdown/Lambda_t0/._m.4B.log.like.lambda.t0.txt
- Lysis_Time_RMarkdown/Lambda_t0/m.4B.t.0.by.lam.txt
- __MACOSX/Lysis_Time_RMarkdown/Lambda_t0/._m.4B.t.0.by.lam.txt
- Lysis_Time_RMarkdown/Lambda_t0/m.4B.t.0.v.txt
- __MACOSX/Lysis_Time_RMarkdown/Lambda_t0/._m.4B.t.0.v.txt
- Lysis_Time_RMarkdown/Lambda_t0/m.5.beta.by.day.txt
- __MACOSX/Lysis_Time_RMarkdown/Lambda_t0/._m.5.beta.by.day.txt
- Lysis_Time_RMarkdown/Lambda_t0/m.5.lambda.t0.est.txt
- __MACOSX/Lysis_Time_RMarkdown/Lambda_t0/._m.5.lambda.t0.est.txt
- Lysis_Time_RMarkdown/Lambda_t0/m.5.lambda.v.txt
- __MACOSX/Lysis_Time_RMarkdown/Lambda_t0/._m.5.lambda.v.txt
- Lysis_Time_RMarkdown/Lambda_t0/m.5.log.like.lambda.t0.txt
- __MACOSX/Lysis_Time_RMarkdown/Lambda_t0/._m.5.log.like.lambda.t0.txt
- Lysis_Time_RMarkdown/Lambda_t0/m.5.t.0.v.txt
- __MACOSX/Lysis_Time_RMarkdown/Lambda_t0/._m.5.t.0.v.txt
- Lysis_Time_RMarkdown/Lambda_t0/m.6.beta.by.day.txt
- __MACOSX/Lysis_Time_RMarkdown/Lambda_t0/._m.6.beta.by.day.txt
- Lysis_Time_RMarkdown/Lambda_t0/m.6.lambda.t0.est.txt
- __MACOSX/Lysis_Time_RMarkdown/Lambda_t0/._m.6.lambda.t0.est.txt
- Lysis_Time_RMarkdown/Lambda_t0/m.6.lambda.v.txt
- __MACOSX/Lysis_Time_RMarkdown/Lambda_t0/._m.6.lambda.v.txt
- Lysis_Time_RMarkdown/Lambda_t0/m.6.log.like.lambda.t0.txt
- __MACOSX/Lysis_Time_RMarkdown/Lambda_t0/._m.6.log.like.lambda.t0.txt
- Lysis_Time_RMarkdown/Lambda_t0/m.6.t.0.v.txt
- __MACOSX/Lysis_Time_RMarkdown/Lambda_t0/._m.6.t.0.v.txt
- Lysis_Time_RMarkdown/Lambda_t0/Pairwise_tests/
- Lysis_Time_RMarkdown/Lambda_t0/Pairwise_tests/.DS_Store
- __MACOSX/Lysis_Time_RMarkdown/Lambda_t0/Pairwise_tests/
- __MACOSX/Lysis_Time_RMarkdown/Lambda_t0/Pairwise_tests/._.DS_Store
- Lysis_Time_RMarkdown/Lambda_t0/Pairwise_tests/lambda.LRT.pvals.lam(2).txt
- __MACOSX/Lysis_Time_RMarkdown/Lambda_t0/Pairwise_tests/._lambda.LRT.pvals.lam(2).txt
- Lysis_Time_RMarkdown/Lambda_t0/Pairwise_tests/m.319.m.321.lambda.LRT.LR.boots(2).txt
- __MACOSX/Lysis_Time_RMarkdown/Lambda_t0/Pairwise_tests/._m.319.m.321.lambda.LRT.LR.boots(2).txt
- Lysis_Time_RMarkdown/Lambda_t0/Pairwise_tests/m.319.m.321.lambda.LRT.LR.obs(2).txt
- __MACOSX/Lysis_Time_RMarkdown/Lambda_t0/Pairwise_tests/._m.319.m.321.lambda.LRT.LR.obs(2).txt
- Lysis_Time_RMarkdown/Lambda_t0/Pairwise_tests/m.319.m.321.lambda.LRT.smry.txt
- __MACOSX/Lysis_Time_RMarkdown/Lambda_t0/Pairwise_tests/._m.319.m.321.lambda.LRT.smry.txt
- Lysis_Time_RMarkdown/Lambda_t0/Pairwise_tests/m.319.m.321.t0.LRT.LR.boots(2).txt
- __MACOSX/Lysis_Time_RMarkdown/Lambda_t0/Pairwise_tests/._m.319.m.321.t0.LRT.LR.boots(2).txt
- Lysis_Time_RMarkdown/Lambda_t0/Pairwise_tests/m.319.m.321.t0.LRT.LR.obs(2).txt
- __MACOSX/Lysis_Time_RMarkdown/Lambda_t0/Pairwise_tests/._m.319.m.321.t0.LRT.LR.obs(2).txt
- Lysis_Time_RMarkdown/Lambda_t0/Pairwise_tests/m.319.m.321.t0.LRT.smry.txt
- __MACOSX/Lysis_Time_RMarkdown/Lambda_t0/Pairwise_tests/._m.319.m.321.t0.LRT.smry.txt
- Lysis_Time_RMarkdown/Lambda_t0/Pairwise_tests/m.319.m.323.lambda.LRT.LR.boots(2).txt
- __MACOSX/Lysis_Time_RMarkdown/Lambda_t0/Pairwise_tests/._m.319.m.323.lambda.LRT.LR.boots(2).txt
- Lysis_Time_RMarkdown/Lambda_t0/Pairwise_tests/m.319.m.323.lambda.LRT.LR.obs(2).txt
- __MACOSX/Lysis_Time_RMarkdown/Lambda_t0/Pairwise_tests/._m.319.m.323.lambda.LRT.LR.obs(2).txt
- Lysis_Time_RMarkdown/Lambda_t0/Pairwise_tests/m.319.m.323.lambda.LRT.smry.txt
- __MACOSX/Lysis_Time_RMarkdown/Lambda_t0/Pairwise_tests/._m.319.m.323.lambda.LRT.smry.txt
- Lysis_Time_RMarkdown/Lambda_t0/Pairwise_tests/m.319.m.323.t0.LRT.LR.boots(2).txt
- __MACOSX/Lysis_Time_RMarkdown/Lambda_t0/Pairwise_tests/._m.319.m.323.t0.LRT.LR.boots(2).txt
- Lysis_Time_RMarkdown/Lambda_t0/Pairwise_tests/m.319.m.323.t0.LRT.LR.obs(2).txt
- __MACOSX/Lysis_Time_RMarkdown/Lambda_t0/Pairwise_tests/._m.319.m.323.t0.LRT.LR.obs(2).txt
- Lysis_Time_RMarkdown/Lambda_t0/Pairwise_tests/m.319.m.323.t0.LRT.smry.txt
- __MACOSX/Lysis_Time_RMarkdown/Lambda_t0/Pairwise_tests/._m.319.m.323.t0.LRT.smry.txt
- Lysis_Time_RMarkdown/Lambda_t0/Pairwise_tests/m.319.m.324.lambda.LRT.LR.boots(2).txt
- __MACOSX/Lysis_Time_RMarkdown/Lambda_t0/Pairwise_tests/._m.319.m.324.lambda.LRT.LR.boots(2).txt
- Lysis_Time_RMarkdown/Lambda_t0/Pairwise_tests/m.319.m.324.lambda.LRT.LR.obs(2).txt
- __MACOSX/Lysis_Time_RMarkdown/Lambda_t0/Pairwise_tests/._m.319.m.324.lambda.LRT.LR.obs(2).txt
- Lysis_Time_RMarkdown/Lambda_t0/Pairwise_tests/m.319.m.324.lambda.LRT.smry.txt
- __MACOSX/Lysis_Time_RMarkdown/Lambda_t0/Pairwise_tests/._m.319.m.324.lambda.LRT.smry.txt
- Lysis_Time_RMarkdown/Lambda_t0/Pairwise_tests/m.319.m.324.t0.LRT.LR.boots(2).txt
- __MACOSX/Lysis_Time_RMarkdown/Lambda_t0/Pairwise_tests/._m.319.m.324.t0.LRT.LR.boots(2).txt
- Lysis_Time_RMarkdown/Lambda_t0/Pairwise_tests/m.319.m.324.t0.LRT.LR.obs(2).txt
- __MACOSX/Lysis_Time_RMarkdown/Lambda_t0/Pairwise_tests/._m.319.m.324.t0.LRT.LR.obs(2).txt
- Lysis_Time_RMarkdown/Lambda_t0/Pairwise_tests/m.319.m.324.t0.LRT.smry.txt
- __MACOSX/Lysis_Time_RMarkdown/Lambda_t0/Pairwise_tests/._m.319.m.324.t0.LRT.smry.txt
- Lysis_Time_RMarkdown/Lambda_t0/Pairwise_tests/m.319.m.4B.lambda.LRT.LR.boots(2).txt
- __MACOSX/Lysis_Time_RMarkdown/Lambda_t0/Pairwise_tests/._m.319.m.4B.lambda.LRT.LR.boots(2).txt
- Lysis_Time_RMarkdown/Lambda_t0/Pairwise_tests/m.319.m.4B.lambda.LRT.LR.obs(2).txt
- __MACOSX/Lysis_Time_RMarkdown/Lambda_t0/Pairwise_tests/._m.319.m.4B.lambda.LRT.LR.obs(2).txt
- Lysis_Time_RMarkdown/Lambda_t0/Pairwise_tests/m.319.m.4B.lambda.LRT.smry.txt
- __MACOSX/Lysis_Time_RMarkdown/Lambda_t0/Pairwise_tests/._m.319.m.4B.lambda.LRT.smry.txt
- Lysis_Time_RMarkdown/Lambda_t0/Pairwise_tests/m.319.m.4B.t0.LRT.LR.boots(2).txt
- __MACOSX/Lysis_Time_RMarkdown/Lambda_t0/Pairwise_tests/._m.319.m.4B.t0.LRT.LR.boots(2).txt
- Lysis_Time_RMarkdown/Lambda_t0/Pairwise_tests/m.319.m.4B.t0.LRT.LR.obs(2).txt
- __MACOSX/Lysis_Time_RMarkdown/Lambda_t0/Pairwise_tests/._m.319.m.4B.t0.LRT.LR.obs(2).txt
- Lysis_Time_RMarkdown/Lambda_t0/Pairwise_tests/m.319.m.4B.t0.LRT.smry.txt
- __MACOSX/Lysis_Time_RMarkdown/Lambda_t0/Pairwise_tests/._m.319.m.4B.t0.LRT.smry.txt
- Lysis_Time_RMarkdown/Lambda_t0/Pairwise_tests/m.319.m.5.lambda.LRT.LR.boots(2).txt
- __MACOSX/Lysis_Time_RMarkdown/Lambda_t0/Pairwise_tests/._m.319.m.5.lambda.LRT.LR.boots(2).txt
- Lysis_Time_RMarkdown/Lambda_t0/Pairwise_tests/m.319.m.5.lambda.LRT.LR.obs(2).txt
- __MACOSX/Lysis_Time_RMarkdown/Lambda_t0/Pairwise_tests/._m.319.m.5.lambda.LRT.LR.obs(2).txt
- Lysis_Time_RMarkdown/Lambda_t0/Pairwise_tests/m.319.m.5.lambda.LRT.smry.txt
- __MACOSX/Lysis_Time_RMarkdown/Lambda_t0/Pairwise_tests/._m.319.m.5.lambda.LRT.smry.txt
- Lysis_Time_RMarkdown/Lambda_t0/Pairwise_tests/m.319.m.5.t0.LRT.LR.boots(2).txt
- __MACOSX/Lysis_Time_RMarkdown/Lambda_t0/Pairwise_tests/._m.319.m.5.t0.LRT.LR.boots(2).txt
- Lysis_Time_RMarkdown/Lambda_t0/Pairwise_tests/m.319.m.5.t0.LRT.LR.obs(2).txt
- __MACOSX/Lysis_Time_RMarkdown/Lambda_t0/Pairwise_tests/._m.319.m.5.t0.LRT.LR.obs(2).txt
- Lysis_Time_RMarkdown/Lambda_t0/Pairwise_tests/m.319.m.5.t0.LRT.smry.txt
- __MACOSX/Lysis_Time_RMarkdown/Lambda_t0/Pairwise_tests/._m.319.m.5.t0.LRT.smry.txt
- Lysis_Time_RMarkdown/Lambda_t0/Pairwise_tests/m.319.m.6.lambda.LRT.LR.boots(2).txt
- __MACOSX/Lysis_Time_RMarkdown/Lambda_t0/Pairwise_tests/._m.319.m.6.lambda.LRT.LR.boots(2).txt
- Lysis_Time_RMarkdown/Lambda_t0/Pairwise_tests/m.319.m.6.lambda.LRT.LR.obs(2).txt
- __MACOSX/Lysis_Time_RMarkdown/Lambda_t0/Pairwise_tests/._m.319.m.6.lambda.LRT.LR.obs(2).txt
- Lysis_Time_RMarkdown/Lambda_t0/Pairwise_tests/m.319.m.6.lambda.LRT.smry.txt
- __MACOSX/Lysis_Time_RMarkdown/Lambda_t0/Pairwise_tests/._m.319.m.6.lambda.LRT.smry.txt
- Lysis_Time_RMarkdown/Lambda_t0/Pairwise_tests/m.319.m.6.t0.LRT.LR.boots(2).txt
- __MACOSX/Lysis_Time_RMarkdown/Lambda_t0/Pairwise_tests/._m.319.m.6.t0.LRT.LR.boots(2).txt
- Lysis_Time_RMarkdown/Lambda_t0/Pairwise_tests/m.319.m.6.t0.LRT.LR.obs(2).txt
- __MACOSX/Lysis_Time_RMarkdown/Lambda_t0/Pairwise_tests/._m.319.m.6.t0.LRT.LR.obs(2).txt
- Lysis_Time_RMarkdown/Lambda_t0/Pairwise_tests/m.319.m.6.t0.LRT.smry.txt
- __MACOSX/Lysis_Time_RMarkdown/Lambda_t0/Pairwise_tests/._m.319.m.6.t0.LRT.smry.txt
- Lysis_Time_RMarkdown/Lambda_t0/Pairwise_tests/m.321.m.323.lambda.LRT.LR.boots(2).txt
- __MACOSX/Lysis_Time_RMarkdown/Lambda_t0/Pairwise_tests/._m.321.m.323.lambda.LRT.LR.boots(2).txt
- Lysis_Time_RMarkdown/Lambda_t0/Pairwise_tests/m.321.m.323.lambda.LRT.LR.obs(2).txt
- __MACOSX/Lysis_Time_RMarkdown/Lambda_t0/Pairwise_tests/._m.321.m.323.lambda.LRT.LR.obs(2).txt
- Lysis_Time_RMarkdown/Lambda_t0/Pairwise_tests/m.321.m.323.lambda.LRT.smry.txt
- __MACOSX/Lysis_Time_RMarkdown/Lambda_t0/Pairwise_tests/._m.321.m.323.lambda.LRT.smry.txt
- Lysis_Time_RMarkdown/Lambda_t0/Pairwise_tests/m.321.m.323.t0.LRT.LR.boots(2).txt
- __MACOSX/Lysis_Time_RMarkdown/Lambda_t0/Pairwise_tests/._m.321.m.323.t0.LRT.LR.boots(2).txt
- Lysis_Time_RMarkdown/Lambda_t0/Pairwise_tests/m.321.m.323.t0.LRT.LR.obs(2).txt
- __MACOSX/Lysis_Time_RMarkdown/Lambda_t0/Pairwise_tests/._m.321.m.323.t0.LRT.LR.obs(2).txt
- Lysis_Time_RMarkdown/Lambda_t0/Pairwise_tests/m.321.m.323.t0.LRT.smry.txt
- __MACOSX/Lysis_Time_RMarkdown/Lambda_t0/Pairwise_tests/._m.321.m.323.t0.LRT.smry.txt
- Lysis_Time_RMarkdown/Lambda_t0/Pairwise_tests/m.321.m.324.lambda.LRT.LR.boots(2).txt
- __MACOSX/Lysis_Time_RMarkdown/Lambda_t0/Pairwise_tests/._m.321.m.324.lambda.LRT.LR.boots(2).txt
- Lysis_Time_RMarkdown/Lambda_t0/Pairwise_tests/m.321.m.324.lambda.LRT.LR.obs(2).txt
- __MACOSX/Lysis_Time_RMarkdown/Lambda_t0/Pairwise_tests/._m.321.m.324.lambda.LRT.LR.obs(2).txt
- Lysis_Time_RMarkdown/Lambda_t0/Pairwise_tests/m.321.m.324.lambda.LRT.smry.txt
- __MACOSX/Lysis_Time_RMarkdown/Lambda_t0/Pairwise_tests/._m.321.m.324.lambda.LRT.smry.txt
- Lysis_Time_RMarkdown/Lambda_t0/Pairwise_tests/m.321.m.324.t0.LRT.LR.boots(2).txt
- __MACOSX/Lysis_Time_RMarkdown/Lambda_t0/Pairwise_tests/._m.321.m.324.t0.LRT.LR.boots(2).txt
- Lysis_Time_RMarkdown/Lambda_t0/Pairwise_tests/m.321.m.324.t0.LRT.LR.obs(2).txt
- __MACOSX/Lysis_Time_RMarkdown/Lambda_t0/Pairwise_tests/._m.321.m.324.t0.LRT.LR.obs(2).txt
- Lysis_Time_RMarkdown/Lambda_t0/Pairwise_tests/m.321.m.324.t0.LRT.smry.txt
- __MACOSX/Lysis_Time_RMarkdown/Lambda_t0/Pairwise_tests/._m.321.m.324.t0.LRT.smry.txt
- Lysis_Time_RMarkdown/Lambda_t0/Pairwise_tests/m.321.m.4B.lambda.LRT.LR.boots(2).txt
- __MACOSX/Lysis_Time_RMarkdown/Lambda_t0/Pairwise_tests/._m.321.m.4B.lambda.LRT.LR.boots(2).txt
- Lysis_Time_RMarkdown/Lambda_t0/Pairwise_tests/m.321.m.4B.lambda.LRT.LR.obs(2).txt
- __MACOSX/Lysis_Time_RMarkdown/Lambda_t0/Pairwise_tests/._m.321.m.4B.lambda.LRT.LR.obs(2).txt
- Lysis_Time_RMarkdown/Lambda_t0/Pairwise_tests/m.321.m.4B.lambda.LRT.smry.txt
- __MACOSX/Lysis_Time_RMarkdown/Lambda_t0/Pairwise_tests/._m.321.m.4B.lambda.LRT.smry.txt
- Lysis_Time_RMarkdown/Lambda_t0/Pairwise_tests/m.321.m.4B.t0.LRT.LR.boots(2).txt
[truncated: 438 more entries]
