# Supplementary material for: Genetically Determined Variation in Lysis Time Variance in the Bacteriophage φX174
Source: G3 (Bethesda). 2016 Feb 22;6(4):939–55. doi: 10.1534/g3.115.024075 (PMC4825663; doi:10.1534/g3.115.024075)
Supplement: Supporting Information [file supp_g3.115.024075_G3_2015_024075-SI.zip › Lysis_Time_RMarkdown/Analysis_Functions.R]

# ==== All the functions used in the analysis for "Genetically deteremined variation in lysis time variance in the bacteriophage phiX174 by Baker et al. ===

est.beta.day.NEW <- function(day.v){
  zero.wells <- which(day.v==0)
  day.v <- abs(day.v)
  burst.wells <- which(day.v>burst.cutoff)
  pos.wells <- which(day.v>0)
  small.wells <- which(day.v<burst.cutoff)
  unburst.wells <- intersect(pos.wells, small.wells)
  x.bar <- sum(day.v[unburst.wells])/(length(zero.wells)+length(unburst.wells))
  beta.i <- x.bar
  n.wells <- length(day.v)
  n.unburst <- length(unburst.wells) + length(zero.wells)
  n.unburst.non0 <- length(unburst.wells)
  n.burst <- length(burst.wells)
  n.zeros <- length(zero.wells)
  
  beta.hat <- x.bar + log(n.unburst + n.burst) - log(n.unburst)
  beta.zero <- -log(n.zeros/n.wells)
  
  first.burst <- min(which(day.v>burst.cutoff))-1
  beta.eclipse <- mean(day.v[1:first.burst])
  
  beta.mean <- mean(c(day.v[unburst.wells], day.v[zero.wells]))
  
  return(list(beta.hat=beta.hat, beta.zero=beta.zero, beta.eclipse=beta.eclipse, beta.mean=beta.mean))
}


est.burst.prob.parms.for.weibullLRT <- function(all.data.h){
  
  # === (1) Rough search ===
  print("   Rough search...")
  alpha.v <- seq(0.25, 2, by=0.25)   
  lambda.v <- seq(2, 18, by=0.5)
  t.0.v <- seq(7, 15, by=0.25)
  alph.int <- alpha.v[2]-alpha.v[1]
  lam.int <- lambda.v[2]-lambda.v[1]
  t.0.int <- t.0.v[2] - t.0.v[1]
  
  likes <- array(dim=c(length(t.0.v), length(lambda.v), length(alpha.v)))   # use likes instead of t.0.by.lam when you want to also search over alpha
  
  for (alpha.i in 1:length(alpha.v)){
    alpha <- alpha.v[alpha.i]
    #print(paste("alpha=", alpha))
    
    for (t.0.i in 1:length(t.0.v)){
      #print(paste("t.0=", t.0.v[t.0.i]))
      for (lam.i in 1:length(lambda.v)){
        lambda <- lambda.v[lam.i]
        likes[t.0.i, lam.i, alpha.i] <- calc.like.given.alph.lam.combo.data(alpha, lambda, t.0.v[t.0.i], all.data.h)$ln.Like
      } #next lam.i
    }  #next t.0.i
    
  }  #next alpha.i
  
  m <- max(likes)
  w.m <- which(likes==m, arr.ind=T)
  t.0.best <- t.0.v[w.m[1]]
  lam.best <- lambda.v[w.m[2]]
  alph.best <- alpha.v[w.m[3]]
  
  dims <- dim(likes)
  
  if (w.m[1] == 1 | w.m[1]==dims[1]){print("     WARNING: t.0.best at boundary of search")}
  if (w.m[2] == 1 | w.m[2]==dims[2]){print("     WARNING: lam.best at boundary of search")}
  if (w.m[3] == 1 | w.m[3]==dims[3]){print("     WARNING: alph.best at boundary of search")}
  
  r.one <- which(alpha.v==1)
  lnL.one <- max(likes[,,r.one])
  w.one <- which(likes==lnL.one, arr.ind=T)
  t0.hat.one <- t.0.v[w.one[1]]
  lam.hat.one <- lambda.v[w.one[2]]
  
  
  # === (2) More detailed search ===
  print("   Detailed search for alt model...")
  alph.int.2 <- alph.int * 2
  lam.int.2 <- lam.int*3
  t.0.int.2 <- t.0.int*3
  alpha.v.2 <- seq(alph.best-alph.int.2, alph.best+alph.int.2, length.out=10)
  lambda.v.2 <- seq(lam.best-lam.int.2, lam.best+lam.int.2, length.out=10)
  t.0.v.2 <- seq(t.0.best-t.0.int.2, t.0.best+t.0.int.2, length.out=10)
  
  likes.2 <- array(dim=c(length(t.0.v.2), length(lambda.v.2), length(alpha.v.2)))   # use likes instead of t.0.by.lam when you want to also search over alpha
  
  for (alpha.i in 1:length(alpha.v.2)){
    alpha <- alpha.v.2[alpha.i]
    #print(paste("alpha=", round(alpha,1)))
    
    for (t.0.i in 1:length(t.0.v.2)){
      #print(paste("t.0=", round(t.0.v.2[t.0.i],1)))
      for (lam.i in 1:length(lambda.v.2)){
        lambda <- lambda.v.2[lam.i]
        likes.2[t.0.i, lam.i, alpha.i] <- calc.like.given.alph.lam.combo.data(alpha, lambda, t.0.v.2[t.0.i], all.data.h)$ln.Like
      } #next lam.i
    }  #next t.0.i
    
  }  #next alpha.i
  
  m.2 <- max(likes.2)
  w.m.2 <- which(likes.2==m.2, arr.ind=T)
  t.0.best.2 <- t.0.v.2[w.m.2[1]]
  lam.best.2 <- lambda.v.2[w.m.2[2]]
  alph.best.2 <- alpha.v.2[w.m.2[3]]
  
  dims <- dim(likes.2)
  if (w.m.2[1] == 1 | w.m.2[1]==dims[1]){print("     WARNING: t.0.best.2 at boundary of search")}
  if (w.m.2[2] == 1 | w.m.2[2]==dims[2]){print("     WARNING: lam.best.2 at boundary of search")}
  if (w.m.2[3] == 1 | w.m.2[3]==dims[3]){print("     WARNING: alph.best.2 at boundary of search")}
  
  
  
  # === (3) More detailed searh under alpha=1 ===
  print("   Detailed search under exp model...")
  
  alpha.v.3 <- 1
  lam.int.2 <- lam.int*2
  t.0.int.2 <- t.0.int*2
  lambda.v.3 <- seq(lam.hat.one-lam.int.2, lam.hat.one+lam.int.2, length.out=10)
  t.0.v.3 <- seq(t0.hat.one-t.0.int.2, t0.hat.one+t.0.int.2, length.out=10)
  
  likes.3 <- array(dim=c(length(t.0.v.3), length(lambda.v.3), length(alpha.v.3)))   # use likes instead of t.0.by.lam when you want to also search over alpha
  
  for (alpha.i in 1:length(alpha.v.3)){
    alpha <- alpha.v.3[alpha.i]
    #print(paste("alpha=", round(alpha,1)))
    
    for (t.0.i in 1:length(t.0.v.3)){
      #print(paste("t.0=", round(t.0.v.2[t.0.i],1)))
      for (lam.i in 1:length(lambda.v.3)){
        lambda <- lambda.v.3[lam.i]
        t.0 <- t.0.v.3[t.0.i]
        likes.3[t.0.i, lam.i, alpha.i] <- calc.like.given.alph.lam.combo.data(alpha, lambda, t.0, all.data.h)$ln.Like
      } #next lam.i
    }  #next t.0.i
    
  }  #next alpha.i
  
  m.3 <- max(likes.3)
  w.m.3 <- which(likes.3==m.3, arr.ind=T)
  t.0.best.3 <- t.0.v.2[w.m.3[1]]
  lam.best.3 <- lambda.v.3[w.m.3[2]]
  alph.best.3 <- alpha.v.3[w.m.3[3]]
  
  dims <- dim(likes.3)
  
  if (w.m.3[1] == 1 | w.m.3[1]==dims[1]){print("     WARNING: t.0.best.3 at boundary of search")}
  if (w.m.3[2] == 1 | w.m.3[2]==dims[2]){print("     WARNING: lam.best.3 at boundary of search")}
  
  
  LR <- m.2 - m.3
  
  
  
  return(list(lnL.alt=m.2, t.0.mle=t.0.best.2, lam.mle=lam.best.2, alph.mle=alph.best.2, lnL.null=m.3, t.0.null=t.0.best.3, lam.null=lam.best.3, alph.null=1, LR=LR))
  
}


# === Code calculates likelihood given alpha, lambda combinations
calc.like.given.alph.lam.combo.data <- function(alpha.here, lambda.here, t.0.here, data){  # for given values of alpha and lambda (and beta), calc.likelihood
  
  N.t.like <- 0
  M.t.like <- 0
  #s.h <- seq(0, max(as.numeric(data$time)), by=0.25)
  s.h <- round(seq(0, max(as.numeric(data$time)), by=0.05),2)
  w.t.v <- generate.w.t.v(lambda.here, t.0.here, alpha.here, s.h)
  pre.t.0.burst.prob <- 0.00000000001   # this avoids log of 0 problems
  
  data.burst <- data[which(data$burst!=0),]   # just wells with phage
  data.withphage <- data.burst[order(as.numeric(data.burst$time)),]  #sorted by time
  
  bursts.here <- abs(as.numeric(data$burst))
  #burst.wells.here <- (which(abs(bursts.here)>10))
  burst.wells.here <- (which(bursts.here>burst.cutoff))
  
  not.empty.wells.here <- which(abs(bursts.here)!=0)	
  likes <- matrix(nrow=length(not.empty.wells.here), ncol=2)
  colnames(likes) <- c("N.t.like", "M.t.like")
  
  for (well.i in 1:length(data.withphage[,1])){
    #for (well.i in 1:length(not.empty.wells.here)){
    #count <- abs(as.numeric(data$burst[not.empty.wells.here[well.i]]))
    #beta.d <- as.numeric(data$beta[not.empty.wells.here[well.i]])
    #time <- as.numeric(data$time[not.empty.wells.here[well.i]])
    count <- abs(as.numeric(data.withphage$burst[well.i]))
    time <- round(as.numeric(data.withphage$time[well.i]),2)
    beta.d <- as.numeric(data.withphage$beta[well.i])
    
    
    #if (time >= t.0.here){
    time.i <- match(time, s.h)
    
    if (count >= burst.cutoff){   # burst event, N.t>0, Y.t = 1
      Y.t <- 1
    } else{
      Y.t <- 0	
    }
    N.t.like <- N.t.like + (-beta.d*w.t.v[time.i])*(1-Y.t) + Y.t*log(1-exp(-beta.d*w.t.v[time.i]))   # N.t likelihood
    likes[well.i, 1] <- (-beta.d*w.t.v[time.i])*(1-Y.t) + Y.t*log(1-exp(-beta.d*w.t.v[time.i]))
    
    if (count < burst.cutoff){   # an unburst well
      M.t.like <- M.t.like + (-beta.d*(1-w.t.v[time.i])) + count*log(beta.d*(1-w.t.v[time.i]))
      likes[well.i, 2] <- (-beta.d*(1-w.t.v[time.i])) + count*log(beta.d*(1-w.t.v[time.i]))
    }
    #	}  # end if time > t.0.here
  }  #next well.i
  
  ln.Like <- N.t.like + M.t.like
  like.by.plate <- rowSums(likes, na.rm=TRUE)
  
  results <- list(ln.Like, like.by.plate, data.withphage, likes)
  names(results) <- c("ln.Like", "like.by.plate", "data.withphage", "likes")
  
  return(results)
  
} # end calc.like.given.alph.lam function...


#  --- This gives the vector of probabilties that a phage will burst by time t for parameters lambda and alpha
generate.w.t.v <- function(lambda.here, t.0.here, alpha.here, s.h){
  less.t.0 <- which(s.h<=t.0.here)
  ge.t.0 <- which(s.h>t.0.here)
  w.t.v <- rep(NA, length(s.h))
  w.t.v[less.t.0] <- 0.00000000000001
  w.t.v[ge.t.0] <- 1-exp(-((s.h[ge.t.0]-t.0.here)/lambda.here)^alpha.here)
  w.t.v <- w.t.v * 0.99999999	
  return(w.t.v)
}


# --sim dataset for parametric bootstrap ---
sim.dataset <- function(lambda.here, alpha.here, t.0.here, all.data){
  
  burst.size.here <- 100
  burst.sd.here <- 25
  
  burst.wells <- which(abs(as.numeric(all.data$burst))>burst.cutoff)   # note use of absolute value so overgrown plates are included in burst wells
  burst.times <- as.numeric(all.data$time[burst.wells])
  max.burst <- max(burst.times)
  
  n.wells <- length(all.data[,1])
  day.v <- unique(all.data$date)	
  s.h <- round(seq(0, max.burst + 1, by=0.05),2)
  w.t.v <- generate.w.t.v(lambda.here, t.0.here, alpha.here, s.h)
  
  sim.data <- all.data
  sim.data$burst <- rep(NA, n.wells)
  sim.data$beta <- rep(NA, n.wells)
  beta.vector <- as.numeric(all.data$beta)
  sim.X.t <- rpois(n=n.wells, beta.vector)
  sim.C.t <- rep(NA, n.wells)
  sim.N.t <- rep(NA, n.wells)
  for (plate.i in 1:n.wells){
    C <- 0
    time <- as.numeric(sim.data$time[plate.i])
    if (time >t.0.here){
      time.i <- match(time, s.h)
      if (sim.X.t[plate.i]>0){
        for (phage.i in 1:sim.X.t[plate.i]){
          r.unif <- runif(n=1, min=0, max=1)
          if (r.unif < w.t.v[time.i]){
            #C <- C + rnorm(n=1, mean=sim.X.t[plate.i]*mu.hat, sd=sig.hat)
            C <- C + rnorm(n=1, mean=burst.size.here, sd=burst.sd.here)
          } else{
            C <- C + 1
          }
        }
      }
    } else{
      C <- sim.X.t[plate.i]
    }
    sim.C.t[plate.i] <- C
  }
  sim.data$burst <- sim.C.t
  sim.data <- cbind(sim.data, sim.X.t)
  
  for (day.i in 1:length(day.v)){
    days.data.i <- which(sim.data$date==day.v[day.i])
    zero.plates <- which(sim.data$burst[days.data.i]==0)
    f.zeros <- length(zero.plates)/length(days.data.i)
    beta.est <- -log(f.zeros)
    sim.data$beta[days.data.i] <- beta.est
  }
  return(sim.data)
}


plot.w.t.and.f.burst <- function(t.0.here, lambda.here, alpha.here, data.here, mutant.name){
  s.here <- seq(floor(t.0.here), max.burst + 1, by=0.25)
  w.t.v.here <- rep(NA, length(s.here))
  w.t.v.here[1:length(s.here)] <- 1-exp(-((s.here-t.0.here)/lambda.here)^alpha.here)
  w.t.v.here <- w.t.v.here * 0.99999999	
  w.t.v.here[which(w.t.v.here<0)] <- 0
  s.pre <- seq(1,floor(t.0.here)-0.25, 0.25)
  s.here <- c(s.pre, s.here)
  w.t.v.pre <- rep(0, length(s.pre))
  w.t.v.here <- c(w.t.v.pre, w.t.v.here)
  
  
  plot(s.here, w.t.v.here, type="l", ylim=c(0,1.05), xlab="Time", ylab="Cumulataive Freq of Lysis", main=mutant.name)
  rounded.times <- round(as.numeric(data.here$time)+0.01)
  s.integers <- seq(1, max(rounded.times), by=1)
  burst.by.time <- matrix(nrow=length(s.integers), ncol=3)
  colnames(burst.by.time) <- c("burst", "w.phage", "f.burst")
  
  
  for (time.i in 1:length(s.integers)){
    hits <- which(rounded.times == s.integers[time.i])
    phage <- hits[which(abs(as.numeric(data.here$burst[hits]))>0)]
    burst <- hits[which(abs(as.numeric(data.here$burst[phage]))>burst.cutoff)]
    burst.by.time[time.i, 1] <- length(burst)
    burst.by.time[time.i, 2] <- length(phage)
    burst.by.time[time.i, 3] <- length(burst)/length(phage)
  }
  points(x=s.integers, y=burst.by.time[,3], pch=20)
  text(x=s.integers, y=burst.by.time[,3], labels=burst.by.time[,2], pos=3, offset=0.4, cex=0.75)
  mtext(side=3, text="Note: points are proportion of plates at that time with burst (# plates is above point)", cex=0.8)
  text(x=5, y=0.8, labels=bquote(lambda==.(lambda.here)), cex=1.1)
}


estimate.lambda.hat.t.0 <- function(data, t.0.bound){
  burst.wells.here <- as.numeric(which(data$burst>burst.cutoff))
  burst.times.here <- as.numeric(data$time[burst.wells.here])
  min.burst.here <- min(burst.times.here)
  alpha.h <- 1
  lambda.v <- seq(0, 20, by=0.25)
  t.0.v <- seq(6, min.burst.here, 0.25)
  t.0.by.lam <- matrix(nrow=length(t.0.v), ncol=length(lambda.v))
  if (is.na(t.0.bound)==TRUE){
    t.0.bound <- 100000
  }
  
  for (t.0.i in 1:length(t.0.v)){
    t.0 <- t.0.v[t.0.i]
    if (t.0 < t.0.bound){
      for (lam.i in 1:length(lambda.v)){
        lambda <- lambda.v[lam.i]
        t.0.by.lam[t.0.i, lam.i] <- calc.like.given.alph.lam.combo.data(alpha.h, lambda, t.0, data)$ln.Like
      } #next lam.i
    } else{
      t.0.by.lam[t.0.i, lam.i] <- NA
    }
  }  #next alph.i	
  
  max.parms.here <- which(t.0.by.lam == max(t.0.by.lam, na.rm=TRUE), arr.ind = TRUE)
  max.likelihood <- t.0.by.lam[max.parms.here]
  t.0.hat.here <- t.0.v[max.parms.here[1]]
  lambda.hat.here <- lambda.v[max.parms.here[2]]
  parms.hat <- c(t.0.hat.here, lambda.hat.here, max.likelihood)
  
  return(parms.hat)
}


prep.data <- function(new.tiger.data){
  
  all.data <- matrix(nrow=1, ncol=6)              # new data is matrix where all observations are concatenated--1 row per well/plate
  colnames(all.data) <- c("burst", "time", "beta", "date", "batch", "dataset")   # burst=busrt size...batch is identifier in case > 1 datasets are done on same day using different stock
  all.data <- as.data.frame(all.data)
  
  dates <- colnames(new.tiger.data)               # get assay dates from column names
  dates <- dates[-1]                             # remove 1st column header (time)
  n.days <- length(dates)                        # number of days
  time.v <- new.tiger.data[,1]
  
  beta.by.day <- matrix(nrow=1, ncol=n.days)
  colnames(beta.by.day) <- dates
  
  # Estimate beta for each day (i.e. each column)
  
  for (day.i in 1:n.days){
    #day.v <- NA                            # begin wiht an NA value, just so 
    day.v.raw <- new.tiger.data[,day.i+1]   # b/c 1st column is time, data is right-shifted 1 column
    not.NA <- which(is.na(day.v.raw)==FALSE)
    day.v <- as.numeric(day.v.raw[not.NA])
    #beta.by.day[day.i] <- est.beta.day(day.v)
    beta.by.day[day.i] <- est.beta.day.NEW(day.v)$beta.hat
  }
  
  
  for (day.i in 1:n.days){
    day.v.raw <- new.tiger.data[,day.i+1]   # b/c 1st column is time, data is right-shifted 1 column
    not.NA <- which(is.na(day.v.raw)==FALSE)
    day.v <- as.numeric(day.v.raw[not.NA])
    beta.by.day[day.i] <- round(est.beta.day.NEW(day.v)$beta.hat,4)
  }  # next day.i
  
  
  
  
  
  #   Put data with beta estimtes into all.data
  
  for (day.i in 1:n.days){
    for (time.i in 1:length(time.v)){
      if (is.na(new.tiger.data[time.i, day.i+1])==FALSE){   # want to skip NA cells (no data)
        data.row <- rep(NA, length(all.data[1,]))
        data.row[1] <- new.tiger.data[time.i, day.i + 1]
        data.row[2] <- new.tiger.data[time.i, 1]            
        data.row[3]<- beta.by.day[day.i]
        data.row[4] <- dates[day.i]
        all.data <- rbind(all.data, data.row)
      }
    }
  }
  
  
  
  #  Remove first row of all.data (only there in first place to allow concatenation onto)
  all.data <- all.data[-1,]
  burst.wells <- which(abs(as.numeric(all.data$burst))>burst.cutoff)   # note use of absolute value so overgrown plates are included in burst wells
  burst.times <- as.numeric(all.data$time[burst.wells])
  max.burst <- max(burst.times)
  
  
  results <- list(all.data, dates, beta.by.day, burst.wells, burst.times, max.burst)
  names(results) <- c("all.data", "dates", "beta.by.day", "burst.wells", "burst.times", "max.burst")
  
  return(results)
}  #end prep data


find.lambda.hat <- function(all.data, t.0.v, lambda.v, min.burst){
  t.0.by.lam <- matrix(nrow=length(t.0.v), ncol=length(lambda.v))
  colnames(t.0.by.lam) <- lambda.v
  rownames(t.0.by.lam) <- t.0.v

  for (t.0.i in 1:length(t.0.v)){
    #print(paste("t.0=", t.0.v[t.0.i]))
    for (lam.i in 1:length(lambda.v)){
      lambda <- lambda.v[lam.i]
      t.0.by.lam[t.0.i, lam.i] <- calc.like.given.alph.lam.combo.data(alpha, lambda, t.0.v[t.0.i], all.data)$ln.Like
    } #next lam.i
  }  #next t.0.i
  
  max.parms <- which(t.0.by.lam == max(t.0.by.lam, na.rm=TRUE), arr.ind = TRUE)
  max.log.likelihood <- t.0.by.lam[max.parms]
  alpha.hat <- 1
  lambda.hat <- lambda.v[max.parms[2]]
  t.0.hat <- t.0.v[max.parms[1]]
  if (lambda.hat==lambda.v[1]){print("warning: lambda.hat at boundary of values searched")}
  if (lambda.hat==lambda.v[length(lambda.v)]){print("warning: lambda.hat at boundary of values searched")}
  if (t.0.hat==t.0.v[1]){print("warning: t.0.hat at boundary of values searched")}
  if (t.0.hat==t.0.v[length(t.0.v)]){print("warning: t.0.hat at boundary of values searched")}
  
  vals.win.2loglikes <- which(t.0.by.lam >= max.log.likelihood-2, arr.ind=T)
  joint.95.CI <- matrix(nrow=length(vals.win.2loglikes[,1]), ncol=3)
  colnames(joint.95.CI) <- c("t.0", "lambda", "lnL")
  joint.95.CI[,1] <- t.0.v[vals.win.2loglikes[,1]]
  joint.95.CI[,2] <- lambda.v[vals.win.2loglikes[,2]]
  joint.95.CI[,3] <- apply(vals.win.2loglikes, 1, function(x) t.0.by.lam[x[1], x[2]])
  
  lambda.CI <- c(min(joint.95.CI[,2]), max(joint.95.CI[,2]))
  t.0.CI <- c(min(joint.95.CI[,1]), max(joint.95.CI[,1]))
  
  results <- list(lambda.hat, t.0.hat, max.log.likelihood, lambda.CI, t.0.CI, t.0.by.lam)
  names(results) <- c("lambda.hat", "t.0.hat", "max.log.likelihood", "lambda.CI", "t.0.CI", "t.0.by.lam")
  return(results)
}


get.N.t.X.t.joint <- function(beta.by.day, joint.time.v, x.scale, lambda.hat, n.per.beta.raw){
  # N.t and X.t are positively correlated. We need their joint distribution. This function finds that appoximatley by simulation.
  
  joint.N.X <- array(dim=c(length(x.scale), 20, length(joint.time.v), length(beta.by.day)), data =0)  # 100= value of X (sum.T); 10=N.t; each time point (t); each day (value of beta)
  p.joint.N.X <- joint.N.X
  #n.per.beta.raw <- 100000     # use 100,000 for real estimation process
  #n.per.beta.raw <- 1000     # use 100,000 for real estimation process
  burst.t.fnx <- function(U) -lambda.hat*log(1-U)
  
  for (day.i in 1:length(beta.by.day)){
    print(paste("day.i=", day.i, " of ", length(beta.by.day)))
    n.sampled <- 0
    n.per.beta <- n.per.beta.raw/(1-dpois(0, beta.by.day[day.i]))
    while(n.sampled < n.per.beta){
      n.phage <- rpois(1, beta.by.day[day.i])   # number of phage in the well
      if (n.phage>0){
        
        for (well.i in 1:n.phage){             # 
          b.times <- rep(NA, n.phage)
          for (phage.i in 1:n.phage){        # gets the burst time of each phage
            r.unif <- runif(n=1)
            b.times[phage.i] <- burst.t.fnx(r.unif)
          }
        }
        b.by.times <- matrix(nrow=n.phage, ncol=length(joint.time.v), data=0)
        N.by.times <- rep(0, length(joint.time.v))
        T.ea.by.times <- matrix(nrow=n.phage, ncol=length(joint.time.v), data=0)
        X.by.times <- rep(0, length(joint.time.v))
        
        for (phage.i in 1:n.phage){
          b.by.times[phage.i,which(joint.time.v >= b.times[phage.i])] <- 1
          T.ea.by.times[phage.i,which(joint.time.v>=b.times[phage.i])] <- b.times[phage.i]
        }
        for (time.i in 1:length(joint.time.v)){
          N.by.times[time.i] <- sum(b.by.times[,time.i])
          X.by.times[time.i] <-sum(T.ea.by.times[,time.i])
        }
        X.by.times.i <- findInterval(X.by.times, x.scale, all.inside=TRUE)   # locates each value in X.by.times on x.scale
        
        if (max(N.by.times)>0){
          m <-min(which(N.by.times>0))
          n.sampled <- n.sampled + 1
          for (time.i in m:length(joint.time.v)){
            #print(time.i)
            joint.N.X[X.by.times.i[time.i], N.by.times[time.i], time.i, day.i] <- joint.N.X[X.by.times.i[time.i], N.by.times[time.i], time.i, day.i]  + 1
            #print(joint.N.X[X.by.times.i[time.i], N.by.times[time.i], time.i, day.i])
          }
        }					
      } # enf if n.phage > 0	
      
    }  # end while...
    
    for (time.i in 1:length(joint.time.v)){   # convert counts in proportions for each value of t
      n.by.time <- sum(joint.N.X[,,time.i,day.i])
      p.joint.N.X[,,time.i, day.i] <- joint.N.X[,,time.i,day.i]/n.by.time
    }		
    
    if (is.na(p.joint.N.X[1,1,1,day.i])==TRUE){
      p.joint.N.X[,,1,day.i] <- 0
      p.joint.N.X[1,1,1, day.i] <- 1
    }
  }  # next day.i
  
  
  
  return(p.joint.N.X)
  
}


mode.by.time.estimation <- function(data.set){
  
  burst.wells <- which(as.numeric(data.set$burst)>burst.cutoff)
  bursts <- as.numeric(data.set$burst[burst.wells])
  shifted.burst.times <- as.numeric(data.set$shifted.times[burst.wells])
  adj.shifted.burst.times <- as.numeric(data.set$E.burst.t[burst.wells])
  times.to.estimate <- sort(unique(data.set$E.burst.t[burst.wells]))
  
  n.times <- length(times.to.estimate)
  mode.by.time <- rep(NA, n.times)
  n.by.time <- rep(NA, n.times)
  var.t.by.time <- rep(NA, n.times)
  
  for (time.i in 1:n.times){
    i <- which(data.set$E.burst.t[burst.wells]==times.to.estimate[time.i])   # using imputed times, not sampled times...
    n.by.time[time.i] <- length(i)
    if (length(i)>1){
      var.t <- data.set$E.burst.t.2[burst.wells[i]]-(data.set$E.burst.t[burst.wells[i]]^2)
      var.t.by.time[time.i] <- var.t[1]
      bc <-bursts[i]
      bc.den <- density(bc)
      mode.by.time[time.i] <- bc.den$x[which.max(bc.den$y)]
    }
  }
  x <- list(mode.by.time, n.by.time, var.t.by.time, times.to.estimate)
  names(x) <- c("mode.by.time", "n.by.time", "var.t.by.time", "times.to.estimate")
  return(x)
}

mode.by.time.regression <- function(mode.by.time.list){
  times.to.estimate <- mode.by.time.list$times.to.estimate
  mode.by.time <- mode.by.time.list$mode.by.time
  n.by.time <- mode.by.time.list$n.by.time
  var.t.by.time <- mode.by.time.list$var.t.by.time
  var.wt <- n.by.time/var.t.by.time
  mode.lm <- lm(mode.by.time~times.to.estimate, weights=n.by.time)
  mode.lm.var.wt <- lm(mode.by.time~times.to.estimate, weights=var.wt)
  
  mode.reg <- list(mode.lm, mode.lm.var.wt)
  names(mode.reg) <- c("mode.lm", "mode.lm.var.wt")
  return(mode.reg)
}


est.sig.half.normal <- function(mu.hat, C.t){
  C.t <- as.matrix(C.t)
  less.mu <- which(abs(C.t)<mu.hat)
  great.b.cut <- which(C.t>burst.cutoff)
  left.in <- intersect(less.mu, great.b.cut)
  C.t.less.mu <- C.t[left.in]
  est.sig.less.mu <- sqrt(sum((C.t.less.mu-mu.hat)^2)/length(C.t.less.mu))
  return(est.sig.less.mu)	
}


find.expected.X.N.etc.by.datapoint <- function(prob.N.X, burst, slope, intercept, sig.this.well, day.i, time.i.shifted, x.scale){  # new code that conditions on joint Nt, Xt dist.
  j.v <- seq(1,10)
  E.X.giv.C <- 0
  E.X2.N.giv.C <- 0
  E.XC.N.giv.C <- 0
  E.N.giv.C <- 0
  E.1.N.giv.C <- 0
  E.X.N.giv.C <- 0
  
  
  den.C <- 0
  for (x.i in 1:length(x.scale)){
    x <- x.scale[x.i]
    for (n in 1:5){
      den.C <- den.C + prob.N.X[x.i,n, time.i.shifted, day.i] * dnorm(burst, mean=(slope*x + n*intercept), sd=sqrt(sig.this.well^2*n))
    } #next n
  } #next x
  for (x.i in 1:length(x.scale)){
    x <- x.scale[x.i]
    for (n in 1:5){
      E.X.giv.C <- E.X.giv.C + x * prob.N.X[x.i,n, time.i.shifted, day.i] * dnorm(burst, mean=(slope*x + n*intercept), sd=sqrt(sig.this.well^2*n))/den.C
      E.X2.N.giv.C <- E.X2.N.giv.C + (x^2)/n * prob.N.X[x.i,n, time.i.shifted, day.i] * dnorm(burst, mean=(slope*x + n*intercept), sd=sqrt(sig.this.well^2*n))/den.C
      E.XC.N.giv.C <- E.XC.N.giv.C + (x*burst/n) * prob.N.X[x.i,n, time.i.shifted, day.i] * dnorm(burst, mean=(slope*x + n*intercept), sd=sqrt(sig.this.well^2*n))/den.C
      E.N.giv.C <- E.N.giv.C + n * prob.N.X[x.i,n, time.i.shifted, day.i] * dnorm(burst, mean=(slope*x + n*intercept), sd=sqrt(sig.this.well^2*n))/den.C
      E.1.N.giv.C <- E.1.N.giv.C + (1/n) * prob.N.X[x.i,n, time.i.shifted, day.i] * dnorm(burst, mean=(slope*x + n*intercept), sd=sqrt(sig.this.well^2*n))/den.C
      E.X.N.giv.C <- E.X.N.giv.C + (x/n) * prob.N.X[x.i,n, time.i.shifted, day.i] * dnorm(burst, mean=(slope*x + n*intercept), sd=sqrt(sig.this.well^2*n))/den.C
    }  #next n
  } #next x
  E.X.N.etc <- list(E.X.giv.C, E.X2.N.giv.C, E.XC.N.giv.C, E.N.giv.C, E.1.N.giv.C, E.X.N.giv.C)
  names(E.X.N.etc) <- c("E.X.giv.C", "E.X2.N.giv.C", "E.XC.N.giv.C", "E.N.giv.C", "E.1.N.giv.C", "E.X.N.giv.C")
  return(E.X.N.etc)
  
}


# This function estimates the parameters relating burst size to time.
# To do this it needs to know N and X (and some related quantities).
# We don't know these, so instead we use their expected value.

estimate.alpha.mu.sigma <- function(bursts, E.N, E.X, E.X2.N, E.XC.N, E.1.N, E.X.N, adj.shifted.burst.times, adj.shifted.burst.times.2){
  
  na.N <- which(is.na(E.N))
  na.X <- which(is.na(E.X))
  na.X2 <- which(is.na(E.X2.N))
  na.XC <- which(is.na(E.XC.N))
  na.1.N <- which(is.na(E.1.N))
  na.X.N <- which(is.na(E.X.N))
  
  na.r <- unique(c(na.N, na.X, na.X2, na.XC, na.1.N, na.X.N))
  if (length(na.r)>0){
    E.N <- E.N[-na.r]
    E.X <- E.X[-na.r]
    E.X2.N <- E.X2.N[-na.r]
    E.XC.N  <- E.XC.N[-na.r]
    E.1.N <- E.1.N[-na.r]
    E.X.N <- E.X.N[-na.r]
    adj.shifted.burst.times <- adj.shifted.burst.times[-na.r]
    adj.shifted.burst.times.2 <- adj.shifted.burst.times.2[-na.r]
    bursts <- bursts[-na.r]
  }
  
  
  
  A <- sum(E.X2.N, na.rm=T)
  B <- sum(E.X, na.rm=T)
  C <- sum(E.XC.N, na.rm=T)
  E <- sum(E.N, na.rm=T)
  F <- sum(bursts, na.rm=T)
  
  alpha.hat <- (B*F-C*E)/(B^2 - A*E)
  mu.hat <- (C*B - A* F)/ (B^2 - A*E)
  
  #A <- sum(adj.shifted.burst.times^2 * E.N.v)
  #B <- sum(adj.shifted.burst.times * E.N.v)
  #C <- sum(adj.shifted.burst.times * bursts)
  #F <- sum(bursts)
  #E <- sum(E.N.v)
  
  #alpha.hat <- (C*E - B*F)/(A*E - B^2)
  #mu.hat <- (A*F - C*B)/(A*E - B^2)
  
  exp.bursts <- (alpha.hat * adj.shifted.burst.times + mu.hat) * E.N
  mean.burst <- mean(bursts/E.N)
  TSS <- sum((bursts/E.N-mean.burst)^2)
  SSE <- sum((bursts-exp.bursts)^2)
  R.sq <- 1-SSE/TSS
  sig.sq.hat <- (1/length(bursts))*sum((bursts - alpha.hat*E.X - mu.hat*E.N)^2/E.N)
  sig.hat <- sqrt(sig.sq.hat)
  
  sig.sq.hat.2 <- (1/length(bursts))*sum(bursts^2*E.1.N - bursts*alpha.hat*E.X.N - bursts*mu.hat - bursts*alpha.hat*E.X.N + alpha.hat^2*E.X2.N + alpha.hat*mu.hat*E.X - bursts*mu.hat + alpha.hat*mu.hat*E.X+mu.hat^2*E.N)
  sig.hat.2 <- sqrt(sig.sq.hat.2)
  
  parms <- c(alpha.hat, mu.hat, sig.hat.2, TSS, SSE, R.sq)
  names(parms) <- c("alpha.hat", "mu.hat", "sig.hat", "TSS", "SSE", "R.sq")
  return(parms)
}
