# Supplementary material for: Genetically Determined Variation in Lysis Time Variance in the Bacteriophage φX174
Source: G3 (Bethesda). 2016 Feb 22;6(4):939–55. doi: 10.1534/g3.115.024075 (PMC4825663; doi:10.1534/g3.115.024075)
Supplement: Supporting Information [file supp_g3.115.024075_G3_2015_024075-SI.zip › Lysis_Time_RMarkdown/Burstsize_regression/m.319.intercept.v.txt]

"x"
13.9325325760526
13.5711320541241
13.3308544703606
13.1720414909101
13.0653780288513
12.9924350331503
12.9420203650005
12.9072947974354
12.883975235925
12.8692800542218
12.8613224300581
12.8587664712755
12.8606370278274
12.8662198295509
12.8750153257488
12.8867255953592
12.9012638922294
12.9187835943116
12.9397291920304
12.9649175933781
12.9956641753409
13.0339743449497
13.0828234625538
13.146527034195
13.2310954954545
13.3440967348169
13.4926081970749
13.6767569143421
13.8797971677969
14.0691165493513
14.2187554496005
14.3253799168272
14.4005018890061
14.458529524804
14.5111746965435
14.5657234419838
14.6239495499534
14.6808018106646
14.7249734946048
14.7444745431209
14.7343976751841
14.6988363524874
14.6462851470161
14.5848222420258
14.5201624507548
14.4557020120257
14.3931932858134
14.3333917643881
14.2765083005897
14.2224838194036
14.1711423777131
14.1222706211548
14.0756559032733
14.0311024721697
13.9884366550185
13.9475069064206
13.9081817329515
13.870346965658
13.8339030506752
13.7987626266717
13.7648484660551
13.7320917716182
13.7004307872935
13.6698096731223
13.6401775965961
13.6114879985276
13.583697998501
13.5567679114349
13.5306608524086
13.5053424115724
13.4807803847498
13.4569445483737
13.4338064698095
13.4113393460221
13.3895178650428
13.3683180858736
13.3477173333921
13.3276941055447
13.3082279906885
13.2892995933863
13.2708904673104
13.2529830541844
13.2355606279065
13.2186072431665
13.202107688001
13.1860474398338
13.1704126246291
13.1551899788518
13.1403668139744
13.1259309833148
13.1118708510166
13.0981752630105
13.0848335198138
13.0718353510436
13.0591708915271
13.0468306589099
13.034805532665
13.0230867344179
13.0116658095062
13.0005346096995
12.9896852770077
12.9791102285134
12.9688021421647
12.9587539434704
12.9489587930411
12.9394100749239
12.9301013856823
12.9210265241709
12.912179481964
12.9035544343935
12.8951457321573
12.8869478934605
12.8789555966538
12.8711636733361
12.863567101889
12.8561610014147
12.8489406260493
12.8419013596246
12.8350387106548
12.8283483076259
12.821825894564
12.8154673268655
12.8092685673686
12.8032256826491
12.7973348395249
12.791592301753
12.7859944269066
12.7805376634174
12.775218547773
12.7700337018561
12.764979830417
12.7600537186685
12.7552522299955
12.7505723037694
12.7460109532618
12.7415652636484
12.7372323900988
12.7330095559442
12.7288940509192
12.7248832294715
12.7209745091355
12.7171653689654
12.7134533480239
12.7098360439227
12.7063111114124
12.7028762610165
12.6995292577105
12.6962679196392
12.6930901168738
12.6899937702036
12.6869768499625
12.6840373748871
12.6811734110057
12.6783830705563
12.6756645109316
12.6730159336512
12.6704355833587
12.6679217468422
12.6654727520793
12.6630869673033
12.6607628000906
12.65849869647
12.6562931400509
12.6541446511703
12.6520517860602
12.6500131360311
12.6480273266747
12.6460930170824
12.6442088990811
12.6423736964855
12.6405861643649
12.638845088327
12.6371492838154
12.635497595423
12.6338888962182
12.6323220870873
12.6307960960886
12.6293098778214
12.6278624128075
12.6264527068864
12.625079790622
12.6237427187233
12.6224405694762
12.6211724441877
12.6199374666423
12.6187347825694
12.6175635591221
12.6164229843677
12.6153122667888
12.6142306347951
12.613177336246
12.6121516379835
12.611152825375
12.6101802018671
12.6092330885478
12.6083108237195
12.6074127624807
12.606538276318
12.6056867527061
12.6048575947172
12.6040502206396
12.6032640636045
12.6024985712209
12.6017532052197
12.6010274411054
12.6003207678157
12.5996326873889
12.5989627146396
12.5983103768411
12.5976752134158
12.5970567756321
12.5964546263093
12.5958683395288
12.595297500352
12.5947417045455
12.5942005583121
12.5936736780287
12.5931606899898
12.5926612301583
12.5921749439208
12.5917014858496
12.5912405194706
12.5907917170363
12.5903547593046
12.5899293353225
12.5895151422158
12.5891118849835
12.5887192762967
12.5883370363038
12.5879648924387
12.5876025792354
12.587249838146
12.5869064173636
12.5865720716496
12.5862465621653
12.5859296563075
12.5856211275483
12.5853207552787
12.5850283246568
12.5847436264586
12.5844664569335
12.5841966176632
12.5839339154239
12.583678162052
12.5834291743135
12.5831867737764
12.5829507866861
12.5827210438448
12.5824973804929
12.5822796361942
12.5820676547234
12.5818612839569
12.5816603757663
12.5814647859146
12.5812743739547
12.5810890031308
12.5809085402827
12.5807328557516
12.5805618232893
12.580395319969
12.5802332260984
12.580075425136
12.5799218036082
12.5797722510294
12.5796266598238
12.5794849252496
12.5793469453247
12.5792126207541
12.5790818548605
12.5789545535149
12.5788306250701
12.5787099802961
12.578592532316
12.578478196545
12.5783668906297
12.5782585343901
12.5781530497622
12.5780503607424
12.5779503933338
12.5778530754931
12.5777583370795
12.5776661098045
12.5775763271834
12.5774889244878
12.5774038386994
12.577321008465
12.5772403740528
12.5771618773095
12.5770854616191
12.577011071862
12.5769386543758
12.5768681569172
12.5767995286241
12.5767327199793
12.5766676827756
12.5766043700806
12.5765427362034
12.5764827366618
12.5764243281504
12.5763674685097
12.5763121166957
12.5762582327507
12.5762057777741
12.5761547138951
12.5761050042454
12.5760566129324
12.5760095050137
12.575963646472
12.5759190041905
12.5758755459295
12.5758332403025
12.5757920567547
12.5757519655399
12.5757129377001
12.575674945044
12.5756379601269
12.5756019562313
12.5755669073472
12.5755327881537
12.5754995740005
12.5754672408908
12.575435765463
12.5754051249747
12.5753752972862
12.5753462608442
12.5753179946668
12.5752904783278
12.5752636919424
12.5752376161529
12.5752122321146
12.5751875214819
12.5751634663957
12.5751400494704
12.575117253781
12.5750950628511
12.575073460641
12.5750524315364
12.5750319603369
12.5750120322447
12.5749926328547
12.5749737481435
12.5749553644594
12.5749374685129
12.5749200473666
12.5749030884263
12.5748865794316
12.5748705084473
12.5748548638544
12.5748396343423
12.5748248089001
12.5748103768091
12.5747963276347
12.5747826512189
12.5747693376732
12.5747563773713
12.5747437609423
12.5747314792637
12.5747195234548
12.5747078848708
12.5746965550958
12.5746855259372
12.57467478942
12.5746643377802
12.57465416346
12.5746442591022
12.5746346175444
12.5746252318145
12.5746160951251
12.5746072008689
12.5745985426139
12.5745901140987
12.574581909228
12.5745739220682
12.5745661468429
12.5745585779292
12.5745512098532
12.5745440372863
12.5745370550411
12.574530258068
12.5745236414512
12.5745172004054
12.5745109302723
12.5745048265169
12.5744988847249
12.5744931005989
12.5744874699554
12.5744819887221
12.5744766529346
12.5744714587337
12.5744664023626
12.5744614801642
12.5744566885784
12.5744520241395
12.5744474834739
12.5744430632973
12.5744387604126
12.5744345717076
12.5744304941528
12.5744265247986
12.5744226607742
12.5744188992846
12.5744152376091
12.5744116730993
12.5744082031768
12.5744048253317
12.574401537121
12.574398336166
12.5743952201515
12.5743921868236
12.5743892339882
12.5743863595094
12.5743835613081
12.5743808373602
12.5743781856953
12.5743756043955
12.5743730915935
12.5743706454717
12.5743682642608
12.5743659462382
12.5743636897274
12.574361493096
12.5743593547551
12.5743572731579
12.5743552467987
12.5743532742117
12.57435135397
12.5743494846846
12.5743476650034
12.57434589361
12.5743441692231
12.5743424905954
12.5743408565126
12.5743392657926
12.5743377172847
12.5743362098689
12.5743347424546
12.5743333139805
12.5743319234132
12.5743305697467
12.5743292520019
12.5743279692256
12.5743267204898
12.5743255048913
12.5743243215506
12.5743231696118
12.5743220482417
12.574320956629
12.574319893984
12.5743188595381
12.574317852543
12.5743168722702
12.5743159180106
12.5743149890739
12.5743140847882
12.5743132044992
12.5743123475703
12.5743115133815
12.5743107013293
12.5743099108264
12.5743091413009
12.5743083921961
12.5743076629702
12.5743069530956
12.5743062620587
12.5743055893598
12.5743049345122
12.5743042970421
12.5743036764885
12.5743030724024
12.5743024843468
12.5743019118964
12.574301354637
12.5743008121655
12.5743002840895
12.5742997700269
12.574299269606
12.5742987824647
12.5742983082505
12.5742978466206
12.5742973972409
12.5742969597863
12.5742965339404
12.574296119395
12.5742957158505
12.5742953230148
12.5742949406037
12.5742945683406
12.5742942059563
12.5742938531884
12.574293509782
12.5742931754885
12.5742928500662
12.5742925332796
12.5742922248995
12.5742919247028
12.5742916324725
12.5742913479971
12.5742910710707
12.5742908014932
12.5742905390694
