# Supplementary material for: Genetically Determined Variation in Lysis Time Variance in the Bacteriophage φX174
Source: G3 (Bethesda). 2016 Feb 22;6(4):939–55. doi: 10.1534/g3.115.024075 (PMC4825663; doi:10.1534/g3.115.024075)
Supplement: Supporting Information [file supp_g3.115.024075_G3_2015_024075-SI.zip › Lysis_Time_RMarkdown/Burstsize_regression/m.319.sigma.v.txt]

"x"
3.83256271949515
3.95456417681166
4.05737653785681
4.15195292809411
4.24346535639599
4.33441065058906
4.42605859270867
4.51903599332593
4.61357554060965
4.70963972091604
4.80699732144102
4.90528091947668
5.00403509956627
5.10275762022001
5.20093277760101
5.29805533035483
5.39364335444896
5.48723846677912
5.57839130946886
5.66662834955448
5.75139204147193
5.83193881700738
5.90716608445824
5.9753188336827
6.0335059392642
6.07698841739558
6.09849112278463
6.08876134354225
6.04074760944936
5.95645148876303
5.8475202272353
5.72738968155431
5.60546599373402
5.48653706353192
5.37195616906305
5.26075974250369
5.15066178516356
5.03946702914416
4.92697251676809
4.81582937510883
4.70987961195276
4.61176992668871
4.52231885140543
4.44121324779343
4.36772563377193
4.30106612001945
4.24049744230501
4.18535743393829
4.135055712284
4.08906614073888
4.04692000026663
4.00820026224236
3.97253657967231
3.93960070517714
3.9091022111657
3.88078448534445
3.8544210121473
3.82981195587538
3.80678105369991
3.78517281625502
3.76485002452847
3.74569150536708
3.72759016411234
3.71045125114419
3.69419083887191
3.67873448647485
3.66401607105163
3.64997676554369
3.63656414561745
3.62373140953657
3.61143669682046
3.59964249313835
3.58831511040275
3.57742423239191
3.56694251745463
3.55684525092907
3.54711004086367
3.53771655146107
3.52864626939694
3.51988229880416
3.51140918126138
3.5032127376073
3.49527992882139
3.48759873356809
3.48015804031645
3.47294755222105
3.46595770317933
3.45917958368973
3.45260487530627
3.44622579264398
3.44003503201741
3.43402572591054
3.42819140258154
3.42252595018687
3.41702358488647
3.41167882246246
3.40648645303596
3.40144151851835
3.39653929247934
3.39177526215098
3.38714511232025
3.38264471089363
3.37827009593869
3.37401746404014
3.36988315981344
3.36586366645073
3.36195559717985
3.35815568753403
3.35446078834176
3.35086785935681
3.34737396345751
3.34397626135255
3.34067200673697
3.33745854185115
3.33433329339668
3.33129376877335
3.3283375526015
3.32546230349911
3.32266575109001
3.31994569321556
3.31729999333136
3.31472657806963
3.31222343495204
3.30978861023581
3.30742020688329
3.30511638264139
3.30287534822173
3.30069536557204
3.29857474623186
3.29651184976353
3.29450508225494
3.29255289488492
3.29065378255023
3.28880628254756
3.28700897330422
3.28526047316133
3.28355943919714
3.28190456609537
3.28029458505107
3.27872826271437
3.27720440016958
3.2757218319468
3.27427942506564
3.27287607810811
3.27151072032194
3.27018231074879
3.26888983738161
3.26763231634491
3.2664087911003
3.26521833167487
3.26406003391288
3.26293301874849
3.26183643149922
3.26076944118037
3.25973123983863
3.25872104190442
3.25773808356332
3.2567816221451
3.25585093552959
3.25494532157008
3.2540640975326
3.25320659955079
3.25237218209698
3.25156021746745
3.25077009528215
3.25000122200002
3.24925302044585
3.24852492935175
3.24781640291146
3.24712691034757
3.2464559354898
3.24580297636662
3.24516754480761
3.2445491660574
3.24394737839985
3.24336173279482
3.24279179252263
3.24223713283996
3.24169734064602
3.24117201415728
3.24066076259146
3.2401632058612
3.23967897427615
3.2392077082526
3.23874905803296
3.23830268341165
3.23786825346975
3.23744544631719
3.23703394884124
3.23663345646398
3.23624367290426
3.23586430994861
3.23549508722727
3.23513573199734
3.23478597893102
3.23444556991118
3.23411425383205
3.23379178640528
3.23347792997224
3.23317245332074
3.23287513150698
3.23258574568365
3.23230408293197
3.23202993609799
3.23176310363492
3.23150338944784
3.2312506027459
3.23100455789469
3.2307650742766
3.23053197615191
3.23030509252584
3.23008425701919
3.22986930774059
3.22966008716568
3.22945644201629
3.22925822314511
3.22906528542266
3.22887748762856
3.22869469234369
3.22851676584747
3.22834357801673
3.22817500222822
3.22801091526347
3.22785119721515
3.22769573139878
3.22754440426382
3.22739710530906
3.22725372700024
3.22711416468933
3.22697831653568
3.22684608343141
3.22671736892588
3.22659207915469
3.22647012276946
3.22635141086993
3.22623585693729
3.22612337677047
3.2260138884234
3.22590731214333
3.22580357031317
3.22570258739246
3.2256042898624
3.22550860617014
3.22541546667744
3.22532480360759
3.225236550996
3.22515064464168
3.22506702205922
3.22498562243309
3.22490638657212
3.22482925686638
3.22475417724479
3.22468109313347
3.22460995141527
3.22454070039119
3.22447328974237
3.22440767049239
3.22434379497194
3.22428161678349
3.22422109076685
3.22416217296682
3.22410482060009
3.22404899202437
3.2239946467075
3.22394174519809
3.22389024909624
3.2238401210253
3.22379132460486
3.22374382442397
3.22369758601518
3.22365257582935
3.22360876121077
3.22356611037398
3.22352459237957
3.2234841771125
3.22344483525923
3.22340653828726
3.22336925842326
3.22333296863325
3.22329764260343
3.22326325472004
3.22322978005079
3.22319719432726
3.2231654739267
3.22313459585491
3.22310453772966
3.2230752777641
3.22304679475107
3.22301906804758
3.22299207755965
3.22296580372762
3.22294022751244
3.22291533038103
3.2228910942935
3.22286750168956
3.22284453547585
3.22282217901341
3.22280041610571
3.22277923098704
3.22275860831065
3.22273853313779
3.22271899092684
3.22269996752288
3.22268144914701
3.2226634223867
3.22264587418581
3.22262879183512
3.22261216296345
3.22259597552811
3.22258021780676
3.22256487838846
3.22254994616495
3.22253541032386
3.22252126033979
3.22250748596699
3.22249407723193
3.22248102442614
3.22246831809898
3.222455949051
3.222443908327
3.2224321872096
3.2224207772132
3.22240967007773
3.22239885776209
3.22238833243911
3.22237808648931
3.22236811249592
3.22235840323881
3.2223489516896
3.22233975100686
3.22233079453054
3.2223220757778
3.22231358843774
3.22230532636716
3.22229728358598
3.22228945427251
3.22228183276062
3.22227441353359
3.22226719122181
3.22226016059816
3.22225331657443
3.22224665419713
3.22224016864447
3.22223385522297
3.22222770936343
3.22222172661805
3.2222159026573
3.22221023326615
3.22220471434195
3.22219934189094
3.22219411202524
3.22218902095995
3.22218406501096
3.222179240592
3.22217454421196
3.22216997247249
3.22216552206505
3.22216118976942
3.22215697245076
3.22215286705726
3.22214887061819
3.22214498024174
3.22214119311299
3.22213750649129
3.22213391770943
3.22213042417041
3.22212702334638
3.22212371277678
3.22212049006602
3.22211735288242
3.22211429895569
3.22211132607669
3.22210843209376
3.22210561491344
3.22210287249696
3.22210020286034
3.22209760407207
3.22209507425183
3.22209261156921
3.22209021424207
3.22208788053622
3.22208560876306
3.22208339727898
3.22208124448392
3.22207914882031
3.22207710877177
3.22207512286231
3.2220731896554
3.22207130775213
3.22206947579086
3.22206769244627
3.22206595642833
3.22206426648084
3.2220626213811
3.22206101993892
3.22205946099572
3.22205794342383
3.22205646612493
3.22205502803038
3.22205362809971
3.22205226532011
3.22205093870581
3.22204964729691
3.2220483901592
3.22204716638295
3.22204597508287
3.22204481539726
3.22204368648706
3.22204258753547
3.22204151774742
3.22204047634918
3.2220394625871
3.22203847572791
3.22203751505754
3.22203657988098
3.2220356695216
3.22203478332112
3.22203392063812
3.22203308084864
3.22203226334495
3.22203146753591
3.2220306928456
3.22202993871367
3.22202920459436
3.2220284899567
3.22202779428383
3.22202711707236
3.22202645783212
3.22202581608653
3.22202519137116
3.22202458323417
3.22202399123544
3.22202341494676
3.22202285395137
3.22202230784331
3.22202177622734
3.22202125871929
3.22202075494427
3.22202026453824
3.22201978714606
3.22201932242267
3.22201887003187
3.22201842964639
3.22201800094756
3.22201758362508
3.22201717737733
3.22201678191011
3.22201639693755
3.22201602218111
3.22201565736969
3.22201530223935
3.22201495653309
3.22201462000103
3.22201429239968
3.22201397349186
3.222013663047
3.22201336084034
3.22201306665353
3.22201278027367
3.22201250149355
3.2220122301113
3.22201196593099
3.22201170876106
3.22201145841578
3.22201121471391
3.22201097747926
3.22201074654011
3.22201052172938
3.22201030288452
3.22201008984736
3.22200988246343
3.22200968058286
3.22200948405968
3.22200929275157
3.22200910652042
3.22200892523108
3.22200874875277
3.2220085769578
3.22200840972169
3.22200824692363
3.22200808844553
3.22200793417297
3.22200778399429
3.22200763780106
3.22200749548739
3.22200735695037
3.2220072220899
3.22200709080811
3.22200696301008
3.22200683860341
3.22200671749828
3.2220065996068
3.2220064848438
3.2220063731263
3.22200626437351
3.22200615850679
3.22200605544946
3.22200595512683
3.22200585746639
3.22200576239773
