# Supplementary material for: Genetically Determined Variation in Lysis Time Variance in the Bacteriophage φX174
Source: G3 (Bethesda). 2016 Feb 22;6(4):939–55. doi: 10.1534/g3.115.024075 (PMC4825663; doi:10.1534/g3.115.024075)
Supplement: Supporting Information [file supp_g3.115.024075_G3_2015_024075-SI.zip › Lysis_Time_RMarkdown/Burstsize_regression/m.319.slope.v.txt]

"x"
21.1692518717383
21.2687510108623
21.3285743155275
21.3613571550376
21.3772043183305
21.3824804383485
21.3809407140477
21.3747553991091
21.3651672272674
21.3528804599087
21.3382848070851
21.3215817212139
21.3028530775996
21.2820953290554
21.2592322967453
21.2341138417927
21.2065038637038
21.176058291486
21.1422913225172
21.1045257096894
21.06182019833
21.0128646717427
20.9558337325309
20.8882020369485
20.8065808158028
20.7068175741311
20.5850457250001
20.4408588826326
20.2821606427052
20.1250460749879
19.9835760037131
19.8618280549693
19.756582473212
19.6624559185112
19.5746013546277
19.4897813487529
19.4071336198661
19.3289852252766
19.2606792031834
19.2078946747849
19.1728509189454
19.1533514337558
19.1450154877497
19.1436319870211
19.1461272811982
19.1505649149862
19.1558326544381
19.1613351484696
19.166775337244
19.1720186687249
19.1770148603877
19.1817550218021
19.1862490759942
19.1905143214703
19.1945699011574
19.1984343076548
19.2021243985219
19.2056551314042
19.209039620373
19.2122893182392
19.2154142329498
19.2184231375151
19.2213237577415
19.2241229336028
19.2268267551307
19.2294406756383
19.2319696055896
19.234417990299
19.2367898742857
19.2390889546851
19.2413186257199
19.2434820158722
19.245582019101
19.2476213211929
19.2496024221292
19.2515276551842
19.2533992033321
19.25521911343
19.2569893085566
19.2587115988121
19.2603876908304
19.2620191962046
19.2636076389929
19.2651544624393
19.2666610350211
19.2681286559135
19.269558559949
19.2709519221326
19.2723098617668
19.2736334462303
19.2749236944475
19.2761815800816
19.2774080344773
19.2786039493775
19.2797701794351
19.280907544536
19.2820168319511
19.2830987983303
19.2841541715507
19.2851836524318
19.2861879163262
19.2871676145964
19.288123375985
19.2890558078871
19.2899654975318
19.2908530130789
19.2917189046371
19.2925637052103
19.2933879315756
19.294192085099
19.2949766524938
19.2957421065241
19.2964889066592
19.297217499682
19.2979283202542
19.2986217914426
19.2992983252084
19.2999583228629
19.3006021754923
19.3012302643534
19.3018429612432
19.3024406288435
19.3030236210435
19.3035922832416
19.3041469526278
19.3046879584489
19.3052156222572
19.3057302581452
19.3062321729655
19.306721666539
19.3071990318518
19.3076645552407
19.3081185165699
19.3085611893986
19.3089928411399
19.3094137332132
19.3098241211891
19.3102242549279
19.310614378713
19.3109947313785
19.3113655464315
19.3117270521711
19.3120794718021
19.3124230235455
19.3127579207451
19.313084371971
19.3134025811204
19.3137127475149
19.3140150659955
19.3143097270154
19.3145969167302
19.3148768170856
19.3151496059041
19.3154154569691
19.3156745401065
19.3159270212665
19.3161730626018
19.3164128225453
19.3166464558861
19.3168741138442
19.3170959441434
19.3173120910832
19.3175226956096
19.3177278953841
19.3179278248518
19.3181226153087
19.3183123949669
19.3184972890196
19.3186774197044
19.3188529063661
19.3190238655173
19.3191904108997
19.3193526535424
19.3195107018208
19.3196646615136
19.3198146358591
19.3199607256103
19.3201030290893
19.3202416422408
19.320376658684
19.3205081697647
19.3206362646052
19.3207610301542
19.3208825512353
19.3210009105951
19.3211161889496
19.3212284650307
19.3213378156309
19.3214443156479
19.3215480381278
19.321649054308
19.3217474336584
19.3218432439229
19.321936551159
19.3220274197777
19.3221159125813
19.3222020908019
19.3222860141379
19.32236774079
19.3224473274975
19.322524829572
19.3226003009323
19.3226737941369
19.3227453604172
19.3228150497091
19.322882910684
19.3229489907797
19.32301333623
19.323075992094
19.3231370022847
19.3231964095968
19.3232542557339
19.3233105813358
19.3233654260037
19.3234188283266
19.3234708259056
19.3235214553785
19.3235707524439
19.3236187518837
19.3236654875867
19.3237109925705
19.3237552990029
19.3237984382234
19.3238404407638
19.3238813363687
19.3239211540145
19.3239599219296
19.3239976676125
19.3240344178504
19.3240701987375
19.3241050356918
19.3241389534726
19.3241719761974
19.3242041273575
19.3242354298346
19.3242659059158
19.3242955773089
19.3243244651572
19.3243525900537
19.3243799720555
19.324406630697
19.3244325850038
19.3244578535051
19.324482454247
19.3245064048047
19.3245297222943
19.3245524233851
19.3245745243106
19.3245960408801
19.3246169884894
19.3246373821314
19.3246572364069
19.3246765655342
19.3246953833592
19.3247137033651
19.3247315386819
19.3247489020952
19.3247658060551
19.3247822626855
19.3247982837919
19.3248138808699
19.3248290651134
19.3248438474221
19.3248582384096
19.3248722484104
19.3248858874874
19.3248991654389
19.3249120918056
19.3249246758772
19.3249369266989
19.3249488530781
19.32496046359
19.3249717665843
19.3249827701908
19.324993482325
19.3250039106941
19.3250140628021
19.3250239459552
19.325033567267
19.3250429336637
19.3250520518888
19.3250609285079
19.3250695699135
19.3250779823293
19.3250861718149
19.3250941442702
19.3251019054389
19.3251094609135
19.3251168161386
19.3251239764152
19.3251309469043
19.3251377326304
19.3251443384856
19.3251507692324
19.3251570295077
19.3251631238259
19.3251690565819
19.3251748320546
19.3251804544098
19.3251859277031
19.325191255883
19.3251964427933
19.3252014921765
19.3252064076759
19.3252111928387
19.3252158511179
19.3252203858754
19.3252248003842
19.3252290978306
19.3252332813166
19.3252373538621
19.3252413184071
19.3252451778139
19.3252489348688
19.3252525922846
19.3252561527022
19.3252596186925
19.3252629927585
19.3252662773367
19.3252694747994
19.3252725874557
19.325275617554
19.3252785672827
19.3252814387726
19.3252842340979
19.3252869552778
19.3252896042782
19.3252921830128
19.3252946933447
19.3252971370874
19.3252995160067
19.3253018318214
19.3253040862048
19.3253062807858
19.3253084171504
19.3253104968422
19.3253125213641
19.3253144921793
19.3253164107119
19.3253182783485
19.3253200964389
19.3253218662971
19.3253235892022
19.3253252663996
19.3253268991016
19.3253284884881
19.3253300357082
19.3253315418801
19.3253330080927
19.3253344354057
19.3253358248511
19.3253371774332
19.3253384941298
19.3253397758928
19.3253410236488
19.3253422382999
19.3253434207243
19.3253445717768
19.3253456922895
19.3253467830727
19.325347844915
19.3253488785841
19.3253498848274
19.3253508643724
19.3253518179274
19.3253527461819
19.325353649807
19.3253545294562
19.3253553857655
19.3253562193541
19.3253570308249
19.3253578207644
19.3253585897441
19.3253593383199
19.3253600670332
19.325360776411
19.3253614669662
19.3253621391981
19.3253627935931
19.3253634306242
19.3253640507522
19.3253646544255
19.3253652420807
19.3253658141428
19.3253663710255
19.3253669131316
19.325367440853
19.3253679545716
19.3253684546587
19.3253689414761
19.3253694153758
19.3253698767007
19.3253703257842
19.3253707629514
19.3253711885182
19.3253716027926
19.3253720060741
19.3253723986544
19.3253727808175
19.3253731528397
19.3253735149902
19.3253738675308
19.3253742107167
19.3253745447959
19.3253748700101
19.3253751865946
19.3253754947783
19.3253757947841
19.3253760868291
19.3253763711244
19.3253766478757
19.3253769172833
19.3253771795418
19.3253774348411
19.3253776833658
19.3253779252957
19.3253781608057
19.3253783900662
19.325378613243
19.3253788304977
19.3253790419872
19.3253792478646
19.3253794482789
19.3253796433749
19.3253798332938
19.325380018173
19.3253801981462
19.3253803733436
19.3253805438919
19.3253807099145
19.3253808715314
19.3253810288596
19.325381182013
19.3253813311022
19.3253814762351
19.3253816175166
19.3253817550491
19.325381888932
19.3253820192621
19.3253821461337
19.3253822696386
19.3253823898661
19.3253825069031
19.3253826208344
19.3253827317424
19.3253828397073
19.3253829448071
19.3253830471179
19.3253831467138
19.3253832436667
19.3253833380469
19.3253834299225
19.32538351936
19.3253836064242
19.325383691178
19.3253837736826
19.3253838539979
19.3253839321819
19.3253840082912
19.3253840823807
19.3253841545042
19.3253842247137
19.3253842930602
19.3253843595929
19.32538442436
19.3253844874085
19.3253845487838
19.3253846085305
19.3253846666916
19.3253847233094
19.3253847784247
19.3253848320774
19.3253848843064
19.3253849351493
19.3253849846431
19.3253850328234
19.3253850797252
19.3253851253824
19.3253851698279
19.325385213094
19.325385255212
19.3253852962123
19.3253853361246
19.3253853749777
19.3253854127998
19.3253854496182
19.3253854854596
19.3253855203498
19.3253855543142
19.3253855873773
19.3253856195629
19.3253856508945
19.3253856813946
19.3253857110854
19.3253857399882
19.3253857681241
19.3253857955133
19.3253858221757
19.3253858481305
19.3253858733966
