# Supplementary material for: Genetically Determined Variation in Lysis Time Variance in the Bacteriophage φX174
Source: G3 (Bethesda). 2016 Feb 22;6(4):939–55. doi: 10.1534/g3.115.024075 (PMC4825663; doi:10.1534/g3.115.024075)
Supplement: Supporting Information [file supp_g3.115.024075_G3_2015_024075-SI.zip › Lysis_Time_RMarkdown/Burstsize_regression/m.321.intercept.v.txt]

"x"
16.9698595095554
15.7772412439668
14.9497532747089
14.3773027878893
13.982375689441
13.7110388072545
13.5259994052573
13.4014709941276
13.3195416052778
13.267690952794
13.2371141530507
13.2215874935455
13.2166941496588
13.2192900728235
13.2271320148544
13.2386164538165
13.2525952862589
13.2682451760187
13.2849746842255
13.3023581429163
13.3200885267124
13.3379438502038
13.3557632064793
13.3734296808352
13.3908581665806
13.4079866742216
13.4247701280847
13.4411759323335
13.4571807942603
13.4727684400262
13.4879279633329
13.5026526227315
13.5169389569446
13.5307861258034
13.5441954115896
13.5571698348546
13.5697138524439
13.5818331150886
13.5935342687089
13.6048247883295
13.6157128368317
13.6262071430784
13.6363168955509
13.646051648743
13.6554212403162
13.6644357175393
13.6731052718901
13.681440180939
13.689450756796
13.6971473005214
13.704540061974
13.7116392046314
13.7184547749579
13.7249966759291
13.7312746443508
13.7372982316313
13.7430767876913
13.7486194477132
13.7539351214529
13.7590324848553
13.7639199737322
13.7686057792811
13.7730978452372
13.7774038664704
13.7815312888517
13.7854873102308
13.7892788823788
13.7929127137644
13.7963952730432
13.7997327931523
13.8029312759126
13.8059964970508
13.8089340115638
13.811749159354
13.814447071075
13.8170326741314
13.8195106987851
13.8218856843245
13.8241619852598
13.8263437775117
13.8284350645664
13.8304396835708
13.8323613113486
13.8342034703199
13.8359695343097
13.8376627342318
13.8392861636404
13.8408427841401
13.8423354306489
13.8437668165094
13.845139538445
13.8464560813592
13.8477188229778
13.8489300383327
13.8500919040885
13.8512065027143
13.8522758265018
13.8533017814311
13.8542861908901
13.8552307992471
13.8561372752831
13.8570072154855
13.8578421472075
13.8586435316978
13.859412767004
13.8601511907535
13.8608600828174
13.8615406678594
13.8621941177753
13.8628215540275
13.8634240498766
13.8640026325156
13.8645582851103
13.865091948749
13.8656045243059
13.8660968742219
13.8665698242042
13.8670241648517
13.8674606532062
13.8678800142339
13.8682829422404
13.8686701022216
13.8690421311536
13.869399639224
13.8697432110081
13.8700734065911
13.8703907626398
13.8706957934255
13.8709889918014
13.8712708301342
13.8715417611953
13.8718022190102
13.8720526196706
13.8722933621088
13.8725248288386
13.8727473866609
13.8729613873394
13.873167168245
13.873365052971
13.8735553519217
13.8737383628737
13.8739143715129
13.8740836519469
13.8742464671954
13.8744030696579
13.8745537015613
13.8746985953877
13.8748379742831
13.8749720524478
13.8751010355106
13.8752251208856
13.8753444981139
13.8754593491902
13.8755698488755
13.8756761649957
13.8757784587277
13.8758768848726
13.8759715921182
13.8760627232884
13.8761504155841
13.8762348008117
13.8763160056034
13.876394151627
13.8764693557878
13.8765417304206
13.8766113834753
13.8766784186931
13.8767429357759
13.8768050305488
13.8768647951157
13.8769223180079
13.876977684327
13.8770309758817
13.877082271319
13.8771316462499
13.8771791733696
13.8772249225734
13.8772689610673
13.8773113534741
13.8773521619354
13.8773914462092
13.8774292637636
13.8774656698668
13.8775007176733
13.8775344583065
13.877566940938
13.8775982128643
13.8776283195792
13.8776573048444
13.8776852107567
13.8777120778129
13.8777379449712
13.8777628497116
13.8777868280923
13.8778099148053
13.8778321432288
13.8778535454777
13.8778741524527
13.8778939938865
13.8779130983889
13.8779314934902
13.8779492056821
13.8779662604576
13.8779826823494
13.8779984949666
13.8780137210299
13.8780283824053
13.8780425001373
13.8780560944793
13.8780691849246
13.8780817902347
13.8780939284676
13.8781056170038
13.8781168725728
13.8781277112773
13.8781381486171
13.8781481995119
13.8781578783232
13.8781671988755
13.8781761744765
13.8781848179368
13.8781931415882
13.8782011573023
13.8782088765076
13.8782163102061
13.8782234689894
13.8782303630543
13.8782370022176
13.8782433959301
13.8782495532908
13.8782554830596
13.8782611936704
13.8782666932433
13.8782719895962
13.8782770902562
13.8782820024704
13.8782867332168
13.8782912892136
13.8782956769296
13.8782999025933
13.8783039722018
13.8783078915296
13.8783116661366
13.8783153013766
13.8783188024046
13.8783221741844
13.8783254214955
13.8783285489403
13.8783315609505
13.8783344617936
13.8783372555788
13.8783399462629
13.8783425376564
13.8783450334283
13.878347437112
13.8783497521098
13.878351981698
13.8783541290319
13.8783561971495
13.8783581889769
13.8783601073314
13.8783619549264
13.8783637343747
13.8783654481926
13.8783670988032
13.87836868854
13.8783702196502
13.878371694298
13.8783731145674
13.8783744824656
13.8783757999253
13.878377068808
13.8783782909063
13.8783794679466
13.8783806015914
13.878381693442
13.8783827450402
13.8783837578712
13.878384733365
13.8783856728992
13.8783865778
13.8783874493451
13.8783882887647
13.8783890972438
13.8783898759235
13.8783906259027
13.87839134824
13.8783920439547
13.8783927140285
13.8783933594069
13.8783939810005
13.8783945796864
13.8783951563092
13.8783957116823
13.8783962465892
13.8783967617844
13.8783972579946
13.8783977359198
13.878398196234
13.8783986395863
13.8783990666022
13.8783994778836
13.8783998740107
13.8784002555421
13.8784006230156
13.8784009769495
13.8784013178428
13.8784016461761
13.8784019624123
13.8784022669972
13.8784025603604
13.8784028429152
13.8784031150601
13.8784033771787
13.8784036296404
13.8784038728012
13.8784041070038
13.8784043325781
13.8784045498424
13.8784047591026
13.8784049606538
13.8784051547801
13.8784053417549
13.8784055218419
13.8784056952948
13.878405862358
13.8784060232669
13.8784061782484
13.8784063275208
13.8784064712945
13.878406609772
13.8784067431485
13.8784068716119
13.8784069953431
13.8784071145167
13.8784072293004
13.878407339856
13.8784074463392
13.8784075489002
13.8784076476833
13.8784077428278
13.8784078344677
13.8784079227321
13.8784080077453
13.8784080896272
13.878408168493
13.8784082444539
13.8784083176169
13.8784083880851
13.8784084559577
13.8784085213303
13.8784085842951
13.8784086449406
13.8784087033525
13.8784087596129
13.878408813801
13.8784088659933
13.8784089162633
13.8784089646817
13.8784090113167
13.8784090562341
13.8784090994971
13.8784091411667
13.8784091813014
13.878409219958
13.8784092571908
13.8784092930522
13.8784093275928
13.8784093608613
13.8784093929044
13.8784094237674
13.8784094534936
13.878409482125
13.8784095097019
13.8784095362631
13.878409561846
13.8784095864867
13.8784096102199
13.878409633079
13.8784096550961
13.8784096763024
13.8784096967276
13.8784097164005
13.8784097353489
13.8784097535995
13.8784097711778
13.8784097881088
13.8784098044161
13.8784098201229
13.8784098352512
13.8784098498223
13.8784098638568
13.8784098773744
13.8784098903942
13.8784099029344
13.8784099150128
13.8784099266463
13.8784099378514
13.8784099486438
13.8784099590387
13.8784099690508
13.8784099786941
13.8784099879823
13.8784099969284
13.878410005545
13.8784100138443
13.878410021838
13.8784100295372
13.8784100369529
13.8784100440954
13.8784100509749
13.8784100576011
13.8784100639832
13.8784100701302
13.8784100760509
13.8784100817535
13.8784100872461
13.8784100925364
13.8784100976318
13.8784101025397
13.8784101072667
13.8784101118197
13.878410116205
13.8784101204287
13.878410124497
13.8784101284154
13.8784101321894
13.8784101358245
13.8784101393257
13.878410142698
13.878410145946
13.8784101490745
13.8784101520877
13.87841015499
13.8784101577853
13.8784101604777
13.878410163071
13.8784101655688
13.8784101679745
13.8784101702917
13.8784101725236
13.8784101746732
13.8784101767436
13.8784101787379
13.8784101806586
13.8784101825087
13.8784101842906
13.8784101860068
13.8784101876599
13.8784101892521
13.8784101907857
13.8784101922627
13.8784101936854
13.8784101950557
13.8784101963755
13.8784101976467
13.8784101988711
13.8784102000504
13.8784102011862
13.8784102022803
13.878410203334
13.8784102043489
13.8784102053265
13.878410206268
13.8784102071749
13.8784102080484
13.8784102088897
13.8784102097
13.8784102104805
13.8784102112323
13.8784102119563
13.8784102126537
13.8784102133254
13.8784102139723
13.8784102145955
13.8784102151957
13.8784102157738
13.8784102163306
13.8784102168668
13.8784102173834
13.8784102178809
13.8784102183601
13.8784102188217
13.8784102192662
13.8784102196944
13.8784102201068
13.878410220504
13.8784102208866
13.8784102212551
13.87841022161
13.8784102219519
13.8784102222811
13.8784102225983
13.8784102229037
13.878410223198
13.8784102234813
13.8784102237543
13.8784102240172
13.8784102242704
13.8784102245143
