# Supplementary material for: Genetically Determined Variation in Lysis Time Variance in the Bacteriophage φX174
Source: G3 (Bethesda). 2016 Feb 22;6(4):939–55. doi: 10.1534/g3.115.024075 (PMC4825663; doi:10.1534/g3.115.024075)
Supplement: Supporting Information [file supp_g3.115.024075_G3_2015_024075-SI.zip › Lysis_Time_RMarkdown/Burstsize_regression/m.321.sigma.v.txt]

"x"
4.84314309907833
5.2321929039816
5.47702503985438
5.6420935752685
5.76072050909389
5.85113611104401
5.923750707376
5.98474957644784
6.03794542204685
6.08576413572435
6.1297884805077
6.17107002646237
6.21031543652503
6.24800199675645
6.28445170494916
6.31988013949066
6.35442943018201
6.38819089413875
6.42122077880462
6.45355131241566
6.48519850851204
6.51616769767397
6.54645745314441
6.57606237340631
6.60497504674952
6.63318742779066
6.66069178965471
6.68748136896698
6.71355078787513
6.73889631393496
6.76351600201869
6.78740975048104
6.81057929525901
6.83302815941595
6.85476157117253
6.87578636021538
6.8961108396796
6.91574467943061
6.93469877493909
6.95298511503343
6.97061665103794
6.98760716919966
7.00397116782814
7.01972374019549
7.03488046393452
7.04945729742855
7.06347048348454
7.07693646042068
7.08987178056701
7.10229303607445
7.11421679184413
7.12565952532508
7.13663757288029
7.14716708238533
7.15726397170038
7.16694389264185
7.17622220007279
7.18511392573148
7.19363375642116
7.20179601619522
7.20961465218137
7.21710322370617
7.22427489439528
7.23114242694418
7.23771818027163
7.24401410878789
7.2500417635276
7.25581229491691
7.26133645696209
7.26662461266401
7.27168674048166
7.27653244168138
7.28117094842588
7.28561113247012
7.28986151434536
7.29393027292459
7.29782525527451
7.30155398670929
7.30512368097261
7.30854125048132
7.31181331657473
7.31494621971847
7.3179460296212
7.32081855522647
7.32356935454914
7.32620374432941
7.32872680948344
7.33114341233188
7.33345820159282
7.33567562112755
7.33779991843069
7.3398351528594
7.34178520359682
7.34365377734932
7.34544441577541
7.3471605026494
7.34880527076068
7.35038180855241
7.351893066504
7.35334186326191
7.35473089152458
7.35606272368748
7.35733981725419
7.35856452002056
7.3597390750389
7.36086562536864
7.36194621862108
7.3629828113053
7.36397727298194
7.36493139023248
7.36584687045062
7.36672534546293
7.3675683749854
7.36837744992254
7.36915399551576
7.36989937434692
7.37061488920372
7.37130178581229
7.3719612554434
7.37259443739746
7.37320242137357
7.37378624972861
7.3743469196301
7.37488538510907
7.37540255901613
7.37589931488664
7.3763764887178
7.37683488066298
7.3772752566464
7.37769834990219
7.37810486244113
7.3784954664494
7.3788708056209
7.3792314964283
7.37957812933391
7.37991126994486
7.38023146011355
7.3805392189879
7.38083504401204
7.38111941188114
7.38139277945159
7.38165558460936
7.38190824709858
7.38215116931141
7.38238473704205
7.38260932020594
7.38282527352642
7.38303293718961
7.38323263746983
7.3834246873265
7.38360938697389
7.38378702442513
7.38395787601206
7.38412220688102
7.38428027146715
7.38443231394694
7.38457856867071
7.38471926057601
7.3848546055824
7.38498481096906
7.3851100757355
7.3852305909465
7.38534654006169
7.38545809925099
7.38556543769625
7.38566871787948
7.38576809585882
7.38586372153227
7.38595573889052
7.38604428625844
7.38612949652624
7.38621149737095
7.38629041146823
7.38636635669528
7.38643944632489
7.38650978921173
7.38657748997021
7.38664264914514
7.38670536337519
7.38676572554949
7.38682382495753
7.38687974743296
7.38693357549144
7.38698538846243
7.38703526261591
7.38708327128376
7.38712948497593
7.38717397149205
7.3872167960282
7.38725802127977
7.38729770753945
7.38733591279194
7.3873726928043
7.3874081012127
7.38744218960579
7.38747500760475
7.38750660293982
7.38753702152404
7.38756630752386
7.387594503427
7.38762165010754
7.38764778688837
7.38767295160123
7.38769718064442
7.38772050903794
7.38774297047681
7.387764597382
7.38778542094941
7.38780547119693
7.3878247770098
7.38784336618391
7.3878612654674
7.38787850060106
7.38789509635663
7.38791107657383
7.3879264641961
7.38794128130445
7.3879555491506
7.38796928818845
7.38798251810424
7.38799525784607
7.38800752565163
7.38801933907527
7.38803071501393
7.38804166973186
7.38805221888489
7.38806237754313
7.38807216021332
7.38808158085992
7.38809065292574
7.3880993893516
7.38810780259526
7.38811590464944
7.38812370705955
7.38813122094054
7.38813845699287
7.38814542551827
7.38815213643465
7.38815859929059
7.38816482327911
7.388170817251
7.3881765897278
7.38818214891397
7.38818750270881
7.38819265871799
7.38819762426441
7.38820240639883
7.38820701191008
7.38821144733475
7.38821571896682
7.38821983286641
7.3882237948689
7.38822761059286
7.38823128544859
7.38823482464552
7.38823823320005
7.38824151594236
7.38824467752364
7.38824772242278
7.38825065495242
7.38825347926558
7.38825619936138
7.38825881909075
7.38826134216203
7.38826377214617
7.38826611248197
7.38826836648091
7.38827053733185
7.3882726281057
7.38827464175955
7.38827658114133
7.38827844899343
7.38828024795678
7.38828198057472
7.38828364929653
7.38828525648082
7.38828680439905
7.38828829523877
7.38828973110651
7.38829111403108
7.38829244596618
7.38829372879346
7.38829496432492
7.3882961543056
7.38829730041613
7.38829840427504
7.38829946744099
7.38830049141522
7.38830147764342
7.38830242751794
7.38830334237963
7.38830422351992
7.3883050721825
7.38830588956517
7.3883066768215
7.3883074350625
7.3883081653582
7.38830886873894
7.38830954619729
7.38831019868895
7.38831082713463
7.38831143242078
7.38831201540137
7.38831257689871
7.38831311770481
7.38831363858249
7.38831414026641
7.38831462346409
7.38831508885701
7.38831553710142
7.38831596882944
7.38831638464997
7.38831678514934
7.38831717089216
7.38831754242232
7.38831790026368
7.38831824492076
7.38831857687948
7.38831889660787
7.38831920455654
7.3883195011597
7.38831978683547
7.38832006198651
7.38832032700065
7.38832058225149
7.38832082809872
7.38832106488895
7.38832129295589
7.38832151262096
7.3883217241937
7.38832192797237
7.38832212424414
7.38832231328552
7.38832249536307
7.38832267073326
7.38832283964328
7.38832300233109
7.388323159026
7.38832330994876
7.38832345531203
7.38832359532066
7.38832373017192
7.38832386005587
7.38832398515544
7.38832410564689
7.38832422170008
7.38832433347837
7.38832444113933
7.38832454483464
7.38832464471035
7.38832474090719
7.38832483356072
7.38832492280146
7.38832500875514
7.38832509154282
7.38832517128112
7.38832524808241
7.38832532205488
7.38832539330268
7.38832546192625
7.38832552802217
7.38832559168362
7.38832565300025
7.38832571205845
7.38832576894135
7.38832582372917
7.38832587649899
7.38832592732524
7.38832597627943
7.38832602343056
7.38832606884504
7.38832611258679
7.38832615471749
7.3883261952965
7.38832623438089
7.38832627202574
7.38832630828412
7.38832634320702
7.38832637684367
7.38832640924145
7.388326440446
7.3883264705013
7.38832649944959
7.3883265273317
7.38832655418689
7.38832658005302
7.38832660496647
7.38832662896236
7.38832665207447
7.38832667433536
7.38832669577638
7.38832671642772
7.38832673631847
7.38832675547665
7.38832677392922
7.38832679170218
7.38832680882052
7.38832682530846
7.38832684118916
7.38832685648493
7.38832687121738
7.38832688540724
7.38832689907451
7.38832691223841
7.38832692491746
7.38832693712956
7.38832694889189
7.38832696022102
7.3883269711329
7.38832698164293
7.38832699176589
7.38832700151604
7.38832701090707
7.38832701995222
7.38832702866423
7.38832703705541
7.38832704513754
7.38832705292197
7.38832706041977
7.3883270676414
7.38832707459707
7.38832708129654
7.38832708774929
7.38832709396441
7.38832709995066
7.38832710571639
7.38832711126981
7.38832711661864
7.3883271217705
7.38832712673261
7.38832713151201
7.38832713611535
7.38832714054923
7.38832714481976
7.38832714893304
7.38832715289488
7.38832715671077
7.3883271603861
7.38832716392606
7.38832716733569
7.38832717061972
7.38832717378282
7.38832717682942
7.38832717976382
7.38832718259015
7.3883271853124
7.38832718793441
7.38832719045981
7.38832719289222
7.38832719523504
7.38832719749158
7.388327199665
7.3883272017584
7.38832720377466
7.38832720571671
7.38832720758725
7.38832720938887
7.38832721112415
7.38832721279555
7.3883272144054
7.38832721595592
7.38832721744933
7.38832721888775
7.38832722027322
7.38832722160766
7.38832722289296
7.38832722413093
7.3883272253233
7.38832722647171
7.38832722757785
7.38832722864326
7.38832722966943
7.38832723065781
7.38832723160979
7.3883272325267
7.38832723340988
7.38832723426048
7.38832723507979
7.38832723586892
7.38832723662894
7.38832723736104
7.38832723806615
7.38832723874527
7.38832723939937
7.38832724002943
7.38832724063626
7.38832724122077
7.38832724178372
7.38832724232594
7.38832724284821
7.38832724335123
7.38832724383572
7.38832724430234
7.38832724475186
7.3883272451848
7.38832724560177
7.38832724600341
7.38832724639024
7.38832724676283
7.38832724712168
