# Supplementary material for: Genetically Determined Variation in Lysis Time Variance in the Bacteriophage φX174
Source: G3 (Bethesda). 2016 Feb 22;6(4):939–55. doi: 10.1534/g3.115.024075 (PMC4825663; doi:10.1534/g3.115.024075)
Supplement: Supporting Information [file supp_g3.115.024075_G3_2015_024075-SI.zip › Lysis_Time_RMarkdown/Burstsize_regression/m.321.slope.v.txt]

"x"
10.8733621363655
11.1235434334003
11.299390068459
11.421217483046
11.504629801694
11.5610363873667
11.5985303158907
11.6227691151909
11.637695254844
11.6460631171203
11.6498056688975
11.6502855895797
11.6484672922843
11.6450355091167
11.6404776757266
11.6351415708593
11.629275870721
11.6230588005562
11.6166184342722
11.6100471025105
11.6034116294731
11.5967606095364
11.5901295802921
11.5835446999274
11.5770253611958
11.5705860496408
11.5642376651202
11.557988462548
11.5518447227582
11.5458112322978
11.5398916280751
11.5340886464926
11.5284043050995
11.5228400365576
11.5173967888736
11.5120751017094
11.5068751656617
11.5017968693396
11.4968398376204
11.4920034634484
11.4872869348312
11.4826892581911
11.4782092788879
11.4738456994887
11.4695970961957
11.4654619337305
11.4614385788939
11.4575253129662
11.4537203430764
11.4500218126421
11.4464278109635
11.4429363820426
11.439545532688
11.4362532399604
11.4330574580059
11.4299561243221
11.4269471654965
11.4240285024547
11.4211980552526
11.4184537474446
11.4157935100572
11.4132152851948
11.4107170293052
11.4082967161269
11.4059523393409
11.4036819149487
11.4014834833945
11.3993551114511
11.3972948938854
11.3953009549199
11.3933714495049
11.3915045644155
11.3896985191859
11.3879515668939
11.3862619948061
11.3846281248957
11.3830483142422
11.3815209553216
11.3800444761986
11.3786173406256
11.3772380480592
11.3759051335996
11.3746171678608
11.3733727567769
11.372170541352
11.3710091973575
11.3698874349832
11.368803998447
11.3677576655665
11.366747247299
11.3657715872505
11.3648295611617
11.3639200763693
11.3630420712509
11.3621945146516
11.3613764052991
11.3605867712066
11.3598246690677
11.3590891836447
11.3583794271522
11.3576945386378
11.3570336833619
11.3563960521773
11.3557808609102
11.3551873497452
11.3546147826122
11.3540624465802
11.3535296512552
11.3530157281856
11.3525200302745
11.3520419312
11.3515808248435
11.3511361247279
11.3507072634637
11.3502936922062
11.3498948801215
11.3495103138635
11.349139497061
11.3487819498156
11.3484372082101
11.3481048238277
11.3477843632826
11.3474754077606
11.3471775525714
11.3468904067115
11.3466135924377
11.3463467448517
11.3460895114949
11.3458415519547
11.34560253748
11.3453721506084
11.3451500848019
11.3449360440947
11.3447297427489
11.3445309049212
11.3443392643389
11.3441545639848
11.3439765557916
11.3438050003457
11.343639666599
11.3434803315898
11.3433267801723
11.3431788047538
11.3430362050407
11.3428987877911
11.3427663665769
11.3426387615515
11.3425157992259
11.3423973122517
11.3422831392108
11.3421731244119
11.3420671176936
11.3419649742339
11.3418665543655
11.3417717233978
11.3416803514441
11.3415923132548
11.3415074880558
11.3414257593929
11.3413470149804
11.3412711465558
11.3411980497383
11.3411276238931
11.3410597719994
11.3409944005232
11.3409314192946
11.3408707413891
11.3408122830127
11.3407559633913
11.3407017046636
11.3406494317779
11.3405990723922
11.3405505567783
11.3405038177281
11.3404587904643
11.3404154125538
11.3403736238236
11.3403333662806
11.3402945840331
11.340257223216
11.340221231918
11.3401865601118
11.3401531595861
11.3401209838807
11.3400899882236
11.3400601294702
11.3400313660447
11.3400036578835
11.3399769663812
11.3399512543373
11.3399264859063
11.339902626548
11.339879642981
11.339857503137
11.3398361761166
11.3398156321474
11.3397958425433
11.3397767796646
11.3397584168807
11.3397407285331
11.3397236899004
11.339707277164
11.3396914673758
11.339676238426
11.3396615690131
11.3396474386145
11.3396338274578
11.3396207164939
11.3396080873705
11.3395959224069
11.3395842045692
11.3395729174473
11.3395620452315
11.3395515726912
11.3395414851534
11.3395317684828
11.3395224090615
11.3395133937709
11.3395047099728
11.3394963454924
11.3394882886012
11.3394805280002
11.3394730528052
11.3394658525309
11.3394589170763
11.3394522367111
11.339445802062
11.3394396040994
11.3394336341249
11.3394278837595
11.3394223449316
11.3394170098657
11.3394118710719
11.3394069213351
11.3394021537051
11.3393975614869
11.3393931382313
11.3393888777259
11.3393847739865
11.3393808212487
11.3393770139596
11.3393733467705
11.3393698145292
11.3393664122726
11.3393631352201
11.3393599787667
11.3393569384766
11.3393540100769
11.3393511894519
11.3393484726372
11.3393458558139
11.3393433353035
11.3393409075629
11.339338569179
11.3393363168644
11.3393341474524
11.3393320578928
11.3393300452475
11.3393281066865
11.3393262394837
11.3393244410135
11.3393227087466
11.3393210402468
11.3393194331677
11.3393178852488
11.3393163943132
11.3393149582636
11.3393135750802
11.3393122428173
11.3393109596008
11.3393097236257
11.3393085331532
11.3393073865086
11.3393062820787
11.3393052183097
11.339304193705
11.3393032068231
11.3393022562753
11.3393013407243
11.3393004588819
11.3392996095072
11.3392987914051
11.3392980034244
11.3392972444563
11.3392965134327
11.339295809325
11.3392951311422
11.3392944779301
11.3392938487693
11.3392932427744
11.3392926590926
11.3392920969024
11.3392915554126
11.339291033861
11.3392905315137
11.3392900476637
11.3392895816298
11.3392891327561
11.339288700411
11.3392882839857
11.3392878828943
11.3392874965721
11.3392871244753
11.3392867660802
11.3392864208822
11.3392860883956
11.3392857681523
11.3392854597014
11.3392851626087
11.3392848764561
11.3392846008408
11.3392843353747
11.3392840796842
11.3392838334092
11.3392835962032
11.3392833677321
11.3392831476743
11.3392829357201
11.3392827315711
11.3392825349398
11.3392823455494
11.3392821631333
11.3392819874348
11.3392818182063
11.3392816552097
11.3392814982156
11.3392813470028
11.3392812013585
11.3392810610776
11.3392809259627
11.3392807958234
11.3392806704767
11.3392805497459
11.3392804334612
11.3392803214587
11.3392802135809
11.3392801096758
11.3392800095971
11.339279913204
11.3392798203606
11.3392797309363
11.3392796448052
11.339279561846
11.3392794819419
11.3392794049803
11.339279330853
11.3392792594556
11.3392791906875
11.3392791244519
11.3392790606555
11.3392789992086
11.3392789400245
11.33927888302
11.3392788281148
11.3392787752316
11.339278724296
11.3392786752361
11.339278627983
11.33927858247
11.3392785386332
11.3392784964108
11.3392784557432
11.3392784165734
11.3392783788461
11.3392783425081
11.3392783075084
11.3392782737977
11.3392782413284
11.3392782100549
11.3392781799331
11.3392781509206
11.3392781229765
11.3392780960616
11.3392780701379
11.3392780451688
11.3392780211194
11.3392779979556
11.3392779756448
11.3392779541558
11.3392779334581
11.3392779135226
11.3392778943214
11.3392778758273
11.3392778580142
11.3392778408572
11.339277824332
11.3392778084155
11.339277793085
11.3392777783192
11.3392777640972
11.3392777503989
11.3392777372051
11.3392777244972
11.3392777122573
11.3392777004682
11.3392776891133
11.3392776781765
11.3392776676425
11.3392776574964
11.339277647724
11.3392776383115
11.3392776292457
11.3392776205137
11.3392776121033
11.3392776040026
11.3392775962003
11.3392775886853
11.339277581447
11.3392775744754
11.3392775677605
11.3392775612929
11.3392775550634
11.3392775490634
11.3392775432844
11.3392775377182
11.339277532357
11.3392775271932
11.3392775222196
11.3392775174292
11.3392775128152
11.3392775083711
11.3392775040907
11.3392774999679
11.3392774959969
11.3392774921722
11.3392774884884
11.3392774849402
11.3392774815227
11.3392774782311
11.3392774750606
11.339277472007
11.3392774690658
11.3392774662329
11.3392774635044
11.3392774608763
11.339277458345
11.339277455907
11.3392774535587
11.3392774512969
11.3392774491184
11.3392774470202
11.3392774449992
11.3392774430526
11.3392774411778
11.339277439372
11.3392774376326
11.3392774359574
11.3392774343438
11.3392774327897
11.3392774312928
11.339277429851
11.3392774284623
11.3392774271248
11.3392774258365
11.3392774245957
11.3392774234005
11.3392774222494
11.3392774211407
11.3392774200728
11.3392774190443
11.3392774180536
11.3392774170994
11.3392774161803
11.3392774152951
11.3392774144425
11.3392774136213
11.3392774128303
11.3392774120685
11.3392774113347
11.339277410628
11.3392774099472
11.3392774092916
11.3392774086601
11.3392774080518
11.339277407466
11.3392774069017
11.3392774063582
11.3392774058347
11.3392774053305
11.3392774048449
11.3392774043771
11.3392774039266
11.3392774034927
11.3392774030748
11.3392774026722
11.3392774022845
11.339277401911
11.3392774015513
11.3392774012049
11.3392774008712
11.3392774005498
11.3392774002402
11.3392773999421
11.3392773996549
11.3392773993783
11.3392773991118
11.3392773988552
11.3392773986081
11.33927739837
11.3392773981407
