# Supplementary material for: Genetically Determined Variation in Lysis Time Variance in the Bacteriophage φX174
Source: G3 (Bethesda). 2016 Feb 22;6(4):939–55. doi: 10.1534/g3.115.024075 (PMC4825663; doi:10.1534/g3.115.024075)
Supplement: Supporting Information [file supp_g3.115.024075_G3_2015_024075-SI.zip › Lysis_Time_RMarkdown/Burstsize_regression/m.323.intercept.v.txt]

"x"
10.8003323629766
12.6300689381018
13.7054907272915
14.3250232885801
14.6749046507266
14.8653197662141
14.9613848288199
15.0023643706041
15.0122111859675
15.0053837594665
14.9903377029626
14.971803704223
14.9523220966479
14.9332483406123
14.915359747176
14.8991738553958
14.8850809262132
14.8733761937578
14.8642518742892
14.8577830304328
14.8539219523946
14.8525043631962
14.8532656762775
14.855864070544
14.8599072296727
14.8649800667562
14.8706711844612
14.8765961688036
14.8824161919009
14.8878509008524
14.8926852023974
14.8967702322049
14.9000193953459
14.9024007679385
14.9039273046147
14.9046462167643
14.9046286380807
14.9039603626753
14.9027341049987
14.9010434438874
14.8989784012741
14.8966224727094
14.8940508607983
14.8913296466944
14.8885156512704
14.8856567716233
14.8827926192911
14.879955326879
14.8771704257905
14.8744577276951
14.8718321659649
14.8693045710773
14.8668823667896
14.8645701827337
14.8623703848661
14.8602835287462
14.8583087425517
14.8564440475767
14.8546866240718
14.8530330299555
14.8514793793414
14.8500214871137
14.8486549850441
14.8473754142104
14.8461782978005
14.8450591977679
14.8440137582632
14.8430377382858
14.8421270355986
14.8412777035934
14.8404859625061
14.8397482061298
14.8390610049711
14.8384211066183
14.8378254339534
14.8372710817169
14.8367553118405
14.8362755478819
14.8358293688294
14.8354145024915
14.8350288186428
14.8346703220591
14.834337145549
14.8340275430627
14.8337398829396
14.8334726413429
14.8332243959132
14.8329938196665
14.8327796751509
14.8325808088722
14.8323961459921
14.8322246852983
14.8320654944449
14.8319177054563
14.8317805104881
14.8316531578362
14.8315349481847
14.8314252310827
14.8313234016391
14.8312288974258
14.831141195577
14.8310598100763
14.8309842892194
14.8309142132436
14.8308491921137
14.8307888634557
14.8307328906289
14.8306809609271
14.8306327839031
14.8305880898062
14.8305466281266
14.8305081662405
14.8304724881473
14.8304393932951
14.8304086954875
14.8303802218656
14.8303538119617
14.8303293168193
14.8303065981737
14.8302855276912
14.830265986261
14.8302478633374
14.830231056328
14.8302154700257
14.8302010160799
14.8301876125066
14.8301751832317
14.8301636576676
14.8301529703198
14.8301430604217
14.8301338715943
14.8301253515318
14.8301174517082
14.830110127106
14.830103335963
14.8300970395388
14.8300912018963
14.8300857897004
14.8300807720298
14.8300761202035
14.8300718076188
14.8300678096011
14.8300641032651
14.8300606673855
14.8300574822768
14.830054529682
14.8300517926694
14.830049255537
14.8300469037229
14.8300447237232
14.8300427030155
14.8300408299874
14.8300390938708
14.8300374846808
14.8300359931586
14.8300346107192
14.8300333294024
14.8300321418272
14.8300310411504
14.8300300210267
14.8300290755732
14.8300281993358
14.8300273872576
14.8300266346502
14.8300259371673
14.8300252907793
14.8300246917507
14.8300241366182
14.8300236221714
14.8300231454342
14.8300227036476
14.8300222942541
14.8300219148831
14.8300215633368
14.8300212375782
14.8300209357191
14.8300206560091
14.8300203968259
14.8300201566658
14.830019934135
14.8300197279416
14.8300195368882
14.830019359865
14.8300191958433
14.8300190438699
14.8300189030612
14.8300187725984
14.8300186517224
14.8300185397299
14.8300184359691
14.8300183398358
14.8300182507703
14.8300181682536
14.8300180918051
14.8300180209791
14.8300179553627
14.8300178945733
14.8300178382563
14.8300177860832
14.8300177377495
14.830017692973
14.8300176514924
14.8300176130652
14.8300175774672
14.8300175444902
14.8300175139416
14.8300174856428
14.8300174594283
14.8300174351448
14.8300174126503
14.830017391813
14.8300173725112
14.8300173546316
14.8300173380699
14.8300173227288
14.8300173085186
14.8300172953559
14.8300172831638
14.8300172718706
14.8300172614102
14.8300172517212
14.8300172427469
14.8300172344345
14.8300172267354
14.8300172196042
14.8300172129993
14.8300172068816
14.8300172012155
14.8300171959675
14.8300171911069
14.8300171866051
14.8300171824356
14.8300171785739
14.8300171749974
14.830017171685
14.8300171686171
14.8300171657759
14.8300171631445
14.8300171607074
14.8300171584504
14.8300171563601
14.8300171544243
14.8300171526315
14.8300171509712
14.8300171494336
14.8300171480096
14.8300171466908
14.8300171454696
14.8300171443386
14.8300171432912
14.8300171423213
14.8300171414231
14.8300171405912
14.830017139821
14.8300171391076
14.8300171384471
14.8300171378354
14.8300171372689
14.8300171367443
14.8300171362586
14.8300171358087
14.8300171353922
14.8300171350065
14.8300171346494
14.8300171343186
14.8300171340124
14.8300171337288
14.8300171334662
14.8300171332231
14.8300171329979
14.8300171327894
14.8300171325964
14.8300171324176
14.8300171322521
14.8300171320988
14.8300171319569
14.8300171318255
14.8300171317039
14.8300171315912
14.8300171314869
14.8300171313903
14.8300171313009
14.8300171312181
14.8300171311414
14.8300171310704
14.8300171310047
14.8300171309438
14.8300171308874
14.8300171308353
14.830017130787
14.8300171307422
14.8300171307009
14.8300171306625
14.830017130627
14.8300171305941
14.8300171305637
14.8300171305355
14.8300171305094
14.8300171304853
14.8300171304629
14.8300171304422
14.830017130423
14.8300171304053
14.8300171303888
14.8300171303736
14.8300171303595
14.8300171303465
14.8300171303344
14.8300171303233
14.8300171303129
14.8300171303033
14.8300171302945
14.8300171302863
14.8300171302787
14.8300171302716
14.8300171302651
14.8300171302591
14.8300171302535
14.8300171302484
14.8300171302436
14.8300171302392
14.830017130235
14.8300171302312
14.8300171302277
14.8300171302245
14.8300171302215
14.8300171302187
14.8300171302161
14.8300171302137
14.8300171302115
14.8300171302094
14.8300171302075
14.8300171302057
14.8300171302041
14.8300171302026
14.8300171302012
14.8300171301999
14.8300171301987
14.8300171301976
14.8300171301966
14.8300171301957
14.8300171301948
14.830017130194
14.8300171301932
14.8300171301925
14.8300171301919
14.8300171301913
14.8300171301907
14.8300171301903
14.8300171301898
14.8300171301893
14.8300171301889
14.8300171301886
14.8300171301882
14.8300171301879
14.8300171301876
14.8300171301873
14.8300171301871
14.8300171301869
14.8300171301867
14.8300171301864
14.8300171301863
14.8300171301861
14.8300171301859
14.8300171301858
14.8300171301856
14.8300171301855
14.8300171301854
14.8300171301853
14.8300171301852
14.8300171301851
14.830017130185
14.8300171301849
14.8300171301848
14.8300171301848
14.8300171301847
14.8300171301846
14.8300171301846
14.8300171301845
14.8300171301845
14.8300171301844
14.8300171301844
14.8300171301844
14.8300171301843
14.8300171301843
14.8300171301843
14.8300171301843
14.8300171301843
14.8300171301842
14.8300171301842
14.8300171301842
14.8300171301842
14.8300171301842
14.8300171301841
14.8300171301841
14.8300171301841
14.8300171301841
14.8300171301841
14.8300171301841
14.8300171301841
14.8300171301841
14.8300171301841
14.830017130184
14.830017130184
14.830017130184
14.830017130184
14.830017130184
14.830017130184
14.830017130184
14.830017130184
14.830017130184
14.830017130184
14.830017130184
14.830017130184
14.830017130184
14.830017130184
14.830017130184
14.830017130184
14.830017130184
14.830017130184
14.830017130184
14.8300171301839
14.830017130184
14.830017130184
14.830017130184
14.830017130184
14.830017130184
14.830017130184
14.830017130184
14.830017130184
14.830017130184
14.830017130184
14.830017130184
14.830017130184
14.830017130184
14.830017130184
14.830017130184
14.830017130184
14.830017130184
14.830017130184
14.830017130184
14.830017130184
14.830017130184
14.830017130184
14.830017130184
14.830017130184
14.830017130184
14.830017130184
14.830017130184
14.830017130184
14.830017130184
14.830017130184
14.830017130184
14.830017130184
14.830017130184
14.830017130184
14.830017130184
14.830017130184
14.830017130184
14.830017130184
14.830017130184
14.830017130184
14.830017130184
14.830017130184
14.830017130184
14.830017130184
14.830017130184
14.830017130184
14.830017130184
14.830017130184
14.830017130184
14.830017130184
14.830017130184
14.830017130184
14.830017130184
14.830017130184
14.830017130184
14.830017130184
14.830017130184
14.830017130184
14.830017130184
14.830017130184
14.830017130184
14.830017130184
14.830017130184
14.830017130184
14.830017130184
14.830017130184
14.830017130184
14.830017130184
14.830017130184
14.830017130184
14.830017130184
14.830017130184
14.830017130184
14.830017130184
14.830017130184
14.830017130184
14.830017130184
14.830017130184
