# Supplementary material for: Genetically Determined Variation in Lysis Time Variance in the Bacteriophage φX174
Source: G3 (Bethesda). 2016 Feb 22;6(4):939–55. doi: 10.1534/g3.115.024075 (PMC4825663; doi:10.1534/g3.115.024075)
Supplement: Supporting Information [file supp_g3.115.024075_G3_2015_024075-SI.zip › Lysis_Time_RMarkdown/Burstsize_regression/m.323.sigma.v.txt]

"x"
11.0156746101614
10.4783354737489
10.0018844939926
9.58832417825643
9.2313693497351
8.92361655097858
8.65864043159801
8.43097533142486
8.23580446457129
8.06883255940201
7.92628363273073
7.80491061127283
7.70196594376381
7.61513155815417
7.54242860755707
7.48213041612213
7.4326940555098
7.39271511257921
7.360902346659
7.33606586450733
7.31711286140088
7.30304680064538
7.29296768992392
7.28607230151251
7.28165377601842
7.27910026143218
7.27789229665606
7.27759870568166
7.27787089293364
7.27843561797989
7.27908653202502
7.27967492226929
7.28010019250214
7.28030059773302
7.2802446634539
7.27992358857014
7.27934478957682
7.27852661870215
7.27749419495748
7.27627622778004
7.27490268424562
7.2734031451651
7.27180570474358
7.27013628603238
7.26841826511759
7.26667231762183
7.2649164198252
7.26316595274232
7.26143387064218
7.25973090595973
7.25806579066326
7.25644548031034
7.25487537163004
7.25335950784577
7.2519007683857
7.25050104134745
7.24916137826711
7.24788213153526
7.24666307530651
7.24550351105009
7.24440235904296
7.24335823716257
7.24236952832423
7.24143443785171
7.24055104198895
7.2397173286639
7.23893123151306
7.23819065807372
7.23749351295185
7.23683771667969
7.23622122089075
7.23564202036305
7.23509816240776
7.23458775401868
7.23410896714139
7.23366004237066
7.23323929134164
7.23284509804211
7.2324759192389
7.23213028418445
7.23180679374301
7.2315041190557
7.23122099984323
7.23095624243179
7.23070871757173
7.23047735810782
7.23026115655039
7.23005916258689
7.22987048056756
7.22969426699214
7.22952972801918
7.22937611701508
7.22923273215719
7.22909891410133
7.22897404372142
7.22885753992749
7.22874885756603
7.22864748540506
7.22855294420528
7.22846478487778
7.22838258672825
7.22830595578515
7.22823452321196
7.22816794380026
7.22810589454175
7.22804807327665
7.22799419741534
7.22794400273115
7.22789724222021
7.22785368502671
7.22781311542991
7.22777533188972
7.22774014614874
7.22770738238728
7.22767687642924
7.2276484749955
7.22762203500285
7.22759742290566
7.2275745140782
7.22755319223494
7.22753334888711
7.22751488283309
7.22749769968093
7.22748171140089
7.22746683590636
7.22745299666163
7.22744012231445
7.22742814635224
7.22741700678054
7.22740664582185
7.22739700963458
7.22738804804968
7.22737971432461
7.22737196491347
7.22736475925221
7.22735805955765
7.22735183064013
7.22734603972809
7.22734065630456
7.22733565195451
7.22733100022196
7.22732667647719
7.22732265779192
7.22731892282404
7.22731545170882
7.22731222595829
7.22730922836692
7.22730644292382
7.22730385473079
7.22730144992601
7.22729921561266
7.22729713979261
7.22729521130458
7.22729341976634
7.22729175552082
7.22729020958619
7.22728877360903
7.22728743982096
7.22728620099783
7.22728505042218
7.22728398184807
7.22728298946817
7.22728206788322
7.22728121207379
7.2272804173737
7.2272796794454
7.22727899425703
7.22727835806112
7.22727776737443
7.22727721895991
7.22727670980918
7.22727623712643
7.22727579831373
7.22727539095699
7.22727501281315
7.22727466179813
7.2272743359755
7.22727403354632
7.22727375283936
7.22727349230199
7.22727325049194
7.22727302606954
7.22727281779038
7.22727262449863
7.22727244512081
7.22727227865981
7.22727212418963
7.22727198085038
7.22727184784344
7.22727172442721
7.22727160991311
7.22727150366172
7.22727140507921
7.22727131361439
7.22727122875542
7.22727115002711
7.22727107698829
7.22727100922938
7.22727094637014
7.22727088805768
7.22727083396432
7.22727078378589
7.22727073724011
7.22727069406497
7.22727065401727
7.22727061687118
7.22727058241727
7.22727055046103
7.22727052082206
7.22727049333289
7.22727046783813
7.22727044419348
7.2272704222651
7.22727040192897
7.22727038306972
7.22727036558043
7.22727034936193
7.22727033432219
7.22727032037567
7.22727030744331
7.22727029545143
7.22727028433191
7.22727027402149
7.22727026446144
7.22727025559733
7.22727024737862
7.22727023975843
7.22727023269332
7.22727022614297
7.22727022006997
7.22727021443962
7.22727020921969
7.2272702043804
7.22727019989407
7.22727019573501
7.22727019187943
7.22727018830519
7.22727018499183
7.22727018192036
7.22727017907313
7.2272701764338
7.22727017398735
7.22727017171961
7.22727016961757
7.22727016766911
7.22727016586311
7.22727016418918
7.22727016263765
7.22727016119959
7.2272701598667
7.22727015863132
7.22727015748629
7.2272701564251
7.22727015544163
7.22727015453013
7.22727015368534
7.22727015290249
7.22727015217691
7.22727015150449
7.22727015088138
7.22727015030397
7.22727014976885
7.22727014927289
7.22727014881334
7.22727014838745
7.22727014799282
7.22727014762715
7.22727014728831
7.22727014697426
7.22727014668328
7.22727014641369
7.22727014616389
7.22727014593239
7.22727014571795
7.22727014551916
7.22727014533504
7.22727014516448
7.22727014500637
7.22727014485989
7.22727014472419
7.22727014459845
7.22727014448194
7.22727014437402
7.22727014427404
7.22727014418135
7.22727014409553
7.22727014401599
7.22727014394231
7.22727014387408
7.22727014381083
7.22727014375225
7.22727014369795
7.22727014364766
7.22727014360106
7.22727014355788
7.22727014351792
7.22727014348086
7.22727014344656
7.22727014341479
7.22727014338533
7.22727014335804
7.22727014333282
7.2272701433094
7.22727014328771
7.22727014326763
7.22727014324905
7.22727014323183
7.2272701432159
7.22727014320113
7.22727014318741
7.22727014317476
7.227270143163
7.22727014315211
7.22727014314202
7.22727014313269
7.22727014312406
7.22727014311606
7.22727014310865
7.22727014310178
7.22727014309543
7.22727014308951
7.22727014308408
7.227270143079
7.22727014307429
7.22727014306993
7.22727014306587
7.22727014306214
7.2272701430587
7.22727014305548
7.22727014305254
7.22727014304975
7.22727014304719
7.22727014304485
7.22727014304266
7.22727014304062
7.22727014303877
7.22727014303702
7.22727014303544
7.22727014303399
7.22727014303262
7.22727014303135
7.22727014303023
7.22727014302912
7.22727014302813
7.22727014302722
7.22727014302633
7.22727014302554
7.22727014302479
7.22727014302415
7.22727014302351
7.22727014302292
7.22727014302237
7.22727014302184
7.22727014302137
7.22727014302096
7.22727014302052
7.22727014302016
7.22727014301978
7.22727014301949
7.22727014301916
7.22727014301891
7.22727014301866
7.22727014301844
7.22727014301821
7.22727014301805
7.22727014301789
7.22727014301775
7.22727014301759
7.22727014301742
7.22727014301727
7.22727014301714
7.22727014301702
7.22727014301691
7.22727014301678
7.2272701430167
7.22727014301659
7.22727014301649
7.22727014301641
7.22727014301632
7.22727014301629
7.22727014301626
7.22727014301624
7.2272701430162
7.22727014301614
7.22727014301611
7.2272701430161
7.22727014301608
7.22727014301606
7.22727014301602
7.22727014301599
7.22727014301594
7.2272701430159
7.22727014301587
7.22727014301591
7.2272701430159
7.22727014301588
7.22727014301589
7.22727014301586
7.22727014301581
7.22727014301581
7.22727014301579
7.22727014301578
7.22727014301578
7.22727014301577
7.22727014301578
7.22727014301575
7.22727014301575
7.22727014301573
7.22727014301571
7.22727014301571
7.22727014301571
7.22727014301571
7.22727014301568
7.22727014301568
7.22727014301567
7.22727014301565
7.22727014301563
7.22727014301561
7.22727014301562
7.22727014301563
7.22727014301563
7.22727014301562
7.22727014301562
7.22727014301565
7.22727014301567
7.22727014301566
7.22727014301565
7.22727014301567
7.22727014301566
7.22727014301565
7.22727014301567
7.22727014301566
7.22727014301565
7.22727014301567
7.22727014301566
7.22727014301565
7.22727014301567
7.22727014301566
7.22727014301565
7.22727014301567
7.22727014301566
7.22727014301565
7.22727014301567
7.22727014301566
7.22727014301565
7.22727014301567
7.22727014301566
7.22727014301565
7.22727014301567
7.22727014301566
7.22727014301565
7.22727014301567
7.22727014301566
7.22727014301565
7.22727014301567
7.22727014301566
7.22727014301565
7.22727014301567
7.22727014301566
7.22727014301565
7.22727014301567
7.22727014301566
7.22727014301565
7.22727014301567
7.22727014301566
7.22727014301565
7.22727014301567
7.22727014301566
7.22727014301565
7.22727014301567
7.22727014301566
7.22727014301565
7.22727014301567
7.22727014301566
7.22727014301565
7.22727014301567
7.22727014301566
7.22727014301565
7.22727014301567
7.22727014301566
7.22727014301565
7.22727014301567
7.22727014301566
7.22727014301565
7.22727014301567
7.22727014301566
7.22727014301565
7.22727014301567
7.22727014301566
7.22727014301565
7.22727014301567
7.22727014301566
7.22727014301565
7.22727014301567
7.22727014301566
7.22727014301565
7.22727014301567
7.22727014301566
7.22727014301565
7.22727014301567
