# Supplementary material for: Genetically Determined Variation in Lysis Time Variance in the Bacteriophage φX174
Source: G3 (Bethesda). 2016 Feb 22;6(4):939–55. doi: 10.1534/g3.115.024075 (PMC4825663; doi:10.1534/g3.115.024075)
Supplement: Supporting Information [file supp_g3.115.024075_G3_2015_024075-SI.zip › Lysis_Time_RMarkdown/Burstsize_regression/m.323.slope.v.txt]

"x"
16.7774374523896
16.0179840539505
15.4810533063159
15.0877455445134
14.7882357281796
14.5523663829965
14.3613303982462
14.2026961054298
14.0679064156324
13.9510089243086
13.8478870060178
13.7557009041558
13.6724556904594
13.5966810275388
13.5272168783712
13.463089639561
13.4034537202807
13.347571900998
13.2948131537333
13.2446545936004
13.1966811489125
13.1505809509329
13.1061366081718
13.0632132929587
13.021744689711
12.9817177913101
12.9431574686835
12.9061116995949
12.8706382775151
12.8367936814379
12.804624559325
12.7741619902581
12.7454183985922
12.7183867543334
12.6930415452022
12.6693409567907
12.6472297326377
12.6266422768839
12.6075056772501
12.5897424402224
12.5732728277022
12.5580167581175
12.5438952847879
12.5308316936702
12.5187522764305
12.507586838025
12.4972689947403
12.4877363120472
12.4789303237345
12.4707964659147
12.4632839523232
12.4563456111848
12.4499376988568
12.4440197014184
12.4385541322255
12.4335063310439
12.4288442685721
12.4245383588244
12.4205612808801
12.4168878108025
12.413494664046
12.4103603483281
12.4074650267179
12.404790390547
12.4023195416579
12.4000368834584
12.3979280202317
12.3959796641484
12.3941795494414
12.3925163532254
12.3909796224671
12.3895597066413
12.3882476956365
12.387035362506
12.3859151106858
12.3848799253291
12.3839233284369
12.3830393374839
12.3822224272647
12.3814674947089
12.3807698264278
12.3801250687815
12.379529200265
12.3789785060335
12.3784695543981
12.3779991751371
12.3775644394821
12.3771626416473
12.3767912817809
12.3764480502301
12.3761308130146
12.3758375984176
12.3755665846045
12.3753160881935
12.3750845537002
12.3748705437924
12.3746727302898
12.3744898858532
12.3743208763082
12.3741646535563
12.3740202490269
12.3738867676297
12.3737633821676
12.3736493281771
12.3735438991608
12.3734464421839
12.3733563538061
12.3732730763228
12.3731960942935
12.373124931333
12.373059147148
12.3729983347983
12.3729421181664
12.3728901496199
12.3728421078508
12.3727976958798
12.3727566392113
12.3727186841294
12.3726835961227
12.372651158429
12.3726211706902
12.3725934477094
12.3725678183027
12.3725441242372
12.3725222192504
12.3725019681438
12.3724832459447
12.3724659371322
12.3724499349218
12.3724351406036
12.3724214629315
12.3724088175581
12.3723971265127
12.3723863177188
12.372376324548
12.3723670854077
12.3723585433607
12.3723506457722
12.3723433439852
12.372336593019
12.3723303512914
12.3723245803621
12.3723192446943
12.3723143114359
12.3723097502164
12.3723055329588
12.3723016337068
12.3722980284644
12.3722946950474
12.3722916129469
12.3722887632024
12.372286128285
12.3722836919891
12.3722814393325
12.3722793564639
12.3722774305773
12.3722756498337
12.3722740032871
12.372272480818
12.3722710730702
12.3722697713936
12.3722685677909
12.3722674548679
12.3722664257887
12.3722654742326
12.3722645943559
12.3722637807558
12.372263028437
12.3722623327807
12.3722616895166
12.3722610946967
12.3722605446701
12.3722600360619
12.3722595657511
12.3722591308522
12.3722587286975
12.37225835682
12.3722580129389
12.3722576949453
12.3722574008893
12.3722571289677
12.3722568775137
12.3722566449856
12.3722564299582
12.3722562311135
12.3722560472331
12.3722558771901
12.3722557199426
12.3722555745273
12.3722554400533
12.3722553156969
12.3722552006966
12.3722550943479
12.3722549959997
12.3722549050497
12.3722548209413
12.3722547431593
12.3722546712278
12.3722546047064
12.372254543188
12.3722544862961
12.3722544336827
12.3722543850257
12.3722543400276
12.3722542984131
12.3722542599275
12.3722542243356
12.3722541914196
12.3722541609782
12.3722541328254
12.372254106789
12.3722540827097
12.3722540604405
12.3722540398452
12.3722540207978
12.3722540031821
12.3722539868903
12.3722539718229
12.3722539578878
12.3722539449999
12.3722539330805
12.3722539220568
12.3722539118613
12.3722539024319
12.372253893711
12.3722538856453
12.3722538781856
12.3722538712863
12.3722538649053
12.3722538590036
12.3722538535452
12.3722538484969
12.3722538438277
12.3722538395093
12.3722538355151
12.372253831821
12.3722538284043
12.3722538252442
12.3722538223214
12.3722538196181
12.3722538171178
12.3722538148052
12.3722538126662
12.3722538106879
12.3722538088581
12.3722538071657
12.3722538056003
12.3722538041525
12.3722538028133
12.3722538015747
12.3722538004291
12.3722537993694
12.3722537983893
12.3722537974828
12.3722537966443
12.3722537958687
12.3722537951513
12.3722537944878
12.3722537938741
12.3722537933064
12.3722537927814
12.3722537922957
12.3722537918465
12.372253791431
12.3722537910466
12.3722537906911
12.3722537903623
12.3722537900581
12.3722537897768
12.3722537895166
12.3722537892759
12.3722537890532
12.3722537888473
12.3722537886568
12.3722537884805
12.3722537883176
12.3722537881668
12.3722537880273
12.3722537878983
12.372253787779
12.3722537876686
12.3722537875665
12.3722537874721
12.3722537873847
12.3722537873039
12.3722537872292
12.3722537871601
12.3722537870961
12.3722537870369
12.3722537869822
12.3722537869316
12.3722537868848
12.3722537868415
12.3722537868014
12.3722537867643
12.37225378673
12.3722537866983
12.372253786669
12.3722537866418
12.3722537866167
12.3722537865935
12.372253786572
12.3722537865522
12.3722537865338
12.3722537865168
12.3722537865011
12.3722537864865
12.372253786473
12.3722537864606
12.3722537864491
12.3722537864384
12.3722537864286
12.3722537864194
12.372253786411
12.3722537864032
12.372253786396
12.3722537863893
12.3722537863831
12.3722537863774
12.3722537863721
12.3722537863672
12.3722537863627
12.3722537863585
12.3722537863547
12.3722537863511
12.3722537863478
12.3722537863447
12.3722537863419
12.3722537863392
12.3722537863368
12.3722537863346
12.3722537863325
12.3722537863306
12.3722537863288
12.3722537863272
12.3722537863256
12.3722537863242
12.3722537863229
12.3722537863217
12.3722537863206
12.3722537863196
12.3722537863186
12.3722537863178
12.3722537863169
12.3722537863162
12.3722537863155
12.3722537863148
12.3722537863142
12.3722537863137
12.3722537863132
12.3722537863127
12.3722537863123
12.3722537863119
12.3722537863115
12.3722537863111
12.3722537863108
12.3722537863105
12.3722537863103
12.37225378631
12.3722537863098
12.3722537863095
12.3722537863093
12.3722537863092
12.372253786309
12.3722537863088
12.3722537863087
12.3722537863085
12.3722537863084
12.3722537863083
12.3722537863082
12.3722537863081
12.372253786308
12.3722537863079
12.3722537863078
12.3722537863078
12.3722537863077
12.3722537863076
12.3722537863076
12.3722537863075
12.3722537863075
12.3722537863074
12.3722537863074
12.3722537863073
12.3722537863073
12.3722537863073
12.3722537863072
12.3722537863072
12.3722537863072
12.3722537863072
12.3722537863071
12.3722537863071
12.3722537863071
12.3722537863071
12.372253786307
12.372253786307
12.372253786307
12.372253786307
12.372253786307
12.372253786307
12.372253786307
12.372253786307
12.372253786307
12.372253786307
12.3722537863069
12.3722537863069
12.3722537863069
12.3722537863069
12.3722537863069
12.3722537863069
12.3722537863069
12.3722537863069
12.3722537863069
12.3722537863069
12.3722537863069
12.3722537863069
12.3722537863069
12.3722537863069
12.3722537863069
12.3722537863069
12.3722537863069
12.3722537863069
12.3722537863069
12.3722537863069
12.3722537863069
12.3722537863069
12.3722537863069
12.3722537863069
12.3722537863069
12.3722537863069
12.3722537863069
12.3722537863069
12.3722537863069
12.3722537863069
12.3722537863069
12.3722537863069
12.3722537863069
12.3722537863069
12.3722537863069
12.3722537863069
12.3722537863069
12.3722537863069
12.3722537863069
12.3722537863069
12.3722537863069
12.3722537863069
12.3722537863069
12.3722537863069
12.3722537863069
12.3722537863069
12.3722537863069
12.3722537863069
12.3722537863069
12.3722537863069
12.3722537863069
12.3722537863069
12.3722537863069
12.3722537863069
12.3722537863069
12.3722537863069
12.3722537863069
12.3722537863069
12.3722537863069
12.3722537863069
12.3722537863069
12.3722537863069
12.3722537863069
12.3722537863069
12.3722537863069
12.3722537863069
12.3722537863069
12.3722537863069
12.3722537863069
12.3722537863069
12.3722537863069
12.3722537863069
12.3722537863069
12.3722537863069
12.3722537863069
12.3722537863069
12.3722537863069
12.3722537863069
12.3722537863069
12.3722537863069
12.3722537863069
12.3722537863069
12.3722537863069
12.3722537863069
12.3722537863069
12.3722537863069
12.3722537863069
12.3722537863069
12.3722537863069
12.3722537863069
12.3722537863069
12.3722537863069
12.3722537863069
12.3722537863069
12.3722537863069
12.3722537863069
12.3722537863069
