# Supplementary material for: Genetically Determined Variation in Lysis Time Variance in the Bacteriophage φX174
Source: G3 (Bethesda). 2016 Feb 22;6(4):939–55. doi: 10.1534/g3.115.024075 (PMC4825663; doi:10.1534/g3.115.024075)
Supplement: Supporting Information [file supp_g3.115.024075_G3_2015_024075-SI.zip › Lysis_Time_RMarkdown/Burstsize_regression/m.324.intercept.v.txt]

"x"
35.5320255339947
32.5023603659252
30.8067114454053
29.8058415646204
29.1891117431228
28.7930591118797
28.5277358063392
28.342164182299
28.2067793382356
28.1040729585497
28.023453304465
27.9583604241815
27.9046205937146
27.8594950522224
27.8211235170752
27.7881948584
27.7597498170787
27.7350611915086
27.713559889168
27.6947883926617
27.6783707881432
27.6639929260771
27.6513888750835
27.6403313569361
27.6306247566839
27.6220998425916
27.6146096555876
27.6080262248025
27.6022378862014
27.5971470558115
27.5926683557958
27.588727021474
27.5852575368439
27.5822024591557
27.579511402015
27.5771401527982
27.5750499047641
27.5732065877011
27.5715802836086
27.5701447160217
27.5688768032833
27.5677562674616
27.56676529177
27.5658882203182
27.5651112948505
27.5644224238286
27.5638109798221
27.5632676216869
27.5627841384629
27.56235331231
27.5619687981394
27.5616250178885
27.5613170676475
27.5610406360642
27.5607919326502
27.5605676247814
27.5603647823339
27.5601808290262
27.5600134996525
27.5598608024932
27.559720986272
27.5595925111097
27.5594740229911
27.5593643313177
27.5592623891734
27.5591672759751
27.5590781822197
27.5589943960729
27.5589152915789
27.558840318293
27.5587689921668
27.5587008875342
27.5586356300642
27.5585728905649
27.5585123795362
27.5584538423788
27.5583970551826
27.5583418210227
27.5582879667031
27.5582353398933
27.5581838066097
27.5581332490024
27.5580835634078
27.558034658637
27.5579864544704
27.557938880334
27.5578918741358
27.5578453812421
27.5577993535776
27.5577537488344
27.5577085297755
27.5576636636236
27.5576191215227
27.557574878065
27.5575309108751
27.557487200244
27.5574437288072
27.5574004812625
27.5573574441205
27.5573146054865
27.5572719548679
27.557229483005
27.5571871817223
27.557145043798
27.5571030628488
27.5570612332288
27.5570195499406
27.556978008557
27.5569366051526
27.556895336243
27.5568541987316
27.5568131898633
27.5567723071829
27.5567315484992
27.5566909118532
27.5566503954901
27.5566099978346
27.5565697174697
27.5565295531173
27.5564895036214
27.556449567934
27.5564097451014
27.5563700342536
27.5563304345936
27.5562909453893
27.5562515659653
27.5562122956959
27.556173134
27.5561340803349
27.5560951341923
27.5560562950939
27.556017562588
27.5559789362464
27.5559404156613
27.5559020004435
27.5558636902195
27.5558254846301
27.5557873833289
27.5557493859803
27.5557114922586
27.5556737018468
27.5556360144358
27.555598429723
27.5555609474122
27.5555235672124
27.5554862888375
27.5554491120056
27.5554120364388
27.5553750618626
27.5553381880054
27.5553014145986
27.5552647413759
27.5552281680736
27.5551916944295
27.5551553201839
27.5551190450783
27.555082868856
27.5550467912616
27.5550108120411
27.5549749309417
27.5549391477118
27.5549034621006
27.5548678738587
27.5548323827373
27.5547969884886
27.5547616908656
27.5547264896222
27.554691384513
27.5546563752931
27.5546214617187
27.5545866435464
27.5545519205336
27.5545172924383
27.5544827590189
27.5544483200347
27.5544139752456
27.5543797244119
27.5543455672946
27.5543115036551
27.5542775332554
27.5542436558583
27.5542098712269
27.5541761791249
27.5541425793164
27.5541090715662
27.5540756556396
27.5540423313023
27.5540090983207
27.5539759564615
27.5539429054922
27.5539099451804
27.5538770752946
27.5538442956035
27.5538116058766
27.5537790058837
27.5537464953951
27.5537140741817
27.5536817420147
27.553649498666
27.5536173439081
27.5535852775135
27.5535532992558
27.5535214089087
27.5534896062465
27.5534578910439
27.5534262630763
27.5533947221195
27.5533632679495
27.5533319003434
27.5533006190781
27.5532694239315
27.5532383146818
27.5532072911076
27.553176352988
27.5531455001029
27.5531147322322
27.5530840491566
27.5530534506572
27.5530229365156
27.5529925065137
27.5529621604342
27.5529318980601
27.5529017191749
27.5528716235625
27.5528416110074
27.5528116812945
27.5527818342092
27.5527520695374
27.5527223870655
27.5526927865801
27.5526632678688
27.5526338307192
27.5526044749195
27.5525752002586
27.5525460065255
27.55251689351
27.5524878610023
27.5524589087927
27.5524300366725
27.5524012444332
27.5523725318668
27.5523438987657
27.5523153449229
27.5522868701317
27.5522584741862
27.5522301568805
27.5522019180096
27.5521737573685
27.5521456747532
27.5521176699597
27.5520897427847
27.5520618930253
27.5520341204791
27.5520064249441
27.5519788062188
27.5519512641021
27.5519237983934
27.5518964088926
27.5518690954001
27.5518418577165
27.551814695643
27.5517876089815
27.551760597534
27.5517336611031
27.5517067994918
27.5516800125037
27.5516532999427
27.5516266616131
27.5516000973198
27.5515736068681
27.5515471900638
27.551520846713
27.5514945766224
27.5514683795991
27.5514422554505
27.5514162039847
27.55139022501
27.5513643183355
27.5513384837703
27.5513127211241
27.5512870302072
27.5512614108302
27.5512358628043
27.5512103859408
27.5511849800518
27.5511596449496
27.5511343804471
27.5511091863575
27.5510840624945
27.5510590086724
27.5510340247055
27.551009110409
27.5509842655983
27.5509594900893
27.5509347836982
27.5509101462418
27.5508855775373
27.5508610774022
27.5508366456547
27.5508122821131
27.5507879865964
27.5507637589238
27.5507395989151
27.5507155063904
27.5506914811704
27.5506675230761
27.5506436319289
27.5506198075506
27.5505960497636
27.5505723583905
27.5505487332545
27.5505251741793
27.5505016809885
27.5504782535068
27.5504548915588
27.5504315949699
27.5504083635656
27.5503851971721
27.5503620956158
27.5503390587236
27.5503160863227
27.550293178241
27.5502703343065
27.5502475543478
27.5502248381938
27.5502021856738
27.5501795966178
27.5501570708558
27.5501346082184
27.5501122085366
27.5500898716419
27.550067597366
27.5500453855412
27.550023236
27.5500011485756
27.5499791231013
27.549957159411
27.5499352573389
27.5499134167196
27.5498916373882
27.5498699191801
27.5498482619311
27.5498266654775
27.5498051296559
27.5497836543034
27.5497622392573
27.5497408843555
27.5497195894363
27.5496983543381
27.5496771789
27.5496560629614
27.5496350063621
27.5496140089422
27.5495930705424
27.5495721910036
27.5495513701671
27.5495306078748
27.5495099039686
27.5494892582911
27.5494686706853
27.5494481409943
27.5494276690619
27.5494072547321
27.5493868978493
27.5493665982584
27.5493463558046
27.5493261703334
27.5493060416908
27.5492859697232
27.5492659542772
27.5492459952
27.549226092339
27.5492062455421
27.5491864546575
27.5491667195339
27.5491470400201
27.5491274159656
27.54910784722
27.5490883336334
27.5490688750565
27.5490494713399
27.5490301223349
27.5490108278931
27.5489915878664
27.5489724021072
27.548953270468
27.5489341928021
27.5489151689627
27.5488961988037
27.5488772821792
27.5488584189438
27.5488396089523
27.5488208520599
27.5488021481223
27.5487834969954
27.5487648985355
27.5487463525993
27.5487278590439
27.5487094177266
27.5486910285052
27.5486726912378
27.5486544057829
27.5486361719992
27.548617989746
27.5485998588829
27.5485817792697
27.5485637507666
27.5485457732341
27.5485278465334
27.5485099705255
27.5484921450722
27.5484743700356
27.5484566452778
27.5484389706615
27.5484213460499
27.5484037713063
27.5483862462945
27.5483687708783
27.5483513449223
27.5483339682913
27.5483166408504
27.5482993624649
27.5482821330006
27.5482649523237
27.5482478203007
27.5482307367982
27.5482137016836
27.5481967148241
27.5481797760877
27.5481628853425
27.5481460424569
27.5481292472998
27.5481124997404
27.548095799648
27.5480791468927
27.5480625413443
27.5480459828736
27.5480294713512
27.5480130066482
27.5479965886364
27.5479802171872
27.547963892173
27.5479476134661
27.5479313809393
27.5479151944658
27.5478990539189
27.5478829591724
27.5478669101004
27.5478509065773
27.5478349484778
27.5478190356769
27.5478031680501
27.547787345473
27.5477715678215
27.5477558349721
27.5477401468013
27.5477245031862
27.5477089040039
27.5476933491322
27.5476778384488
27.5476623718321
27.5476469491604
27.5476315703128
27.5476162351683
27.5476009436064
27.547585695507
27.54757049075
27.547555329216
27.5475402107855
27.5475251353397
27.5475101027598
27.5474951129275
27.5474801657248
27.5474652610339
27.5474503987373
27.5474355787178
27.5474208008588
27.5474060650436
27.5473913711559
27.54737671908
27.5473621087
27.5473475399008
27.5473330125671
27.5473185265845
27.5473040818384
27.5472896782146
27.5472753155994
27.5472609938791
27.5472467129406
27.5472324726709
27.5472182729574
27.5472041136876
27.5471899947495
27.5471759160314
27.5471618774217
27.5471478788092
27.5471339200831
27.5471200011327
27.5471061218478
27.5470922821182
