# Supplementary material for: Genetically Determined Variation in Lysis Time Variance in the Bacteriophage φX174
Source: G3 (Bethesda). 2016 Feb 22;6(4):939–55. doi: 10.1534/g3.115.024075 (PMC4825663; doi:10.1534/g3.115.024075)
Supplement: Supporting Information [file supp_g3.115.024075_G3_2015_024075-SI.zip › Lysis_Time_RMarkdown/Burstsize_regression/m.324.sigma.v.txt]

"x"
12.9434601266432
13.5738275782036
13.7992486175104
13.851981313375
13.827390723551
13.7694326683967
13.699463413946
13.6279706948162
13.5599528629335
13.4975734900207
13.4415312288882
13.3917847096986
13.3479401675394
13.3094581564381
13.2757618437318
13.2462915053288
13.2205297327137
13.1980109253779
13.1783225986686
13.1611026649546
13.1460349558339
13.132844193605
13.121291029204
13.1111674376807
13.1022925857709
13.0945091937078
13.0876803678046
13.0816868603606
13.0764247071042
13.0718031929907
13.0677431009998
13.0641752036394
13.0610389621216
13.058281403123
13.0558561474773
13.0537225690041
13.0518450649838
13.0501924225841
13.048737267909
13.0474555863221
13.046326304371
13.0453309250401
13.0444532092482
13.043678897504
13.0429954664842
13.0423919160161
13.0418585825628
13.0413869758319
13.0409696355761
13.0406000060425
13.0402723258568
13.0399815314149
13.0397231721024
13.0394933358763
13.0392885839283
13.039105893311
13.0389426065479
13.0387963873717
13.0386651818393
13.0385471841676
13.0384408067137
13.0383446535942
13.038257497501
13.0381782593252
13.0381059902469
13.0380398559929
13.0379791229982
13.0379231462416
13.037871358551
13.0378232612029
13.0377784156563
13.0377364362866
13.0376969839966
13.0376597605996
13.0376245038808
13.0375909832549
13.0375589959483
13.0375283636426
13.0374989295221
13.0374705556796
13.0374431208333
13.0374165183215
13.0373906543371
13.0373654463771
13.0373408218781
13.037316717017
13.037293075656
13.0372698484157
13.037246991859
13.0372244677745
13.0372022425458
13.0371802865969
13.037158573905
13.0371370815715
13.037115789445
13.0370946797903
13.0370737369962
13.0370529473198
13.0370322986608
13.0370117803634
13.036991383042
13.0369710984282
13.0369509192355
13.0369308390415
13.036910852183
13.036890953665
13.03687113908
13.0368514045365
13.0368317465979
13.0368121622266
13.0367926487365
13.0367732037502
13.0367538251624
13.0367345111062
13.0367152599252
13.0366960701479
13.0366769404649
13.0366578697102
13.0366388568432
13.0366199009342
13.0366010011505
13.036582156745
13.0365633670462
13.0365446314485
13.0365259494045
13.0365073204184
13.0364887440392
13.0364702198557
13.0364517474916
13.0364333266015
13.0364149568668
13.0363966379929
13.0363783697062
13.0363601517515
13.0363419838898
13.0363238658965
13.0363057975598
13.0362877786789
13.0362698090628
13.0362518885292
13.0362340169036
13.0362161940179
13.0361984197104
13.0361806938243
13.0361630162078
13.036145386713
13.0361278051957
13.036110271515
13.036092785533
13.0360753471141
13.0360579561251
13.0360406124351
13.0360233159146
13.0360060664359
13.0359888638729
13.0359717081006
13.0359545989953
13.0359375364343
13.035920520296
13.0359035504595
13.0358866268048
13.0358697492127
13.0358529175644
13.0358361317421
13.0358193916283
13.0358026971062
13.0357860480593
13.0357694443716
13.0357528859278
13.0357363726128
13.0357199043118
13.0357034809105
13.0356871022949
13.0356707683514
13.0356544789668
13.0356382340279
13.0356220334221
13.0356058770371
13.0355897647607
13.0355736964812
13.0355576720868
13.0355416914664
13.035525754509
13.0355098611037
13.0354940111401
13.0354782045079
13.0354624410971
13.0354467207981
13.0354310435011
13.035415409097
13.0353998174768
13.0353842685317
13.0353687621531
13.0353532982327
13.0353378766624
13.0353224973343
13.035307160141
13.0352918649749
13.035276611729
13.0352614002964
13.0352462305702
13.0352311024442
13.0352160158121
13.0352009705677
13.0351859666055
13.0351710038198
13.0351560821053
13.035141201357
13.0351263614699
13.0351115623395
13.0350968038613
13.0350820859311
13.035067408445
13.0350527712993
13.0350381743903
13.0350236176149
13.03500910087
13.0349946240526
13.0349801870603
13.0349657897906
13.0349514321413
13.0349371140105
13.0349228352965
13.0349085958977
13.0348943957129
13.0348802346409
13.034866112581
13.0348520294325
13.0348379850951
13.0348239794684
13.0348100124527
13.0347960839481
13.0347821938551
13.0347683420744
13.0347545285069
13.0347407530538
13.0347270156163
13.0347133160961
13.034699654395
13.0346860304149
13.0346724440581
13.0346588952271
13.0346453838244
13.034631909753
13.0346184729159
13.0346050732163
13.0345917105581
13.0345783848447
13.03456509598
13.0345518438685
13.0345386284143
13.034525449522
13.0345123070966
13.0344992010429
13.0344861312663
13.0344730976722
13.0344601001662
13.0344471386542
13.0344342130423
13.0344213232369
13.0344084691443
13.0343956506714
13.034382867725
13.0343701202123
13.0343574080407
13.0343447311176
13.034332089351
13.0343194826488
13.0343069109191
13.0342943740704
13.0342818720112
13.0342694046505
13.0342569718972
13.0342445736605
13.03423220985
13.0342198803751
13.0342075851459
13.0341953240724
13.0341830970648
13.0341709040336
13.0341587448895
13.0341466195434
13.0341345279063
13.0341224698897
13.0341104454049
13.0340984543637
13.0340864966781
13.03407457226
13.0340626810218
13.0340508228761
13.0340389977356
13.0340272055132
13.034015446122
13.0340037194753
13.0339920254868
13.0339803640701
13.0339687351392
13.0339571386081
13.0339455743913
13.0339340424032
13.0339225425586
13.0339110747725
13.03389963896
13.0338882350363
13.0338768629171
13.033865522518
13.0338542137551
13.0338429365444
13.0338316908021
13.033820476445
13.0338092933897
13.0337981415529
13.033787020852
13.0337759312042
13.033764872527
13.033753844738
13.0337428477552
13.0337318814967
13.0337209458807
13.0337100408258
13.0336991662504
13.0336883220736
13.0336775082144
13.033666724592
13.0336559711258
13.0336452477355
13.0336345543409
13.033623890862
13.033613257219
13.0336026533322
13.0335920791224
13.0335815345101
13.0335710194165
13.0335605337626
13.0335500774698
13.0335396504595
13.0335292526536
13.0335188839739
13.0335085443426
13.0334982336818
13.0334879519141
13.0334776989621
13.0334674747486
13.0334572791967
13.0334471122295
13.0334369737705
13.0334268637433
13.0334167820715
13.0334067286792
13.0333967034904
13.0333867064295
13.0333767374211
13.0333667963897
13.0333568832603
13.0333469979578
13.0333371404076
13.0333273105349
13.0333175082655
13.033307733525
13.0332979862395
13.0332882663351
13.0332785737381
13.033268908375
13.0332592701724
13.0332496590571
13.0332400749563
13.0332305177972
13.0332209875071
13.0332114840136
13.0332020072444
13.0331925571275
13.0331831335909
13.0331737365629
13.033164365972
13.0331550217467
13.033145703816
13.0331364121087
13.033127146554
13.0331179070813
13.0331086936199
13.0330995060997
13.0330903444505
13.0330812086022
13.0330720984851
13.0330630140295
13.0330539551659
13.0330449218251
13.0330359139379
13.0330269314354
13.0330179742488
13.0330090423096
13.0330001355492
13.0329912538994
13.032982397292
13.0329735656593
13.0329647589333
13.0329559770466
13.0329472199316
13.0329384875211
13.0329297797481
13.0329210965456
13.0329124378468
13.0329038035852
13.0328951936944
13.032886608108
13.03287804676
13.0328695095846
13.0328609965158
13.032852507488
13.032844042436
13.0328356012944
13.0328271839981
13.0328187904821
13.0328104206818
13.0328020745323
13.0327937519694
13.0327854529287
13.0327771773461
13.0327689251576
13.0327606962994
13.0327524907078
13.0327443083195
13.032736149071
13.0327280128992
13.032719899741
13.0327118095336
13.0327037422144
13.0326956977208
13.0326876759903
13.0326796769609
13.0326717005704
13.032663746757
13.0326558154588
13.0326479066144
13.0326400201622
13.0326321560411
13.0326243141898
13.0326164945474
13.0326086970531
13.0326009216462
13.0325931682662
13.0325854368529
13.032577727346
13.0325700396853
13.0325623738111
13.0325547296637
13.0325471071833
13.0325395063107
13.0325319269865
13.0325243691515
13.0325168327469
13.0325093177137
13.0325018239933
13.0324943515272
13.0324869002569
13.0324794701244
13.0324720610714
13.03246467304
13.0324573059725
13.0324499598113
13.0324426344988
13.0324353299777
13.0324280461907
13.032420783081
13.0324135405915
13.0324063186654
13.0323991172463
13.0323919362776
13.0323847757031
13.0323776354664
13.0323705155117
13.032363415783
13.0323563362246
13.032349276781
13.0323422373965
13.032335218016
13.0323282185843
13.0323212390463
13.0323142793471
13.0323073394321
13.0323004192466
13.0322935187362
13.0322866378465
13.0322797765235
13.0322729347129
13.032266112361
13.032259309414
13.0322525258182
13.0322457615203
13.0322390164668
13.0322322906046
13.0322255838805
13.0322188962417
13.0322122276354
13.0322055780089
13.0321989473098
13.0321923354856
13.0321857424841
13.0321791682531
13.0321726127408
