# Supplementary material for: Genetically Determined Variation in Lysis Time Variance in the Bacteriophage φX174
Source: G3 (Bethesda). 2016 Feb 22;6(4):939–55. doi: 10.1534/g3.115.024075 (PMC4825663; doi:10.1534/g3.115.024075)
Supplement: Supporting Information [file supp_g3.115.024075_G3_2015_024075-SI.zip › Lysis_Time_RMarkdown/Burstsize_regression/m.324.slope.v.txt]

"x"
7.70569362656771
8.15751704624466
8.39790958955769
8.53127358843941
8.60723643791922
8.65140371597405
8.677592359791
8.69346002254452
8.70332600971386
8.70965750384539
8.71387765902017
8.71681437126405
8.71895323613482
8.72058168367086
8.72187177068746
8.72292802927594
8.72381525166277
8.72457468590701
8.72523350695027
8.72581037227279
8.72631869201326
8.72676856244465
8.72716791663493
8.72752321608304
8.72783987281107
8.72812251282834
8.72837514587922
8.7286012794381
8.72880399913781
8.72898602859118
8.72914977618049
8.72929737325565
8.72943070636327
8.7295514450788
8.72966106640873
8.72976087638263
8.72985202925562
8.72993554462638
8.73001232270802
8.73008315794784
8.73014875116458
8.73020972035346
8.73026661029385
8.73031990108241
8.73037001570363
8.73041732673935
8.73046216230966
8.7305048113289
8.73054552815226
8.73058453668081
8.7306220339861
8.73065819350889
8.73069316788073
8.73072709141195
8.73076008228472
8.73079224448549
8.73082366950744
8.73085443784998
8.73088462033902
8.73091427928947
8.7309434695286
8.73097223929666
8.73100063103955
8.73102868210633
8.73105642536296
8.73108388973224
8.73111110066887
8.73113808057735
8.73116484917957
8.73119142383812
8.73121781984078
8.73124405065061
8.73127012812597
8.73129606271401
8.73132186362084
8.73134753896124
8.73137309589022
8.73139854071877
8.73142387901568
8.73144911569701
8.73147425510485
8.7314993010765
8.73152425700538
8.73154912589449
8.73157391040356
8.73159861289039
8.73162323544725
8.73164777993291
8.73167224800076
8.73169664112356
8.73172096061521
8.73174520764988
8.73176938327885
8.73179348844529
8.73181752399726
8.73184149069919
8.73186538924191
8.73188922025149
8.73191298429703
8.73193668189751
8.7319603135278
8.73198387962393
8.73200738058776
8.73203081679107
8.73205418857914
8.73207749627393
8.73210074017684
8.73212392057118
8.73214703772431
8.73217009188951
8.73219308330766
8.7322160122087
8.73223887881293
8.73226168333212
8.73228442597052
8.73230710692569
8.73232972638935
8.73235228454796
8.7323747815834
8.73239721767343
8.73241959299219
8.73244190771059
8.73246416199665
8.73248635601584
8.73250848993132
8.73253056390423
8.73255257809384
8.73257453265781
8.7325964277523
8.73261826353213
8.73264004015089
8.73266175776111
8.73268341651427
8.73270501656097
8.73272655805095
8.7327480411332
8.73276946595595
8.73279083266683
8.73281214141281
8.73283339234029
8.73285458559515
8.7328757213227
8.73289679966784
8.73291782077498
8.73293878478807
8.73295969185068
8.73298054210595
8.73300133569664
8.73302207276513
8.73304275345344
8.73306337790322
8.7330839462558
8.73310445865215
8.7331249152329
8.73314531613839
8.73316566150861
8.73318595148324
8.73320618620164
8.73322636580288
8.73324649042572
8.73326656020861
8.73328657528971
8.73330653580686
8.73332644189762
8.73334629369927
8.73336609134878
8.73338583498283
8.73340552473782
8.73342516074985
8.73344474315475
8.73346427208805
8.73348374768499
8.73350317008053
8.73352253940937
8.73354185580589
8.7335611194042
8.73358033033815
8.73359948874127
8.73361859474685
8.73363764848788
8.73365665009705
8.73367559970679
8.73369449744926
8.73371334345633
8.7337321378596
8.73375088079037
8.7337695723797
8.73378821275832
8.73380680205673
8.73382534040514
8.73384382793347
8.73386226477139
8.73388065104826
8.73389898689317
8.73391727243498
8.73393550780222
8.73395369312317
8.73397182852584
8.73398991413796
8.73400795008696
8.73402593650005
8.73404387350412
8.73406176122581
8.73407959979148
8.73409738932722
8.73411512995886
8.73413282181194
8.73415046501173
8.73416805968323
8.73418560595118
8.73420310394003
8.73422055377399
8.73423795557697
8.73425530947262
8.73427261558433
8.73428987403521
8.7343070849481
8.73432424844558
8.73434136464995
8.73435843368327
8.7343754556673
8.73439243072354
8.73440935897323
8.73442624053734
8.73444307553658
8.73445986409139
8.73447660632193
8.73449330234811
8.7345099522896
8.73452655626575
8.73454311439569
8.73455962679826
8.73457609359205
8.73459251489537
8.7346088908263
8.73462522150262
8.73464150704186
8.7346577475613
8.73467394317796
8.73469009400857
8.73470620016962
8.73472226177735
8.73473827894772
8.73475425179643
8.73477018043892
8.73478606499039
8.73480190556576
8.7348177022797
8.73483345524662
8.73484916458067
8.73486483039575
8.73488045280549
8.73489603192328
8.73491156786224
8.73492706073524
8.73494251065487
8.7349579177335
8.73497328208323
8.73498860381591
8.73500388304313
8.73501911987622
8.73503431442627
8.73504946680409
8.73506457712028
8.73507964548515
8.73509467200876
8.73510965680096
8.73512459997128
8.73513950162904
8.73515436188332
8.73516918084293
8.73518395861643
8.73519869531214
8.73521339103811
8.73522804590216
8.73524266001186
8.73525723347453
8.73527176639722
8.73528625888678
8.73530071104977
8.73531512299251
8.7353294948211
8.73534382664136
8.73535811855888
8.73537237067901
8.73538658310685
8.73540075594723
8.73541488930479
8.73542898328388
8.73544303798862
8.7354570535229
8.73547102999033
8.73548496749434
8.73549886613806
8.7355127260244
8.73552654725603
8.73554032993538
8.73555407416464
8.73556778004574
8.73558144768041
8.7355950771701
8.73560866861605
8.73562222211925
8.73563573778044
8.73564921570014
8.73566265597864
8.73567605871596
8.73568942401192
8.73570275196608
8.73571604267776
8.73572929624607
8.73574251276986
8.73575569234777
8.73576883507819
8.73578194105926
8.7357950103889
8.73580804316484
8.73582103948449
8.73583399944512
8.73584692314369
8.73585981067697
8.7358726621415
8.73588547763357
8.73589825724926
8.73591100108441
8.73592370923462
8.73593638179526
8.73594901886151
8.7359616205283
8.73597418689028
8.73598671804196
8.73599921407757
8.73601167509111
8.73602410117637
8.73603649242692
8.73604884893611
8.73606117079702
8.73607345810256
8.73608571094539
8.73609792941792
8.73611011361241
8.73612226362081
8.73613437953491
8.73614646144625
8.73615850944615
8.7361705236257
8.7361825040758
8.7361944508871
8.73620636415004
8.73621824395485
8.73623009039152
8.73624190354983
8.73625368351934
8.73626543038939
8.73627714424911
8.73628882518742
8.73630047329297
8.73631208865428
8.73632367135958
8.73633522149692
8.73634673915412
8.73635822441879
8.73636967737832
8.7363810981199
8.73639248673049
8.73640384329684
8.7364151679055
8.73642646064278
8.73643772159482
8.7364489508475
8.73646014848652
8.73647131459735
8.73648244926527
8.73649355257533
8.73650462461238
8.73651566546107
8.73652667520581
8.73653765393085
8.73654860172016
8.73655951865757
8.73657040482669
8.73658126031087
8.73659208519332
8.73660287955701
8.7366136434847
8.73662437705898
8.73663508036217
8.73664575347646
8.73665639648379
8.7366670094659
8.73667759250434
8.73668814568043
8.73669866907533
8.73670916276996
8.73671962684506
8.73673006138115
8.73674046645856
8.73675084215742
8.73676118855767
8.73677150573902
8.73678179378101
8.73679205276298
8.73680228276403
8.73681248386311
8.73682265613895
8.73683279967007
8.73684291453483
8.73685300081138
8.73686305857765
8.73687308791139
8.73688308889015
8.73689306159129
8.73690300609199
8.73691292246919
8.73692281079969
8.73693267116006
8.73694250362669
8.73695230827579
8.73696208518334
8.73697183442516
8.73698155607687
8.7369912502139
8.73700091691148
8.73701055624466
8.73702016828829
8.73702975311705
8.73703931080539
8.73704884142764
8.73705834505787
8.73706782177
8.73707727163776
8.73708669473468
8.73709609113411
8.7371054609092
8.73711480413294
8.73712412087812
8.73713341121735
8.73714267522304
8.73715191296744
8.73716112452259
8.73717030996035
8.73717946935242
8.73718860277029
8.73719771028529
8.73720679196856
8.73721584789103
8.7372248781235
8.73723388273654
8.73724286180057
8.73725181538581
8.73726074356233
8.73726964639998
8.73727852396847
8.7372873763373
8.73729620357582
8.73730500575317
8.73731378293833
8.73732253520011
8.73733126260713
8.73733996522784
8.7373486431305
8.73735729638322
8.7373659250539
8.73737452921032
8.73738310892002
8.73739166425042
8.73740019526871
8.73740870204197
8.73741718463707
8.7374256431207
8.73743407755941
8.73744248801954
8.73745087456729
8.73745923726866
8.73746757618952
8.73747589139553
8.73748418295219
8.73749245092485
8.73750069537867
8.73750891637863
8.73751711398958
8.73752528827617
8.7375334393029
8.73754156713408
8.73754967183387
8.73755775346627
8.73756581209511
8.73757384778403
8.73758186059653
8.73758985059593
8.73759781784539
8.73760576240793
8.73761368434637
8.73762158372338
8.73762946060147
8.73763731504299
8.7376451471101
8.73765295686481
8.73766074436902
8.7376685096844
