# Supplementary material for: Genetically Determined Variation in Lysis Time Variance in the Bacteriophage φX174
Source: G3 (Bethesda). 2016 Feb 22;6(4):939–55. doi: 10.1534/g3.115.024075 (PMC4825663; doi:10.1534/g3.115.024075)
Supplement: Supporting Information [file supp_g3.115.024075_G3_2015_024075-SI.zip › Lysis_Time_RMarkdown/Burstsize_regression/m.4B.intercept.v.txt]

"x"
-1.74320170124556
1.09518460664036
3.59089226764205
5.94118295154768
8.28132769274215
10.3920674348835
12.0231526593206
13.6325769167814
15.6097232525273
16.9073750857302
17.6160654403792
18.0433377061562
18.2575158020167
18.3253962913038
18.3160437324377
18.2753065255806
18.2265978494156
18.1799878375688
18.139002370296
18.1042932716203
18.0753842882946
18.0514445289908
18.0316086436371
18.015095379614
18.001240228201
17.9894937438021
17.9794078851616
17.9706196807233
17.962835809304
17.9558192526174
17.9493781849113
17.9433568981051
17.9376284560752
17.9320887709284
17.9266518295478
17.9212458424931
17.9158101287921
17.9102925858581
17.9046476232203
17.8988344625408
17.8928157253917
17.8865562453508
17.8800220529033
17.8731794910607
17.8659944270384
17.8584315312022
17.8504535991625
17.8420208966642
17.8330905100779
17.8236156881244
17.8135451632695
17.8028224443725
17.7913850761393
17.7791638663456
17.766082089516
17.7520546869691
17.736987499485
17.7207765925129
17.7033077676835
17.684456401977
17.6640878213142
17.642058502469
17.6182185081834
17.592415692149
17.5645023489055
17.5343450933639
17.5018387654426
17.4669249477882
17.4296150863477
17.3900170206323
17.3483618518633
17.3050256820897
17.2605385807817
17.215572578682
17.1709031926105
17.1273456345158
17.0856757741771
17.0465529545943
17.0104625814166
16.9776899398914
16.9483263092466
16.9222994824061
16.8994167625971
16.8794094401091
16.8619714322098
16.8467887991189
16.8335598467191
16.8220071768361
16.8118836281762
16.8029739971098
16.7950940911714
16.7880882674798
16.7818262491123
16.776199730689
16.7711190806271
16.7665103084385
16.7623123749696
16.7584748673684
16.754956027702
16.7517211064865
16.7487410043529
16.7459911628984
16.7434506669992
16.7411015239148
16.7389280883846
16.7369166070279
16.7350548593309
16.7333318761728
16.7317377201063
16.7302633144489
16.7289003106645
16.7276409855595
16.7264781615152
16.7254051443821
16.7244156748
16.7235038896425
16.7226642910212
16.7218917208874
16.7211813397351
16.7205286082829
16.7199292713018
16.7193793429789
16.7188750933803
16.7184130357047
16.7179899141225
16.717602692059
16.7172485408427
16.7169248286686
16.7166291098584
16.7163591144125
16.7161127378617
16.7158880314309
16.7156831925304
16.7154965555911
16.7153265832554
16.7151718579377
16.7150310737623
16.7149030288836
16.7147866181918
16.7146808264024
16.7145847215275
16.7144974487206
16.714418224489
16.7143463312625
16.7142811123064
16.7142219669682
16.7141683462417
16.7141197486366
16.7140757163369
16.7140358316356
16.7139997136282
16.7139670151523
16.7139374199576
16.7139106400923
16.7138864134933
16.7138645017642
16.7138446881316
16.7138267755648
16.7138105850489
16.7137959539997
16.71378273481
16.7137707935171
16.7137600085835
16.7137502697805
16.7137414771677
16.7137335401604
16.7137263766782
16.713719912368
16.7137140798945
16.7137088182947
16.7137040723886
16.7136997922434
16.7136959326853
16.7136924528552
16.7136893158053
16.7136864881316
16.7136839396408
16.7136816430468
16.7136795736961
16.7136777093179
16.7136760297977
16.7136745169715
16.7136731544398
16.7136719273987
16.7136708224869
16.7136698276466
16.713668931999
16.7136681257295
16.7136673999855
16.713666746783
16.7136661589224
16.7136656299126
16.7136651539016
16.7136647256145
16.7136643402973
16.7136639936657
16.7136636818594
16.7136634014002
16.713663149155
16.7136629223016
16.7136627182981
16.7136625348552
16.7136623699117
16.7136622216117
16.7136620882841
16.7136619684247
16.7136618606796
16.7136617638302
16.7136616767796
16.7136615985409
16.713661528226
16.7136614650357
16.7136614082514
16.7136613572261
16.7136613113782
16.7136612701844
16.713661233174
16.7136611999239
16.7136611700533
16.71366114322
16.7136611191162
16.7136610974654
16.7136610780185
16.7136610605522
16.7136610448653
16.7136610307771
16.7136610181252
16.7136610067635
16.713660996561
16.7136609873996
16.7136609791735
16.7136609717875
16.7136609651559
16.713660959202
16.7136609538567
16.7136609490578
16.7136609447497
16.7136609408824
16.7136609374107
16.7136609342945
16.7136609314973
16.7136609289866
16.713660926733
16.7136609247104
16.7136609228951
16.7136609212658
16.7136609198037
16.7136609184915
16.7136609173139
16.7136609162571
16.7136609153088
16.7136609144578
16.7136609136942
16.7136609130091
16.7136609123943
16.7136609118426
16.7136609113477
16.7136609109036
16.7136609105053
16.7136609101478
16.7136609098271
16.7136609095393
16.7136609092812
16.7136609090496
16.7136609088419
16.7136609086556
16.7136609084884
16.7136609083385
16.713660908204
16.7136609080833
16.7136609079751
16.713660907878
16.713660907791
16.7136609077129
16.7136609076428
16.7136609075799
16.7136609075236
16.7136609074731
16.7136609074277
16.7136609073871
16.7136609073506
16.7136609073179
16.7136609072886
16.7136609072623
16.7136609072387
16.7136609072176
16.7136609071986
16.7136609071816
16.7136609071664
16.7136609071527
16.7136609071405
16.7136609071295
16.7136609071196
16.7136609071108
16.7136609071028
16.7136609070957
16.7136609070893
16.7136609070836
16.7136609070785
16.7136609070739
16.7136609070698
16.7136609070661
16.7136609070628
16.7136609070598
16.7136609070571
16.7136609070548
16.7136609070526
16.7136609070507
16.713660907049
16.7136609070474
16.713660907046
16.7136609070448
16.7136609070437
16.7136609070427
16.7136609070418
16.713660907041
16.7136609070403
16.7136609070397
16.7136609070391
16.7136609070386
16.7136609070381
16.7136609070377
16.7136609070373
16.7136609070369
16.7136609070367
16.7136609070364
16.7136609070362
16.713660907036
16.7136609070358
16.7136609070356
16.7136609070354
16.7136609070353
16.7136609070351
16.713660907035
16.7136609070349
16.7136609070348
16.7136609070348
16.7136609070347
16.7136609070347
16.7136609070346
16.7136609070345
16.7136609070345
16.7136609070345
16.7136609070345
16.7136609070344
16.7136609070344
16.7136609070344
16.7136609070344
16.7136609070343
16.7136609070343
16.7136609070342
16.7136609070342
16.7136609070343
16.7136609070342
16.7136609070342
16.7136609070342
16.7136609070341
16.7136609070342
16.7136609070341
16.7136609070341
16.7136609070341
16.7136609070341
16.7136609070341
16.7136609070341
16.7136609070341
16.7136609070341
16.7136609070341
16.7136609070341
16.7136609070341
16.7136609070341
16.7136609070341
16.7136609070341
16.7136609070341
16.7136609070341
16.7136609070341
16.7136609070341
16.7136609070341
16.7136609070341
16.7136609070341
16.7136609070341
16.713660907034
16.713660907034
16.713660907034
16.713660907034
16.713660907034
16.713660907034
16.713660907034
16.713660907034
16.713660907034
16.713660907034
16.713660907034
16.713660907034
16.713660907034
16.713660907034
16.713660907034
16.713660907034
16.713660907034
16.713660907034
16.713660907034
16.713660907034
16.713660907034
16.713660907034
16.713660907034
16.7136609070341
16.7136609070341
16.7136609070341
16.7136609070341
16.7136609070341
16.7136609070341
16.7136609070341
16.7136609070341
16.7136609070341
16.7136609070341
16.7136609070341
16.7136609070341
16.7136609070341
16.7136609070342
16.7136609070342
16.7136609070342
16.7136609070342
16.7136609070342
16.7136609070342
16.7136609070342
16.7136609070342
16.7136609070342
16.7136609070342
16.7136609070342
16.7136609070343
16.7136609070343
16.7136609070342
16.7136609070342
16.7136609070342
16.7136609070342
16.7136609070342
16.7136609070342
16.7136609070341
16.7136609070341
16.7136609070341
16.7136609070341
16.7136609070341
16.7136609070341
16.7136609070341
16.7136609070341
16.7136609070342
16.7136609070342
16.7136609070342
16.7136609070342
16.7136609070342
16.7136609070342
16.7136609070341
16.7136609070341
16.7136609070341
16.7136609070341
16.7136609070341
16.7136609070341
16.7136609070341
16.7136609070341
16.7136609070341
16.7136609070341
16.7136609070341
16.7136609070341
16.7136609070341
16.7136609070341
16.7136609070341
16.7136609070341
16.713660907034
16.713660907034
16.713660907034
16.713660907034
16.7136609070341
16.7136609070341
16.7136609070341
16.7136609070341
16.7136609070341
16.7136609070341
16.7136609070341
16.7136609070341
16.7136609070341
16.7136609070341
16.7136609070341
16.7136609070341
16.7136609070341
16.713660907034
16.7136609070341
16.7136609070341
16.7136609070341
16.7136609070341
16.7136609070341
16.7136609070341
16.7136609070341
16.7136609070341
16.7136609070341
16.7136609070341
16.7136609070341
16.7136609070341
16.7136609070341
16.7136609070341
16.7136609070341
16.7136609070341
16.7136609070341
