# Supplementary material for: Genetically Determined Variation in Lysis Time Variance in the Bacteriophage φX174
Source: G3 (Bethesda). 2016 Feb 22;6(4):939–55. doi: 10.1534/g3.115.024075 (PMC4825663; doi:10.1534/g3.115.024075)
Supplement: Supporting Information [file supp_g3.115.024075_G3_2015_024075-SI.zip › Lysis_Time_RMarkdown/Burstsize_regression/m.4B.sigma.v.txt]

"x"
12.1604970466205
12.6482613555147
13.1039597703799
13.5215686245002
13.8225033064517
13.9496118520833
14.0360585065122
14.1312910352518
13.9997058088301
13.7446929748427
13.5588891960773
13.4047971877686
13.2810527321852
13.1862504358184
13.1120912756839
13.0505844102124
12.9966265170555
12.9473813262569
12.9013109802854
12.8575505428642
12.8155770092151
12.7750451263522
12.7357068639984
12.6973711383681
12.659882782208
12.6231108559923
12.5869416442035
12.5512741208162
12.5160168007785
12.4810854250574
12.4464011806534
12.4118892824454
12.3774778087105
12.3430967178689
12.3086769949472
12.2741498893406
12.239446214048
12.2044956823974
12.1692262622999
12.1335635308234
12.0974300136768
12.0607444952801
12.0234212856037
11.9853694299999
11.9464918479174
11.9066843857624
11.8658347683125
11.8238214321369
11.7805122235369
11.7357629428191
11.6894157165618
11.6412971803864
11.5912164573298
11.5389629222722
11.4843037525832
11.4269812815109
11.3667101971809
11.3031746711417
11.2360255627973
11.1648779387471
11.0893092805328
11.0088589443933
10.9230296967212
10.8312924892667
10.7330960549308
10.6278833615364
10.515117356852
10.3943185665443
10.2651166123899
10.1273160950178
9.98097399441023
9.8264805530015
9.66462920737076
9.49665575273978
9.32422625864203
9.14936082670904
8.97429632384016
8.80131037431679
8.632541962475
8.46984396738139
8.31469030339006
8.16814243572174
8.03086535190485
7.90317598684107
7.78510708729413
7.67647349736873
7.57693284324054
7.48603681944889
7.40327214639873
7.32809188643131
7.25993852723594
7.19826041888893
7.14252304664085
7.09221640121358
7.04685946343786
7.00600259447015
6.96922843302544
6.93615174947513
6.90641858937639
6.87970495009445
6.85571516762109
6.83418014127674
6.81485548744456
6.7975196865525
6.78197226770463
6.76803206080296
6.75553553534255
6.74433523727947
6.73429832973705
6.72530523926777
6.71724840653577
6.71003113830171
6.70356655628473
6.69777663764318
6.69259134134607
6.68794781450608
6.68378967272346
6.68006634861239
6.6767325028892
6.67374749267466
6.6710748919714
6.66868205960248
6.66653975023818
6.6646217644656
6.66290463418311
6.66136733990987
6.65999105690023
6.65875892722225
6.65765585522725
6.6566683240647
6.65578423113246
6.65499274053865
6.65428415085329
6.65364977658294
6.65308184196568
6.65257338582112
6.65211817631239
6.65171063460072
6.6513457664685
6.65101910108565
6.65072663617851
6.6504647889323
6.65023035203233
6.65002045430794
6.64983252549665
6.64966426470015
6.6495136121467
6.64937872391222
6.64925794929039
6.64914981053689
6.64905298473577
6.6489662875692
6.6488886587879
6.64881914920491
6.64875690905519
6.64870117757394
6.64865127366845
6.64860658756971
6.64856657335647
6.64853074226616
6.64849865670556
6.64846992489049
6.64844419604567
6.64842115610981
6.64840052388978
6.64838204761885
6.64836550187415
6.64835068481895
6.64833741573221
6.64832553279873
6.64831489112924
6.64830536098955
6.64829682621329
6.6482891827819
6.64828233755459
6.64827620712925
6.64827071682283
6.64826579976076
6.64826139605886
6.64825745209223
6.64825391984141
6.64825075630487
6.64824792297505
6.64824538536826
6.64824311260392
6.64824107702806
6.6482392538759
6.64823762096915
6.64823615844683
6.648234848522
6.64823367526601
6.64823262441324
6.64823168318824
6.64823084014937
6.64823008504988
6.64822940871266
6.64822880291883
6.64822826030766
6.64822777428687
6.64822733895224
6.6482269490153
6.64822659974048
6.64822628688569
6.64822600665222
6.64822575563734
6.64822553079316
6.64822532939031
6.64822514898425
6.64822498738508
6.64822484263153
6.64822471296697
6.648224596818
6.64822449277549
6.64822439957724
6.64822431609229
6.64822424130808
6.64822417431777
6.64822411430874
6.6482240605532
6.64822401239898
6.64822396926264
6.64822393062119
6.64822389600591
6.64822386499722
6.64822383721948
6.64822381233571
6.64822379004432
6.64822377007511
6.64822375218622
6.64822373616102
6.64822372180512
6.64822370894458
6.64822369742388
6.64822368710301
6.6482236778569
6.64822366957401
6.64822366215394
6.64822365550647
6.64822364955144
6.64822364421674
6.64822363943748
6.64822363515592
6.64822363132004
6.64822362788383
6.64822362480518
6.64822362204737
6.64822361957666
6.64822361736328
6.64822361538024
6.64822361360359
6.64822361201174
6.64822361058598
6.64822360930839
6.64822360816399
6.64822360713865
6.64822360622009
6.64822360539719
6.64822360466018
6.64822360399955
6.64822360340752
6.64822360287747
6.64822360240249
6.648223601977
6.64822360159582
6.64822360125423
6.64822360094815
6.64822360067397
6.64822360042829
6.64822360020815
6.6482236000111
6.64822359983446
6.64822359967604
6.64822359953422
6.64822359940721
6.64822359929355
6.64822359919151
6.64822359910015
6.64822359901826
6.64822359894485
6.64822359887934
6.64822359882058
6.64822359876778
6.64822359872051
6.64822359867832
6.64822359864047
6.64822359860663
6.64822359857631
6.64822359854907
6.64822359852464
6.64822359850282
6.64822359848313
6.64822359846556
6.64822359844979
6.64822359843563
6.64822359842301
6.64822359841167
6.6482235984016
6.64822359839245
6.64822359838423
6.64822359837683
6.64822359837021
6.64822359836429
6.64822359835909
6.64822359835442
6.64822359835039
6.64822359834661
6.64822359834324
6.64822359834024
6.64822359833752
6.64822359833491
6.6482235983326
6.64822359833075
6.64822359832899
6.64822359832727
6.64822359832611
6.6482235983248
6.64822359832366
6.64822359832274
6.64822359832173
6.64822359832099
6.6482235983203
6.64822359831973
6.64822359831906
6.64822359831865
6.64822359831825
6.64822359831786
6.64822359831743
6.64822359831702
6.64822359831678
6.64822359831663
6.64822359831642
6.64822359831595
6.64822359831572
6.64822359831549
6.64822359831531
6.64822359831518
6.64822359831512
6.64822359831514
6.64822359831509
6.64822359831505
6.64822359831497
6.64822359831485
6.64822359831506
6.64822359831503
6.64822359831499
6.64822359831486
6.64822359831479
6.64822359831467
6.64822359831455
6.64822359831436
6.64822359831445
6.64822359831462
6.64822359831463
6.64822359831459
6.6482235983147
6.64822359831453
6.64822359831445
6.64822359831442
6.6482235983145
6.64822359831454
6.64822359831454
6.64822359831457
6.6482235983146
6.64822359831459
6.64822359831462
6.64822359831461
6.6482235983147
6.64822359831477
6.64822359831461
6.64822359831461
6.64822359831453
6.64822359831446
6.6482235983146
6.64822359831448
6.64822359831448
6.64822359831449
6.64822359831443
6.64822359831446
6.64822359831425
6.64822359831428
6.64822359831417
6.64822359831407
6.64822359831408
6.64822359831409
6.64822359831407
6.64822359831414
6.6482235983142
6.64822359831411
6.64822359831416
6.64822359831406
6.648223598314
6.64822359831417
6.64822359831393
6.64822359831399
6.648223598314
6.64822359831401
6.64822359831396
6.64822359831403
6.6482235983139
6.64822359831389
6.64822359831385
6.64822359831402
6.64822359831422
6.64822359831425
6.64822359831435
6.64822359831446
6.64822359831443
6.64822359831449
6.64822359831461
6.64822359831466
6.64822359831473
6.64822359831469
6.64822359831464
6.64822359831466
6.64822359831461
6.64822359831473
6.64822359831476
6.64822359831471
6.64822359831483
6.64822359831494
6.64822359831497
6.64822359831495
6.64822359831512
6.6482235983151
6.64822359831494
6.64822359831512
6.64822359831501
6.648223598315
6.64822359831494
6.64822359831493
6.64822359831468
6.64822359831445
6.64822359831456
6.64822359831442
6.64822359831453
6.64822359831449
6.64822359831439
6.64822359831448
6.64822359831443
6.64822359831448
6.64822359831453
6.64822359831431
6.64822359831442
6.6482235983145
6.64822359831446
6.64822359831444
6.64822359831424
6.64822359831422
6.64822359831423
6.64822359831426
6.64822359831444
6.64822359831444
6.64822359831429
6.64822359831412
6.64822359831413
6.64822359831404
6.64822359831406
6.64822359831415
6.64822359831408
6.64822359831418
6.64822359831426
6.64822359831426
6.64822359831424
6.64822359831424
6.64822359831426
6.64822359831409
6.64822359831407
6.64822359831399
6.64822359831428
6.64822359831418
6.64822359831419
6.64822359831422
6.64822359831422
6.6482235983143
6.64822359831429
6.64822359831446
6.64822359831428
6.64822359831427
6.64822359831419
6.64822359831418
6.6482235983142
6.64822359831415
6.64822359831415
6.64822359831415
6.64822359831422
6.6482235983142
6.64822359831414
6.64822359831422
6.64822359831438
6.64822359831448
6.64822359831454
6.64822359831474
6.64822359831461
6.64822359831474
6.64822359831466
6.64822359831472
6.64822359831478
6.64822359831485
6.64822359831478
6.6482235983148
