# Supplementary material for: Genetically Determined Variation in Lysis Time Variance in the Bacteriophage φX174
Source: G3 (Bethesda). 2016 Feb 22;6(4):939–55. doi: 10.1534/g3.115.024075 (PMC4825663; doi:10.1534/g3.115.024075)
Supplement: Supporting Information [file supp_g3.115.024075_G3_2015_024075-SI.zip › Lysis_Time_RMarkdown/Burstsize_regression/m.4B.slope.v.txt]

"x"
31.2753084086553
30.5855383188505
30.0091658138733
29.4397956591222
28.7885911471088
28.1474878922433
27.6517408453382
27.0693561104422
26.1668183690503
25.5050989961362
25.1016240220642
24.8306684668087
24.6691623432507
24.587715882935
24.5528111835977
24.5411316649475
24.5399965855638
24.543268460801
24.5481588077284
24.5534623047982
24.5586915354954
24.5636746670021
24.5683734758152
24.5728026972891
24.5769951137959
24.5809870113059
24.5848125701072
24.5885020840569
24.5920817516651
24.5955740564236
24.5989983196581
24.602371258032
24.605707485473
24.6090199444686
24.6123202695093
24.6156190915611
24.6189262936903
24.6222512273496
24.6256028976369
24.6289901245751
24.6324216863299
24.6359064493318
24.6394534894992
24.6430722081535
24.6467724457373
24.6505645960757
24.6544597236223
24.6584696858788
24.6626072629443
24.6668862958838
24.6713218352741
24.6759303008106
24.6807296521441
24.6857395700544
24.6909816454421
24.6964795712142
24.7022593285697
24.7083493540085
24.7147806659583
24.7215869194614
24.7288043429977
24.7364714923469
24.7446287318763
24.7533173242394
24.7625779779033
24.7724486751589
24.7829615954159
24.7941389839467
24.8059879305177
24.8184942570963
24.8316160965766
24.8452782482407
24.8593688848997
24.8737403893892
24.8882156782821
24.9026001513446
24.9166976488593
24.9303272645384
24.9433374092379
24.955614469105
24.9670852387655
24.9777140796376
24.9874967402021
24.9964528583321
25.0046186684783
25.0120407736847
25.0187712887181
25.0248643108264
25.0303735083141
25.035350572801
25.0398443005633
25.0439001122272
25.0475598667621
25.0508618659552
25.053840976897
25.0565288230637
25.05895401097
25.0611423707726
25.0631171970283
25.0648994811295
25.0665081305115
25.067960172105
25.0692709390542
25.0704542407151
25.0715225165502
25.0724869748854
25.0733577176736
25.0741438524677
25.0748535928046
25.0754943481473
25.0760728044573
25.0765949963852
25.0770663719744
25.0774918506844
25.0778758754572
25.0782224594691
25.0785352281418
25.0788174569199
25.0790721052659
25.0793018472723
25.0795090992442
25.0796960445678
25.0798646561435
25.0800167166319
25.0801538367338
25.0802774717019
25.080388936259
25.080489418082
25.0805799899905
25.080661620968
25.0807351861281
25.0808014757286
25.080861203324
25.0809150131404
25.0809634867461
25.0810071490856
25.0810464739378
25.0810818888526
25.0811137796163
25.0811424942899
25.0811683468605
25.0811916205438
25.0812125707698
25.0812314278811
25.0812483995735
25.0812636731006
25.0812774172668
25.0812897842277
25.081300911117
25.0813109215161
25.0813199267812
25.0813280272423
25.0813353132855
25.0813418663301
25.0813477597108
25.081353059474
25.0813578250962
25.0813621101327
25.0813659628025
25.0813694265157
25.0813725403502
25.0813753394805
25.0813778555648
25.0813801170946
25.0813821497087
25.0813839764777
25.0813856181588
25.0813870934269
25.0813884190821
25.0813896102365
25.0813906804833
25.0813916420481
25.081392505926
25.0813932820048
25.0813939791757
25.0813946054335
25.0813951679662
25.0813956732364
25.0813961270537
25.0813965346407
25.081396900692
25.0813972294271
25.0813975246386
25.0813977897349
25.0813980277791
25.0813982415239
25.0813984334428
25.0813986057582
25.0813987604673
25.0813988993642
25.0813990240607
25.0813991360051
25.081399236498
25.0813993267082
25.0813994076852
25.0813994803718
25.0813995456149
25.081399604175
25.0813996567351
25.0813997039086
25.0813997462464
25.0813997842432
25.0813998183432
25.0813998489451
25.0813998764071
25.0813999010508
25.0813999231648
25.0813999430083
25.081399960814
25.0813999767908
25.0813999911263
25.0814000039887
25.0814000155291
25.0814000258833
25.0814000351728
25.0814000435071
25.0814000509842
25.0814000576922
25.0814000637099
25.0814000691084
25.0814000739512
25.0814000782955
25.0814000821926
25.0814000856883
25.081400088824
25.0814000916367
25.0814000941597
25.0814000964226
25.0814000984524
25.081400100273
25.0814001019059
25.0814001033704
25.081400104684
25.0814001058621
25.0814001069186
25.0814001078662
25.0814001087161
25.0814001094782
25.0814001101617
25.0814001107747
25.0814001113244
25.0814001118173
25.0814001122594
25.0814001126558
25.0814001130113
25.08140011333
25.0814001136159
25.0814001138722
25.081400114102
25.0814001143081
25.0814001144929
25.0814001146586
25.0814001148072
25.0814001149404
25.0814001150599
25.081400115167
25.081400115263
25.0814001153491
25.0814001154263
25.0814001154955
25.0814001155576
25.0814001156132
25.0814001156631
25.0814001157078
25.0814001157479
25.0814001157839
25.0814001158161
25.081400115845
25.0814001158709
25.0814001158941
25.0814001159149
25.0814001159336
25.0814001159503
25.0814001159653
25.0814001159788
25.0814001159908
25.0814001160017
25.0814001160113
25.08140011602
25.0814001160278
25.0814001160348
25.081400116041
25.0814001160466
25.0814001160517
25.0814001160562
25.0814001160602
25.0814001160638
25.0814001160671
25.08140011607
25.0814001160726
25.0814001160749
25.081400116077
25.0814001160789
25.0814001160806
25.0814001160821
25.0814001160834
25.0814001160846
25.0814001160857
25.0814001160867
25.0814001160876
25.0814001160884
25.0814001160891
25.0814001160897
25.0814001160902
25.0814001160908
25.0814001160912
25.0814001160916
25.081400116092
25.0814001160923
25.0814001160926
25.0814001160929
25.0814001160931
25.0814001160933
25.0814001160935
25.0814001160937
25.0814001160938
25.0814001160939
25.0814001160941
25.0814001160942
25.0814001160943
25.0814001160944
25.0814001160944
25.0814001160945
25.0814001160946
25.0814001160946
25.0814001160947
25.0814001160947
25.0814001160948
25.0814001160948
25.0814001160948
25.0814001160948
25.0814001160949
25.0814001160949
25.0814001160949
25.081400116095
25.081400116095
25.081400116095
25.081400116095
25.081400116095
25.081400116095
25.081400116095
25.081400116095
25.081400116095
25.081400116095
25.081400116095
25.081400116095
25.081400116095
25.081400116095
25.0814001160951
25.0814001160951
25.0814001160951
25.0814001160951
25.0814001160951
25.0814001160951
25.0814001160951
25.0814001160951
25.0814001160951
25.0814001160951
25.0814001160951
25.0814001160951
25.0814001160951
25.0814001160951
25.0814001160951
25.0814001160951
25.0814001160951
25.0814001160951
25.0814001160951
25.0814001160951
25.0814001160951
25.0814001160951
25.0814001160951
25.0814001160951
25.0814001160951
25.0814001160951
25.0814001160951
25.0814001160951
25.0814001160951
25.0814001160951
25.0814001160951
25.0814001160951
25.0814001160951
25.0814001160951
25.0814001160951
25.0814001160951
25.0814001160951
25.0814001160951
25.0814001160951
25.0814001160951
25.0814001160951
25.0814001160951
25.0814001160951
25.0814001160951
25.0814001160951
25.0814001160951
25.0814001160951
25.0814001160951
25.0814001160951
25.0814001160951
25.0814001160951
25.0814001160951
25.0814001160951
25.0814001160951
25.0814001160951
25.0814001160951
25.0814001160951
25.0814001160951
25.0814001160951
25.0814001160951
25.0814001160951
25.0814001160951
25.0814001160951
25.0814001160951
25.0814001160951
25.0814001160951
25.0814001160951
25.0814001160951
25.0814001160951
25.0814001160951
25.0814001160951
25.0814001160951
25.0814001160951
25.0814001160951
25.0814001160951
25.081400116095
25.081400116095
25.0814001160951
25.0814001160951
25.081400116095
25.081400116095
25.0814001160951
25.0814001160951
25.0814001160951
25.0814001160951
25.0814001160951
25.0814001160951
25.0814001160951
25.0814001160951
25.0814001160951
25.0814001160951
25.0814001160951
25.0814001160951
25.0814001160951
25.0814001160951
25.0814001160951
25.0814001160951
25.0814001160951
25.0814001160951
25.0814001160951
25.0814001160951
25.0814001160951
25.0814001160951
25.0814001160951
25.0814001160951
25.0814001160951
25.0814001160951
25.0814001160951
25.0814001160951
25.0814001160951
25.0814001160951
25.0814001160951
25.0814001160951
25.0814001160951
25.0814001160951
25.0814001160951
25.0814001160951
25.0814001160951
25.0814001160951
25.0814001160951
25.0814001160951
25.0814001160951
25.0814001160951
25.0814001160951
25.0814001160951
25.0814001160951
25.0814001160951
25.0814001160951
25.0814001160951
25.0814001160951
25.0814001160951
25.0814001160951
25.0814001160951
25.0814001160951
25.0814001160951
25.0814001160951
25.0814001160951
25.0814001160951
25.0814001160951
25.0814001160951
25.0814001160951
25.0814001160951
25.0814001160951
25.0814001160951
25.0814001160951
25.0814001160951
25.0814001160951
25.0814001160951
25.0814001160951
25.0814001160951
25.0814001160951
25.0814001160951
