# Supplementary material for: Genetically Determined Variation in Lysis Time Variance in the Bacteriophage φX174
Source: G3 (Bethesda). 2016 Feb 22;6(4):939–55. doi: 10.1534/g3.115.024075 (PMC4825663; doi:10.1534/g3.115.024075)
Supplement: Supporting Information [file supp_g3.115.024075_G3_2015_024075-SI.zip › Lysis_Time_RMarkdown/Burstsize_regression/m.5.intercept.v.txt]

"x"
4.67630468128121
6.01039051530024
7.31521605924819
8.60497430895785
9.89817895168286
11.2103755887999
12.5443885404896
13.8815864817208
15.1863629936612
16.4254561066272
17.5786520187443
18.6327908072943
19.5763083178387
20.4029729597252
21.1165832459578
21.7292720156548
22.2567005759693
22.71466766954
23.1176646858586
23.4784514721352
23.8080305661317
24.1157699821391
24.4095745522977
24.6960505991083
24.9806284060542
25.2676254596443
25.560254529253
25.8606027921261
26.1696261651359
26.4872082020466
26.8123182573548
27.1432712237599
27.4780551653489
27.814671756074
28.1514366370507
28.487207027368
28.821528390512
29.1547089635694
29.4878356200581
29.8227370367176
30.1618818305115
30.5081708472007
30.8645463487311
31.2333093900105
31.6150514488011
32.0072517824241
32.4029541665253
32.7904182540875
33.154724567605
33.4813590416466
33.760200638514
33.9877731075058
34.166917922969
34.304752630194
34.4103081766372
34.4927148505869
34.560138876991
34.6193203533527
34.6754910754772
34.7324981269498
34.793023625862
34.8588361309188
34.9310321737652
35.0102361486935
35.0967333708198
35.1905209554828
35.291275899765
35.3982573991283
35.5101776651783
35.6250889093334
35.7403400194829
35.8526502537065
35.9583247780126
36.0535980752583
36.1350454893058
36.1999699550891
36.2466706359879
36.274537752263
36.2839753819757
36.2762022026016
36.2529994192113
36.2164658480578
36.1688161548921
36.1122342791191
36.0487780595214
35.9803239963792
35.9085402563908
35.834878195636
35.760575529844
35.6866666843412
35.6139975034197
35.5432424951035
35.4749233534953
35.4094278313792
35.347028256193
35.2878991571748
35.2321336249938
35.1797581620899
35.1307458997897
35.085028154121
35.0425043651616
35.0030505159918
34.9665261596934
34.9327801998903
34.9016555757203
34.8729929991893
34.8466338843995
34.8224225963719
34.8002081337832
34.7798453460775
34.7611957719063
34.7441281731917
34.7285188275779
34.7142516317633
34.7012180592
34.6893170078758
34.6784545672477
34.668543727783
34.6595040518573
34.6512613208444
34.6437471700024
34.6368987201132
34.6306582126736
34.6249726536968
34.6197934697772
34.6150761789627
34.6107800780932
34.6068679475761
34.6033057740379
34.6000624908832
34.5971097364866
34.594421629524
34.591974560785
34.5897470007081
34.5877193218064
34.58587363512
34.5841936398173
34.582664485072
34.581272643363
34.5800057943706
34.5788527186804
34.5778032005412
34.5768479389692
34.575978466532
34.5751870751865
34.574466748594
34.5738111003682
34.5732143177603
34.572671110316
34.5721766630808
34.5717265939604
34.5713169148751
34.5709439963777
34.570604535432
34.5702955260724
34.5700142326917
34.5697581657228
34.5695250595037
34.5693128521286
34.5691196671116
34.568943796697
34.5687836866727
34.5686379225494
34.5685052169841
34.5683843983355
34.568274400251
34.5681742521911
34.5680830708071
34.568000052096
34.5679244642618
34.5678556412204
34.5677929766885
34.5677359188067
34.5676839652451
34.5676366587507
34.5675935830955
34.5675543593897
34.5675186427262
34.567486119128
34.5674565027693
34.5674295334479
34.5674049742835
34.5673826096247
34.567362243143
34.5673436960987
34.5673268057625
34.5673114239795
34.5672974158614
34.5672846585972
34.5672730403695
34.5672624593698
34.5672528229005
34.5672440465588
34.5672360534934
34.5672287737275
34.5672221435437
34.5672161049226
34.567210605033
34.5672055957673
34.5672010333184
34.567196877795
34.5671930928711
34.5671896454668
34.5671865054581
34.5671836454121
34.5671810403469
34.5671786675116
34.5671765061873
34.5671745375056
34.5671727442826
34.5671711108686
34.5671696230112
34.5671682677301
34.5671670332033
34.5671659086644
34.5671648843074
34.5671639512012
34.5671631012117
34.5671623269304
34.5671616216097
34.5671609791038
34.5671603938151
34.5671598606449
34.5671593749497
34.5671589324994
34.5671585294415
34.5671581622668
34.567157827779
34.5671575230667
34.5671572454777
34.5671569925965
34.5671567622228
34.5671565523523
34.5671563611593
34.5671561869808
34.5671560283019
34.5671558837428
34.5671557520463
34.5671556320674
34.5671555227632
34.5671554231835
34.5671553324627
34.5671552498124
34.5671551745145
34.5671551059145
34.5671550434163
34.5671549864772
34.5671549346023
34.5671548873411
34.5671548442833
34.5671548050546
34.5671547693145
34.5671547367527
34.5671547070864
34.567154680058
34.567154655433
34.5671546329975
34.5671546125567
34.5671545939334
34.5671545769658
34.5671545615066
34.5671545474219
34.5671545345893
34.5671545228974
34.5671545122448
34.5671545025393
34.5671544936964
34.5671544856395
34.5671544782988
34.5671544716105
34.5671544655167
34.5671544599646
34.5671544549059
34.5671544502967
34.5671544460972
34.5671544422708
34.5671544387845
34.5671544356081
34.5671544327139
34.5671544300769
34.5671544276742
34.5671544254851
34.5671544234905
34.5671544216731
34.5671544200172
34.5671544185084
34.5671544171337
34.5671544158811
34.5671544147398
34.5671544136999
34.5671544127524
34.5671544118891
34.5671544111025
34.5671544103857
34.5671544097327
34.5671544091376
34.5671544085955
34.5671544081014
34.5671544076513
34.5671544072411
34.5671544068674
34.5671544065269
34.5671544062166
34.5671544059339
34.5671544056763
34.5671544054416
34.5671544052278
34.5671544050329
34.5671544048553
34.5671544046935
34.567154404546
34.5671544044117
34.5671544042893
34.5671544041778
34.5671544040762
34.5671544039837
34.5671544038994
34.5671544038225
34.5671544037524
34.5671544036887
34.5671544036305
34.5671544035775
34.5671544035292
34.5671544034852
34.5671544034451
34.5671544034085
34.5671544033752
34.5671544033449
34.5671544033173
34.5671544032921
34.5671544032692
34.5671544032483
34.5671544032292
34.5671544032118
34.567154403196
34.5671544031816
34.5671544031684
34.5671544031564
34.5671544031455
34.5671544031356
34.5671544031265
34.5671544031182
34.5671544031107
34.5671544031039
34.5671544030977
34.567154403092
34.5671544030868
34.5671544030821
34.5671544030778
34.5671544030738
34.5671544030703
34.5671544030671
34.5671544030641
34.5671544030614
34.567154403059
34.5671544030568
34.5671544030547
34.5671544030529
34.5671544030512
34.5671544030496
34.5671544030482
34.5671544030469
34.5671544030458
34.5671544030447
34.5671544030437
34.5671544030428
34.567154403042
34.5671544030413
34.5671544030406
34.56715440304
34.5671544030394
34.5671544030389
34.5671544030385
34.5671544030381
34.5671544030377
34.5671544030374
34.5671544030371
34.5671544030369
34.5671544030366
34.5671544030363
34.5671544030361
34.5671544030359
34.5671544030357
34.5671544030356
34.5671544030355
34.5671544030353
34.5671544030352
34.5671544030351
34.567154403035
34.5671544030349
34.5671544030348
34.5671544030347
34.5671544030346
34.5671544030346
34.5671544030345
34.5671544030344
34.5671544030343
34.5671544030343
34.5671544030342
34.5671544030342
34.5671544030342
34.5671544030342
34.5671544030342
34.5671544030342
34.5671544030342
34.5671544030341
34.5671544030341
34.567154403034
34.567154403034
34.567154403034
34.567154403034
34.567154403034
34.567154403034
34.567154403034
34.5671544030339
34.5671544030339
34.5671544030339
34.5671544030339
34.5671544030339
34.5671544030339
34.567154403034
34.567154403034
34.567154403034
34.567154403034
34.567154403034
34.567154403034
34.567154403034
34.567154403034
34.567154403034
34.5671544030339
34.5671544030339
34.5671544030339
34.5671544030339
34.5671544030339
34.567154403034
34.567154403034
34.567154403034
34.567154403034
34.567154403034
34.567154403034
34.567154403034
34.567154403034
34.567154403034
34.567154403034
34.5671544030339
34.567154403034
34.567154403034
34.567154403034
34.567154403034
34.567154403034
34.567154403034
34.567154403034
34.567154403034
34.567154403034
34.567154403034
34.5671544030339
34.567154403034
34.567154403034
34.567154403034
34.567154403034
34.567154403034
34.567154403034
34.567154403034
34.567154403034
34.567154403034
34.567154403034
34.5671544030339
34.567154403034
34.567154403034
34.567154403034
34.567154403034
34.567154403034
34.567154403034
34.567154403034
34.567154403034
34.567154403034
34.567154403034
34.5671544030339
34.567154403034
34.567154403034
34.567154403034
34.567154403034
34.567154403034
34.567154403034
34.567154403034
34.567154403034
34.567154403034
34.567154403034
34.5671544030339
34.567154403034
34.567154403034
34.567154403034
34.567154403034
34.567154403034
34.567154403034
34.567154403034
34.567154403034
34.567154403034
34.567154403034
34.5671544030339
