# Supplementary material for: Genetically Determined Variation in Lysis Time Variance in the Bacteriophage φX174
Source: G3 (Bethesda). 2016 Feb 22;6(4):939–55. doi: 10.1534/g3.115.024075 (PMC4825663; doi:10.1534/g3.115.024075)
Supplement: Supporting Information [file supp_g3.115.024075_G3_2015_024075-SI.zip › Lysis_Time_RMarkdown/Burstsize_regression/m.5.sigma.v.txt]

"x"
7.2767700819489
7.75255557477771
8.13397063648141
8.43946202490206
8.68214638050595
8.87122758993169
9.01479871276819
9.12330467589771
9.20978982330096
9.28462496919485
9.35132431350774
9.40882221581153
9.45668168526592
9.4979924854649
9.53821217794427
9.58263950300068
9.63514459012209
9.69814633186802
9.77302078056917
9.86051340761238
9.96104124524738
10.0748773014031
10.2022354626205
10.3432781461531
10.4980680736615
10.6664855574662
10.848135622376
11.0422735826917
11.2477785258748
11.4631958978091
11.6868514062725
11.9170148641673
12.1520759648075
12.3906930292945
12.6318893991189
12.8750909983984
13.1201127487262
13.3671064506515
13.6164794563315
13.8687853941154
14.1245788307896
14.384218554157
14.6476048723984
14.9138561717264
15.1809855862806
15.445737136264
15.7038352450558
15.9508450761319
16.1834789217271
16.4006818270976
16.6037775340529
16.7956199769958
16.9793960836151
17.1577417579766
17.3323755602201
17.5041041453863
17.6729881299327
17.8385347674075
17.999866829727
18.1558619954997
18.3052703762884
18.4468153944446
18.5792768192859
18.7015508926074
18.8126834175578
18.9118765088
18.9984756854073
19.0719484495935
19.1318671081837
19.1779074586332
19.2098715638497
19.2277369134086
19.2317249945359
19.2223706272011
19.2005646485238
19.1675446527331
19.1248248904062
19.0740798916263
19.0170131007928
18.95524278839
18.8902250649992
18.8232175180774
18.755275221347
18.6872664717526
18.6198968929897
18.5537343370047
18.4892308433844
18.4267406249759
18.3665344854394
18.3088115672019
18.2537092924954
18.2013121181411
18.1516594646636
18.1047529830419
18.0605632038114
18.0190355593513
17.9800957587841
17.9436545060391
17.909611571137
17.8778592442301
17.8482852172749
17.8207749481737
17.7952135670543
17.7714873850244
17.749485063406
17.7290984971713
17.7102234609504
17.6927600601985
17.6766130243557
17.6616918733915
17.6479109841506
17.6351895785058
17.6234516514683
17.6126258541021
17.6026453432934
17.5934476080755
17.5849742802581
17.5771709355055
17.5699868896819
17.5633749942072
17.5572914332996
17.5516955252711
17.5465495294765
17.5418184600716
17.5374699073692
17.5334738673032
17.5298025792867
17.5264303725781
17.5233335211327
17.5204901068194
17.5178798908031
17.51548419284
17.5132857781914
17.5112687518367
17.5094184596489
17.5077213961854
17.5061651187497
17.5047381673756
17.503429990395
17.5022308752597
17.5011318842954
17.5001247950793
17.4992020451476
17.4983566807494
17.4975823093789
17.4968730558339
17.4962235215574
17.4956287470374
17.4950841770513
17.4945856285524
17.4941292610137
17.4937115490479
17.4933292571418
17.49297941635
17.4926593028027
17.492366417894
17.4920984700238
17.4918533577803
17.4916291544498
17.4914240937565
17.4912365567365
17.4910650596601
17.4909082429205
17.4907648608161
17.4906337721545
17.4905139316159
17.4904043818156
17.4903042460102
17.4902127213985
17.4901290729677
17.4900526278427
17.4899827700992
17.4899189360012
17.4898606096316
17.4898073188824
17.4897586317752
17.4897141530882
17.4896735212603
17.4896364055542
17.4896025034546
17.4895715382833
17.489543257013
17.4895174282645
17.4894938404703
17.4894723001934
17.489452630587
17.4894346699831
17.4894182705995
17.4894032973568
17.4893896267954
17.4893771460825
17.4893657521044
17.4893553506348
17.4893458555748
17.4893371882552
17.4893292768009
17.4893220555477
17.4893154645078
17.4893094488829
17.4893039586184
17.4892989479939
17.4892943752507
17.4892902022503
17.4892863941622
17.4892829191784
17.4892797482526
17.4892768548614
17.4892742147862
17.4892718059142
17.489269608056
17.4892676027787
17.4892657732543
17.48926410412
17.4892625813517
17.4892611921476
17.4892599248217
17.4892587687078
17.4892577140702
17.4892567520226
17.4892558744552
17.489255073966
17.4892543438001
17.4892536777928
17.4892530703185
17.4892525162438
17.4892520108838
17.489251549964
17.4892511295843
17.4892507461852
17.4892503965203
17.4892500776262
17.4892497868001
17.4892495215759
17.4892492797035
17.4892490591303
17.489248857984
17.4892486745561
17.4892485072884
17.4892483547593
17.4892482156721
17.4892480888439
17.4892479731958
17.4892478677439
17.4892477715901
17.4892476839158
17.4892476039742
17.4892475310843
17.4892474646247
17.489247404029
17.4892473487805
17.4892472984076
17.4892472524807
17.4892472106078
17.4892471724315
17.4892471376259
17.4892471058936
17.4892470769635
17.4892470505884
17.4892470265431
17.4892470046218
17.4892469846369
17.4892469664179
17.4892469498087
17.489246934667
17.4892469208635
17.4892469082801
17.4892468968089
17.4892468863517
17.489246876819
17.4892468681291
17.4892468602076
17.4892468529866
17.4892468464042
17.4892468404037
17.4892468349341
17.4892468299482
17.4892468254034
17.4892468212606
17.4892468174843
17.4892468140421
17.4892468109046
17.4892468080447
17.4892468054377
17.4892468030616
17.4892468008958
17.4892467989215
17.4892467971221
17.4892467954818
17.4892467939868
17.4892467926243
17.4892467913823
17.4892467902503
17.4892467892185
17.489246788278
17.4892467874208
17.4892467866395
17.4892467859275
17.4892467852784
17.4892467846869
17.4892467841478
17.4892467836564
17.4892467832086
17.4892467828005
17.4892467824284
17.4892467820894
17.4892467817804
17.4892467814988
17.489246781242
17.4892467810082
17.489246780795
17.4892467806005
17.4892467804235
17.4892467802621
17.4892467801151
17.489246779981
17.4892467798588
17.4892467797475
17.489246779646
17.4892467795536
17.4892467794693
17.4892467793925
17.4892467793225
17.4892467792587
17.4892467792005
17.4892467791475
17.4892467790991
17.4892467790551
17.4892467790149
17.4892467789784
17.4892467789451
17.4892467789148
17.4892467788871
17.4892467788618
17.4892467788387
17.4892467788178
17.4892467787985
17.4892467787812
17.4892467787652
17.4892467787507
17.4892467787376
17.4892467787256
17.4892467787148
17.4892467787049
17.4892467786958
17.4892467786874
17.48924677868
17.4892467786731
17.4892467786669
17.4892467786612
17.489246778656
17.4892467786513
17.489246778647
17.4892467786431
17.4892467786396
17.4892467786363
17.4892467786335
17.4892467786307
17.4892467786282
17.4892467786259
17.4892467786239
17.4892467786219
17.4892467786202
17.4892467786187
17.4892467786172
17.4892467786159
17.4892467786148
17.4892467786137
17.4892467786126
17.4892467786118
17.4892467786111
17.4892467786104
17.4892467786098
17.4892467786093
17.4892467786088
17.4892467786082
17.4892467786078
17.4892467786073
17.489246778607
17.4892467786066
17.4892467786062
17.4892467786061
17.4892467786059
17.4892467786057
17.4892467786055
17.4892467786053
17.4892467786052
17.4892467786051
17.4892467786049
17.4892467786047
17.4892467786046
17.4892467786045
17.4892467786044
17.4892467786042
17.4892467786041
17.4892467786039
17.4892467786038
17.4892467786038
17.4892467786037
17.4892467786036
17.4892467786035
17.4892467786035
17.4892467786035
17.4892467786034
17.4892467786035
17.4892467786035
17.4892467786034
17.4892467786035
17.4892467786034
17.4892467786034
17.4892467786034
17.4892467786033
17.4892467786033
17.4892467786034
17.4892467786035
17.4892467786034
17.4892467786034
17.4892467786034
17.4892467786033
17.4892467786033
17.4892467786034
17.4892467786033
17.4892467786033
17.4892467786033
17.4892467786033
17.4892467786033
17.4892467786033
17.4892467786032
17.4892467786032
17.4892467786032
17.4892467786033
17.4892467786033
17.4892467786033
17.4892467786033
17.4892467786032
17.4892467786032
17.4892467786033
17.4892467786033
17.4892467786034
17.4892467786034
17.4892467786034
17.4892467786033
17.4892467786032
17.4892467786032
17.4892467786032
17.4892467786032
17.4892467786032
17.4892467786033
17.4892467786033
17.4892467786034
17.4892467786034
17.4892467786034
17.4892467786033
17.4892467786032
17.4892467786032
17.4892467786032
17.4892467786032
17.4892467786032
17.4892467786033
17.4892467786033
17.4892467786034
17.4892467786034
17.4892467786034
17.4892467786033
17.4892467786032
17.4892467786032
17.4892467786032
17.4892467786032
17.4892467786032
17.4892467786033
17.4892467786033
17.4892467786034
17.4892467786034
17.4892467786034
17.4892467786033
17.4892467786032
17.4892467786032
17.4892467786032
17.4892467786032
17.4892467786032
17.4892467786033
17.4892467786033
17.4892467786034
17.4892467786034
17.4892467786034
17.4892467786033
17.4892467786032
17.4892467786032
17.4892467786032
17.4892467786032
17.4892467786032
17.4892467786033
17.4892467786033
17.4892467786034
17.4892467786034
17.4892467786034
17.4892467786033
17.4892467786032
17.4892467786032
17.4892467786032
17.4892467786032
