# Supplementary material for: Genetically Determined Variation in Lysis Time Variance in the Bacteriophage φX174
Source: G3 (Bethesda). 2016 Feb 22;6(4):939–55. doi: 10.1534/g3.115.024075 (PMC4825663; doi:10.1534/g3.115.024075)
Supplement: Supporting Information [file supp_g3.115.024075_G3_2015_024075-SI.zip › Lysis_Time_RMarkdown/Burstsize_regression/m.5.slope.v.txt]

"x"
43.3508222252654
43.068444251616
42.7879179812245
42.5055328904362
42.2139571560982
41.9060769214337
41.5795013945293
41.2401875459427
40.9003784548754
40.5707404057401
40.2569608906867
39.9636774631232
39.6974045609964
39.4641798032335
39.2660968982575
39.1010975990301
38.9648719835484
38.8524787558837
38.7591500177263
38.6806038108031
38.6131366294313
38.5536170495629
38.4994329361753
38.4484214374647
38.3988003519497
38.3491113334156
38.2981781628437
38.2450770665408
38.1891114346327
38.1297814806548
38.0667413901531
37.9997418167278
37.9285616408634
37.8529365271773
37.7724914882501
37.6866814508233
37.5947401714129
37.4956358679991
37.3880327201579
37.2702615266411
37.1403111515688
36.9958662630224
36.8344367572564
36.6536453584235
36.4517427529729
36.2283603573743
35.9853365480961
35.7271899275823
35.4607015476383
35.1934500441473
34.9319146675743
34.6801458383756
34.4395215212833
34.209336399435
33.9876606434577
33.7720730974543
33.5601428645955
33.3496890671929
33.1388905431964
32.9263064712448
32.7108476112267
32.4917223897343
32.2683747324123
32.040428295514
31.8076505528129
31.5699471550046
31.3273911088077
31.0802832470803
30.8292315913635
30.5752291860994
30.3197047405421
30.0645204092612
29.8118988151678
29.5642778551965
29.3241136505484
29.0936708403703
28.8748453350653
28.6690533013613
28.4771972182374
28.2996972903954
28.1365639247771
27.9874862426621
27.8519183955593
27.7291540701763
27.6183863168321
27.5187536485932
27.4293747870147
27.3493744970877
27.2779024956473
27.2141469069241
27.1573433550569
27.1067805422319
27.0618030184808
27.0218117566149
26.9862630707429
26.9546663439667
26.9265809565124
26.9016127317923
26.8794101484048
26.8596605039815
26.8420861639085
26.8264409847899
26.8125069686431
26.8000911781696
26.789022924736
26.7791512275967
26.7703425341486
26.7624786855725
26.7554551091902
26.7491792175667
26.7435689942621
26.7385517467843
26.7340630084257
26.7300455720485
26.7264486404
26.7232270790556
26.7203407595684
26.7177539817954
26.7154349656514
26.7133554037113
26.7114900671269
26.7098164582624
26.7083145042753
26.7069662866033
26.7057558019519
26.7046687509405
26.7036923510491
26.7028151709366
26.7020269835688
26.7013186359175
26.700681933273
26.7001095364541
26.699594870412
26.6991320429112
26.6987157721274
26.6983413221455
26.6980044454617
26.6977013316999
26.6974285618474
26.697183067395
26.6969620938382
26.6967631680611
26.6965840691754
26.6964228024412
26.6962775759317
26.6961467796495
26.6960289668274
26.6959228371828
26.6958272219149
26.6957410702619
26.69566343745
26.6955934738911
26.6955304154934
26.6954735749722
26.6954223340533
26.6953761364773
26.6953344817205
26.6952969193592
26.6952630440089
26.6952324907805
26.6952049311995
26.6951800695399
26.6951576395312
26.6951374013995
26.6951191392083
26.695102658469
26.6950877839924
26.6950743579582
26.6950622381785
26.6950512965368
26.6950414175839
26.6950324972755
26.695024441836
26.6950171667373
26.6950105957793
26.6950046602626
26.6949992982445
26.6949944538691
26.6949900767642
26.6949861214988
26.6949825470946
26.6949793165856
26.6949763966227
26.6949737571166
26.694971370917
26.6949692135226
26.6949672628211
26.6949654988544
26.6949639036066
26.6949624608141
26.6949611557932
26.694959975286
26.6949589073203
26.6949579410842
26.6949570668128
26.6949562756858
26.6949555597357
26.6949549117642
26.694954325268
26.6949537943706
26.6949533137616
26.6949528786418
26.6949524846737
26.6949521279363
26.6949518048854
26.6949515123165
26.6949512473324
26.6949510073135
26.6949507898905
26.694950592921
26.6949504144672
26.694950252776
26.6949501062619
26.6949499734902
26.694949853163
26.6949497441058
26.6949496452557
26.694949555651
26.694949474421
26.6949494007777
26.6949493340078
26.6949492734656
26.6949492185663
26.6949491687805
26.694949123629
26.6949490826774
26.6949490455328
26.6949490118388
26.694948981273
26.6949489535431
26.6949489283844
26.6949489055571
26.6949488848437
26.6949488660474
26.6949488489896
26.6949488335087
26.6949488194579
26.6949488067045
26.6949487951279
26.6949487846189
26.6949487750786
26.6949487664171
26.6949487585531
26.6949487514127
26.6949487449289
26.6949487390412
26.6949487336944
26.6949487288385
26.6949487244282
26.6949487204225
26.6949487167841
26.694948713479
26.6949487104767
26.6949487077491
26.6949487052712
26.6949487030199
26.6949487009744
26.6949486991157
26.6949486974269
26.6949486958922
26.6949486944975
26.6949486932301
26.6949486920782
26.6949486910312
26.6949486900796
26.6949486892147
26.6949486884285
26.6949486877138
26.6949486870641
26.6949486864735
26.6949486859366
26.6949486854484
26.6949486850045
26.6949486846009
26.694948684234
26.6949486839003
26.6949486835969
26.694948683321
26.6949486830701
26.6949486828419
26.6949486826344
26.6949486824456
26.6949486822739
26.6949486821178
26.6949486819758
26.6949486818466
26.6949486817291
26.6949486816222
26.6949486815249
26.6949486814365
26.694948681356
26.6949486812828
26.6949486812161
26.6949486811555
26.6949486811004
26.6949486810502
26.6949486810046
26.694948680963
26.6949486809252
26.6949486808908
26.6949486808595
26.6949486808311
26.6949486808052
26.6949486807816
26.6949486807601
26.6949486807406
26.6949486807228
26.6949486807066
26.6949486806919
26.6949486806785
26.6949486806663
26.6949486806552
26.6949486806451
26.6949486806359
26.6949486806275
26.6949486806198
26.6949486806129
26.6949486806066
26.6949486806008
26.6949486805956
26.6949486805908
26.6949486805865
26.6949486805825
26.6949486805789
26.6949486805757
26.6949486805727
26.69494868057
26.6949486805675
26.6949486805653
26.6949486805632
26.6949486805614
26.6949486805597
26.6949486805581
26.6949486805567
26.6949486805554
26.6949486805543
26.6949486805532
26.6949486805522
26.6949486805514
26.6949486805505
26.6949486805498
26.6949486805491
26.6949486805485
26.694948680548
26.6949486805475
26.694948680547
26.6949486805466
26.6949486805462
26.6949486805459
26.6949486805456
26.6949486805453
26.694948680545
26.6949486805448
26.6949486805446
26.6949486805444
26.6949486805442
26.694948680544
26.6949486805438
26.6949486805437
26.6949486805436
26.6949486805435
26.6949486805434
26.6949486805433
26.6949486805432
26.6949486805431
26.6949486805431
26.694948680543
26.694948680543
26.6949486805429
26.6949486805429
26.6949486805428
26.6949486805428
26.6949486805427
26.6949486805427
26.6949486805427
26.6949486805426
26.6949486805426
26.6949486805426
26.6949486805425
26.6949486805425
26.6949486805425
26.6949486805425
26.6949486805425
26.6949486805425
26.6949486805425
26.6949486805424
26.6949486805424
26.6949486805424
26.6949486805424
26.6949486805424
26.6949486805424
26.6949486805424
26.6949486805424
26.6949486805424
26.6949486805424
26.6949486805424
26.6949486805424
26.6949486805424
26.6949486805424
26.6949486805424
26.6949486805424
26.6949486805424
26.6949486805424
26.6949486805424
26.6949486805424
26.6949486805424
26.6949486805424
26.6949486805424
26.6949486805424
26.6949486805424
26.6949486805424
26.6949486805424
26.6949486805424
26.6949486805424
26.6949486805424
26.6949486805424
26.6949486805424
26.6949486805424
26.6949486805424
26.6949486805424
26.6949486805424
26.6949486805424
26.6949486805424
26.6949486805424
26.6949486805424
26.6949486805424
26.6949486805424
26.6949486805424
26.6949486805424
26.6949486805424
26.6949486805424
26.6949486805424
26.6949486805424
26.6949486805424
26.6949486805424
26.6949486805424
26.6949486805424
26.6949486805424
26.6949486805424
26.6949486805424
26.6949486805424
26.6949486805424
26.6949486805424
26.6949486805424
26.6949486805424
26.6949486805424
26.6949486805424
26.6949486805424
26.6949486805424
26.6949486805424
26.6949486805424
26.6949486805424
26.6949486805424
26.6949486805424
26.6949486805424
26.6949486805424
26.6949486805424
26.6949486805424
26.6949486805424
26.6949486805424
26.6949486805424
26.6949486805424
26.6949486805424
26.6949486805424
26.6949486805424
26.6949486805424
26.6949486805424
26.6949486805424
26.6949486805424
26.6949486805424
26.6949486805424
26.6949486805424
26.6949486805424
26.6949486805424
26.6949486805424
26.6949486805424
26.6949486805424
26.6949486805424
26.6949486805424
26.6949486805424
26.6949486805424
26.6949486805424
26.6949486805424
26.6949486805424
26.6949486805424
26.6949486805424
26.6949486805424
26.6949486805424
26.6949486805424
26.6949486805424
26.6949486805424
26.6949486805424
26.6949486805424
26.6949486805424
26.6949486805424
26.6949486805424
26.6949486805424
26.6949486805424
26.6949486805424
26.6949486805424
