# Supplementary material for: Genetically Determined Variation in Lysis Time Variance in the Bacteriophage φX174
Source: G3 (Bethesda). 2016 Feb 22;6(4):939–55. doi: 10.1534/g3.115.024075 (PMC4825663; doi:10.1534/g3.115.024075)
Supplement: Supporting Information [file supp_g3.115.024075_G3_2015_024075-SI.zip › Lysis_Time_RMarkdown/Burstsize_regression/m.6.intercept.v.txt]

"x"
-101.281430334742
-96.4237139207633
-91.0475944044344
-86.246567266837
-82.4470277346514
-78.9211561103304
-75.1508784057033
-70.7502534839261
-65.696667397067
-60.7192553303907
-56.1721416390169
-51.7135130077155
-47.176060693485
-42.8229942244254
-38.8291606522154
-35.1085362809115
-31.5323012443175
-28.1317911194454
-25.0135009719655
-22.1725528137418
-19.520990570874
-16.9715139903133
-14.4782070917096
-12.0678435154374
-9.83482172663428
-7.8557439561542
-6.13460336756351
-4.63441861331757
-3.31035693776217
-2.12055275775186
-1.02839349151954
-0.00340774581047782
0.976618309216118
1.92129279773366
2.82376038255227
3.66486576284851
4.42682194981356
5.10174116803326
5.68608462553931
6.17420436575443
6.56292197716926
6.85917399688715
7.07875608907961
7.23945740870994
7.35640681343837
7.44092528972846
7.50105795417715
7.54247037425808
7.56923397691195
7.58441063763813
7.5904583636518
7.58949454074278
7.58344504222287
7.57410110346295
7.56310670763895
7.55190462455258
7.54167289749763
7.53327998529468
7.52727521971301
7.52391633894811
7.52322399234704
7.52504807720922
7.52913219430367
7.53516742587828
7.54283195184104
7.5518169247505
7.56184109519378
7.57265728834517
7.58405357708147
7.59585137899486
7.60790203765257
7.62008288250926
7.63229334170518
7.64445139851844
7.65649050623806
7.66835697608479
7.6800078020403
7.69140886554344
7.70253345879692
7.71336106958591
7.7238763781446
7.73406842502405
7.74392991678983
7.7534566431643
7.76264698480151
7.77150149532489
7.7800225447324
7.78821401396053
7.79608103246149
7.80362975223648
7.81086715298854
7.8178008740039
7.82443906911151
7.83079028165291
7.83686333686015
7.84266724941808
7.84821114429317
7.85350418916943
7.85855553704397
7.86337427771906
7.86796939707964
7.87234974318288
7.87652399829936
7.88050065614842
7.88428800365914
7.88789410666672
7.89132679902139
7.894593674651
7.89770208216898
7.90065912167087
7.90347164340172
7.90614624801715
7.90868928819267
7.911106871367
7.91340486342974
7.91558889318925
7.9176643574758
7.91963642675526
7.921510051142
7.92328996671778
7.92498070207419
7.92658658500658
7.92811174929993
7.92956014155436
7.93093552800544
7.93224150130258
7.93348148721318
7.93465875122719
7.93577640503992
7.93683741289578
7.93784459777815
7.93880064743554
7.93970812023423
7.94056945083216
7.94138695566939
7.94216283827287
7.94289919437429
7.94359801684086
7.94426120042106
7.94489054630615
7.94548776651132
7.94605448807924
7.94659225710971
7.94710254262004
7.94758674024068
7.94804617575049
7.94848210845659
7.94889573442432
7.94928818956185
7.94966055256497
7.95001384772691
7.95034904761822
7.95066707564227
7.95096880847077
7.9512550783641
7.95152667538221
7.95178434948921
7.95202881255724
7.95226074027419
7.95248077395791
7.95268952228362
7.9528875629258
7.9530754441205
7.95325368615021
7.95342278275598
7.95358320247954
7.95373538993914
7.95387976704144
7.95401673413367
7.95414667109807
7.9542699383914
7.9543868780327
7.95449781454125
7.95460305582753
7.9547028940394
7.95479760636518
7.95488745579699
7.95497269185447
7.95505355127317
7.95513025865676
7.95520302709743
7.95527205876359
7.95533754545884
7.95539966915178
7.95545860247922
7.95551450922361
7.95556754476645
7.95561785651819
7.95566558432641
7.9557108608635
7.95575381199387
7.95579455712298
7.9558332095283
7.95586987667347
7.95590466050638
7.95593765774183
7.95596896013007
7.95599865471112
7.95602682405674
7.95605354649928
7.95607889634956
7.95610294410264
7.95612575663415
7.95614739738586
7.9561679265418
7.95618740119547
7.95620587550856
7.95622340086128
7.95624002599535
7.95625579714941
7.95627075818716
7.95628495071994
7.95629841422174
7.95631118613929
7.95632330199615
7.95633479549114
7.95634569859251
7.95635604162646
7.95636585336154
7.95637516108879
7.9563839906973
7.95639236674665
7.95640031253477
7.95640785016296
7.95641500059723
7.95642178372672
7.95642821841907
7.95643432257252
7.95644011316606
7.95644560630665
7.95645081727379
7.95645576056211
7.95646044992184
7.95646489839662
7.95646911836038
7.95647312155117
7.95647691910438
7.9564805215831
7.95648393900808
7.95648718088514
7.9564902562319
7.95649317360276
7.95649594111268
7.95649856645978
7.95650105694669
7.95650341950103
7.95650566069444
7.95650778676119
7.956509803615
7.95651171686598
7.95651353183616
7.956515253574
7.95651688686868
7.95651843626341
7.95651990606806
7.95652130037098
7.95652262305075
7.95652387778632
7.95652506806801
7.95652619720668
7.95652726834321
7.95652828445692
7.95652924837449
7.95653016277705
7.95653103020813
7.95653185308051
7.9565326336832
7.95653337418739
7.95653407665306
7.9565347430341
7.95653537518428
7.95653597486179
7.9565365437348
7.95653708338563
7.95653759531539
7.95653808094806
7.95653854163452
7.95653897865626
7.95653939322884
7.95653978650546
7.95654015958004
7.95654051349035
7.9565408492208
7.95654116770535
7.95654146982981
7.95654175643455
7.95654202831686
7.95654228623305
7.95654253090045
7.9565427629997
7.95654298317634
7.9565431920428
7.95654339018016
7.95654357813947
7.95654375644363
7.95654392558858
7.95654408604478
7.95654423825857
7.95654438265343
7.95654451963098
7.95654464957213
7.95654477283839
7.95654488977268
7.9565450007002
7.95654510592956
7.95654520575347
7.95654530044957
7.95654539028128
7.95654547549844
7.95654555633815
7.95654563302522
7.95654570577305
7.95654577478392
7.95654584024981
7.95654590235279
7.95654596126573
7.95654601715235
7.95654607016817
7.95654612046068
7.95654616816972
7.956546213428
7.95654625636144
7.95654629708951
7.95654633572537
7.95654637237663
7.95654640714516
7.95654644012771
7.956546471416
7.95654650109702
7.95654652925333
7.9565465559633
7.95654658130127
7.95654660533761
7.95654662813925
7.95654664976962
7.95654667028888
7.95654668975405
7.95654670821934
7.95654672573608
7.95654674235299
7.95654675811642
7.95654677307004
7.9565467872555
7.95654680071231
7.9565468134779
7.95654682558772
7.95654683707546
7.95654684797308
7.95654685831093
7.95654686811784
7.95654687742091
7.95654688624611
7.95654689461794
7.95654690255967
7.95654691009345
7.9565469172403
7.95654692401999
7.95654693045145
7.95654693655255
7.9565469423402
7.9565469478306
7.95654695303895
7.9565469579797
7.95654696266669
7.95654696711289
7.95654697133071
7.95654697533195
7.95654697912754
7.95654698272815
7.9565469861438
7.95654698938405
7.95654699245784
7.95654699537369
7.95654699813982
7.95654700076381
7.95654700325312
7.95654700561447
7.95654700785458
7.95654700997958
7.95654701199539
7.95654701390762
7.9565470157217
7.95654701744254
7.95654701907506
7.95654702062366
7.9565470220927
7.95654702348627
7.95654702480835
7.95654702606247
7.95654702725218
7.95654702838077
7.95654702945131
7.95654703046689
7.95654703143029
7.95654703234418
7.95654703321116
7.95654703403359
7.95654703481385
7.95654703555401
7.95654703625607
7.95654703692206
7.95654703755394
7.95654703815336
7.95654703872196
7.95654703926135
7.95654703977306
7.95654704025852
7.95654704071891
7.95654704115571
7.95654704157005
7.95654704196312
7.95654704233598
7.95654704268971
7.9565470430253
7.95654704334361
7.95654704364561
7.95654704393203
7.95654704420376
7.95654704446146
7.95654704470599
7.95654704493799
7.95654704515807
7.95654704536681
7.95654704556485
7.9565470457527
7.95654704593094
7.95654704609994
7.95654704626031
7.95654704641252
7.95654704655686
7.95654704669379
7.95654704682367
7.95654704694685
7.95654704706375
7.95654704717464
7.9565470472798
7.95654704737957
7.95654704747422
7.95654704756399
7.95654704764922
7.95654704773009
7.95654704780679
7.95654704787959
7.95654704794862
7.95654704801406
7.95654704807616
7.95654704813504
7.95654704819087
7.95654704824379
7.95654704829403
7.95654704834168
7.9565470483869
7.95654704842977
7.95654704847057
7.95654704850917
7.95654704854581
7.95654704858053
7.95654704861351
7.95654704864482
7.95654704867447
7.95654704870262
7.95654704872931
7.95654704875459
7.95654704877856
7.95654704880131
7.95654704882288
7.95654704884333
7.95654704886275
7.95654704888114
7.95654704889859
7.95654704891518
7.9565470489309
7.95654704894584
7.95654704896
7.95654704897341
7.95654704898616
7.9565470489983
7.95654704900985
7.95654704902073
7.95654704903109
7.95654704904099
7.95654704905033
7.95654704905915
7.9565470490675
7.95654704907538
7.95654704908289
7.95654704909003
7.95654704909683
7.95654704910321
7.9565470491093
7.95654704911513
7.95654704912062
7.95654704912583
7.95654704913075
7.95654704913544
7.95654704913985
7.95654704914408
7.95654704914806
7.95654704915181
7.9565470491555
