# Supplementary material for: Genetically Determined Variation in Lysis Time Variance in the Bacteriophage φX174
Source: G3 (Bethesda). 2016 Feb 22;6(4):939–55. doi: 10.1534/g3.115.024075 (PMC4825663; doi:10.1534/g3.115.024075)
Supplement: Supporting Information [file supp_g3.115.024075_G3_2015_024075-SI.zip › Lysis_Time_RMarkdown/Burstsize_regression/m.6.sigma.v.txt]

"x"
8.83090873510253
11.9051929928613
13.6482704393354
14.6657184254494
15.4693838281049
16.2107025802608
16.9095735411758
17.5246917947037
17.9285563994876
18.1130522732188
18.2466143967661
18.3606135147022
18.3734953038517
18.2714602621702
18.1220830100838
17.9624001457148
17.7771040246021
17.5484274881334
17.3047617301354
17.0770759112391
16.8626284612189
16.6349235851197
16.3599005206278
16.0173155335583
15.624520542828
15.2241992135818
14.8469894981814
14.5033294986448
14.1930219998089
13.9112788900217
13.6505975942704
13.4010545531687
13.1504595996039
12.8858343019393
12.5974434242062
12.2833444963707
11.9487257985745
11.6000999262185
11.2427757940254
10.884179692121
10.535929796971
10.2100446337155
9.91417053155519
9.6507215265932
9.41860410539826
9.21501888330205
9.03656498976174
8.87979105371758
8.74144372788931
8.61857347611686
8.50857856565159
8.40922366115715
8.31864627560726
8.23535252561918
8.158198721138
8.08635561649335
8.01925609972633
7.9565321248248
7.89794992472333
7.84335240176735
7.7926145769896
7.74561393409441
7.70221418645644
7.66225923522489
7.62557375159525
7.5919673491361
7.56124016313826
7.53318847294213
7.50760963923024
7.48430605780155
7.46308808902582
7.44377605738128
7.42620147239914
7.41020763384169
7.39564977195694
7.38239485163009
7.37032114478416
7.35931765238955
7.3492834375779
7.34012691508272
7.33176512935123
7.324123043776
7.31713285603642
7.31073334900402
7.30486928267529
7.29949082971263
7.29455305519385
7.29001543978255
7.28584144465746
7.28199811596498
7.27845572625618
7.27518745021356
7.27216907195795
7.26937872127084
7.26679663618498
7.2644049495226
7.26218749713471
7.26012964573498
7.25821813842224
7.25644095611547
7.25478719330339
7.25324694665183
7.25181121514152
7.25047181055195
7.249221277211
7.24805282004936
7.24696024008402
7.24593787655537
7.24498055501425
7.24408354074019
7.24324249691985
7.24245344709185
7.24171274140052
7.24101702626757
7.24036321711403
7.23974847381485
7.2391701786034
7.23862591615928
7.23811345566576
7.23763073461996
7.2371758442189
7.23674701615758
7.23634261069481
7.23596110585344
7.23560108764282
7.2352612411969
7.23494034273261
7.23463725225353
7.23435090691652
7.23408031499779
7.23382455040075
7.23358274764705
7.23335409731163
7.2331378418506
7.23293327178549
7.23273972221775
7.23255656962839
7.23238322894805
7.23221915086599
7.23206381935514
7.23191674939778
7.23177748489007
7.23164559670994
7.23152068093337
7.23140235718978
7.23129026713625
7.23118407304943
7.23108345651723
7.23098811722902
7.23089777184994
7.23081215297446
7.23073100815662
7.23065409900091
7.23058120032317
7.2305120993603
7.23044659503889
7.23038449728842
7.23032562640123
7.23026981243173
7.23021689463609
7.23016672094611
7.23011914747801
7.23007403806773
7.23003126383925
7.22999070279704
7.22995223944155
7.22991576441305
7.22988117414986
7.22984837057109
7.22981726077796
7.22978775676931
7.22975977517879
7.22973323702101
7.22970806745674
7.22968419557095
7.2296615541594
7.22964007953259
7.22961971132755
7.22960039233028
7.22958206830984
7.22956468785842
7.22954820224253
7.22953256526278
7.22951773311978
7.22950366428701
7.22949031939251
7.22947766110522
7.22946565402775
7.22945426459612
7.22944346098379
7.22943321300935
7.22942349205229
7.22941427097183
7.22940552402903
7.22939722681374
7.2293893561769
7.22938189016365
7.22937480795069
7.22936808979046
7.22936171695224
7.22935567167167
7.22934993710008
7.22934449725658
7.22933933698331
7.22933444190403
7.2293297983815
7.2293253934816
7.22932121493564
7.22931725110669
7.22931349095635
7.22930992401488
7.22930654035062
7.22930333054282
7.22930028565605
7.22929739721347
7.22929465717526
7.22929205791421
7.22928959219596
7.22928725315745
7.2292850342898
7.22928292941664
7.22928093268164
7.22927903852759
7.22927724168404
7.2292755371502
7.22927392018383
7.22927238628538
7.22927093118693
7.22926955083995
7.22926824140445
7.22926699923678
7.2292658208808
7.22926470305859
7.22926364265971
7.22926263673439
7.22926168248387
7.22926077725347
7.22925991852521
7.22925910390982
7.22925833114055
7.22925759806906
7.22925690265515
7.22925624296427
7.22925561716122
7.22925502350524
7.22925446034482
7.22925392611384
7.22925341932552
7.22925293857075
7.22925248251195
7.22925204988029
7.22925163947277
7.22925125014709
7.22925088082069
7.22925053046632
7.22925019810913
7.22924988282472
7.2292495837362
7.22924930001108
7.22924903086088
7.22924877553617
7.229248533327
7.22924830355996
7.22924808559648
7.22924787882887
7.22924768268231
7.22924749661163
7.22924732009903
7.22924715265373
7.22924699380974
7.2292468431253
7.22924670018161
7.22924656458057
7.22924643594522
7.22924631391724
7.2292461981577
7.22924608834479
7.22924598417273
7.22924588535188
7.22924579160756
7.22924570267848
7.22924561831764
7.22924553829041
7.22924546237441
7.22924539035738
7.22924532203984
7.22924525723186
7.22924519575317
7.2292451374325
7.2292450821077
7.22924502962424
7.22924497983681
7.22924493260689
7.22924488780391
7.22924484530206
7.22924480498318
7.22924476673536
7.22924473045256
7.22924469603342
7.22924466338233
7.22924463240854
7.22924460302556
7.22924457515239
7.22924454871069
7.22924452362727
7.22924449983254
7.22924447725988
7.22924445584674
7.22924443553347
7.22924441626396
7.22924439798381
7.22924438064304
7.22924436419301
7.22924434858793
7.22924433378404
7.22924431974117
7.22924430641975
7.22924429378239
7.22924428179441
7.22924427042186
7.22924425963331
7.22924424939928
7.22924423969121
7.22924423048181
7.22924422174516
7.22924421345753
7.22924420559553
7.2292441981376
7.22924419106276
7.22924418435124
7.22924417798466
7.22924417194497
7.22924416621513
7.22924416077999
7.22924415562387
7.22924415073275
7.22924414609272
7.22924414169115
7.22924413751584
7.22924413355466
7.2292441297969
7.22924412623214
7.22924412285073
7.2292441196432
7.22924411660042
7.22924411371399
7.22924411097594
7.22924410837799
7.2292441059141
7.22924410357645
7.22924410135905
7.22924409925529
7.22924409725942
7.2292440953664
7.22924409357071
7.229244091867
7.22924409025097
7.2292440887178
7.22924408726337
7.22924408588372
7.22924408457513
7.22924408333363
7.22924408215615
7.22924408103875
7.22924407997912
7.2292440789736
7.22924407801969
7.22924407711492
7.22924407625673
7.22924407544231
7.22924407467
7.22924407393742
7.2292440732423
7.22924407258266
7.2292440719571
7.22924407136338
7.22924407080067
7.22924407026728
7.22924406976078
7.22924406928053
7.22924406882443
7.22924406839195
7.22924406798154
7.2292440675925
7.22924406722359
7.22924406687334
7.22924406654114
7.22924406622629
7.22924406592738
7.22924406564394
7.22924406537509
7.22924406511989
7.229244064878
7.229244064648
7.22924406443034
7.22924406422385
7.22924406402793
7.22924406384218
7.22924406366543
7.22924406349797
7.22924406333949
7.22924406318861
7.22924406304545
7.22924406290977
7.22924406278098
7.22924406265943
7.22924406254367
7.22924406243369
7.22924406232969
7.22924406223098
7.22924406213716
7.22924406204875
7.22924406196452
7.22924406188444
7.2292440618086
7.22924406173645
7.22924406166816
7.22924406160327
7.2292440615418
7.22924406148358
7.22924406142802
7.22924406137542
7.22924406132567
7.22924406127801
7.22924406123307
7.22924406119051
7.22924406115047
7.22924406111203
7.22924406107609
7.22924406104173
7.22924406100912
7.22924406097818
7.22924406094888
7.2292440609208
7.22924406089418
7.2292440608687
7.22924406084487
7.22924406082215
7.22924406080114
7.22924406078075
7.22924406076197
7.22924406074356
7.22924406072675
7.2292440607103
7.22924406069462
7.22924406068007
7.22924406066631
7.22924406065323
7.22924406064044
7.22924406062834
7.22924406061671
7.22924406060588
7.22924406059574
7.22924406058605
7.22924406057694
7.22924406056832
7.2292440605604
7.22924406055294
7.22924406054563
7.22924406053863
7.22924406053192
7.22924406052551
7.2292440605192
7.22924406051341
7.22924406050816
7.22924406050291
7.22924406049808
7.22924406049326
7.22924406048898
7.22924406048459
7.22924406048043
7.22924406047613
7.22924406047249
7.22924406046882
7.22924406046557
7.22924406046241
7.22924406045986
7.22924406045704
7.22924406045442
7.22924406045214
7.22924406044999
7.22924406044785
7.22924406044566
7.22924406044357
7.22924406044205
7.22924406044022
7.22924406043854
7.2292440604368
7.2292440604353
7.22924406043414
7.22924406043267
7.22924406043147
7.22924406043036
7.22924406042887
7.22924406042775
7.22924406042672
7.22924406042547
7.22924406042442
7.22924406042347
7.22924406042249
