# Supplementary material for: Genetically Determined Variation in Lysis Time Variance in the Bacteriophage φX174
Source: G3 (Bethesda). 2016 Feb 22;6(4):939–55. doi: 10.1534/g3.115.024075 (PMC4825663; doi:10.1534/g3.115.024075)
Supplement: Supporting Information [file supp_g3.115.024075_G3_2015_024075-SI.zip › Lysis_Time_RMarkdown/Burstsize_regression/m.6.slope.v.txt]

"x"
54.5538928039574
53.4173189870824
52.1582947510971
51.1114823287631
50.3947298675283
49.7764251211863
49.0945541846904
48.2264257267212
47.1550780295653
46.0955381089549
45.1557420767445
44.2306442480415
43.2679803636305
42.3489091961444
41.5285325621127
40.7809995264952
40.0647432568725
39.3876387223241
38.7821565657329
38.2453975174822
37.7475130463852
37.2585152017429
36.761577614986
36.2640204648289
35.796714001885
35.3859875049001
35.0347117828763
34.7322755452951
34.4652917431369
34.2209926264208
33.9879116297688
33.7562138678968
33.5185877788708
33.2721140180229
33.0201401734863
32.7712215172365
32.5342399516272
32.3150394566173
32.1182079804324
31.9492531546447
31.8125206853329
31.7078645286731
31.6309301659112
31.5759022725191
31.5375246008041
31.5117333450832
31.4955732355304
31.4869208629328
31.4842193825063
31.486273114637
31.4921016496671
31.5008440413765
31.5117049285526
31.5239357289014
31.5368428641791
31.5498121940734
31.562336943445
31.574037630359
31.5846671276593
31.5941001018342
31.6023109966522
31.6093468525579
31.6153006959679
31.6202892097632
31.6244361910948
31.6278616698285
31.6306756857138
31.6329754553969
31.6348447560887
31.6363546028199
31.6375645697601
31.6385243397613
31.6392752406525
31.6398516450037
31.6402821838401
31.6405907670266
31.640797424666
31.6409189929322
31.6409696697713
31.640961464331
31.6409045608752
31.6408076144595
31.6406779923434
31.6405219722557
31.6403449062553
31.6401513570316
31.6399452119904
31.6397297793105
31.6395078692586
31.6392818633592
31.6390537734882
31.6388252925453
31.638597838045
31.6383725897187
31.638150522023
31.6379324322983
31.6377189651951
31.6375106338892
31.6373078385238
31.6371108822513
31.636919985193
31.6367352965888
31.6365569053717
31.6363848493686
31.6362191233029
31.6360596857504
31.6359064651801
31.6357593651957
31.635618269077
31.6354830437092
31.635353542977
31.6352296106897
31.6351110830965
31.634997791044
31.6348895618192
31.6347862207206
31.6346875923887
31.6345935019294
31.6345037758556
31.6344182428702
31.634336734513
31.6342590856869
31.6341851350827
31.634114725513
31.63404770417
31.6339839228171
31.633923237923
31.6338655107481
31.633810607389
31.633758398788
31.633708760713
31.6336615737127
31.6336167230518
31.633574098628
31.6335335948763
31.633495110662
31.6334585491647
31.633423817756
31.6333908278724
31.6333594948841
31.633329737963
31.6333014799484
31.6332746472135
31.6332491695322
31.6332249799476
31.6332020146422
31.6331802128102
31.6331595165335
31.6331398706593
31.6331212226823
31.6331035226295
31.6330867229485
31.6330707784003
31.6330556459544
31.633041284689
31.6330276556939
31.6330147219774
31.6330024483771
31.6329908014736
31.6329797495085
31.6329692623051
31.6329593111931
31.6329498689358
31.6329409096613
31.6329324087961
31.6329243430018
31.6329166901151
31.6329094290896
31.6329025399413
31.6328960036963
31.6328898023401
31.6328839187709
31.6328783367536
31.6328730408768
31.6328680165117
31.6328632497728
31.632858727481
31.6328544371275
31.6328503668409
31.6328465053543
31.6328428419753
31.6328393665569
31.63283606947
31.632832941577
31.632829974207
31.6328271591321
31.632824488545
31.6328219550377
31.6328195515809
31.632817271505
31.6328151084819
31.6328130565072
31.6328111098839
31.6328092632071
31.6328075113485
31.6328058494424
31.6328042728728
31.63280277726
31.6328013584489
31.6328000124975
31.6327987356658
31.6327975244057
31.6327963753509
31.6327952853079
31.632794251247
31.632793270294
31.6327923397219
31.6327914569441
31.6327906195063
31.6327898250804
31.6327890714576
31.6327883565426
31.6327876783476
31.632787034987
31.6327864246717
31.6327858457047
31.632785296476
31.6327847754583
31.6327842812027
31.6327838123347
31.6327833675504
31.6327829456128
31.6327825453485
31.6327821656443
31.6327818054441
31.6327814637462
31.6327811396003
31.6327808321047
31.6327805404043
31.6327802636877
31.6327800011854
31.6327797521671
31.6327795159402
31.6327792918478
31.6327790792664
31.632778877605
31.6327786863024
31.6327785048266
31.6327783326729
31.6327781693624
31.6327780144409
31.6327778674774
31.6327777280631
31.6327775958103
31.6327774703511
31.6327773513365
31.6327772384355
31.632777131334
31.6327770297342
31.6327769333533
31.6327768419234
31.6327767551901
31.6327766729122
31.6327765948608
31.6327765208187
31.6327764505801
31.6327763839495
31.6327763207416
31.6327762607806
31.6327762038998
31.6327761499407
31.6327760987536
31.6327760501958
31.6327760041323
31.6327759604351
31.6327759189825
31.6327758796593
31.6327758423561
31.6327758069691
31.6327757733998
31.632775741555
31.632775711346
31.6327756826887
31.6327756555036
31.6327756297149
31.6327756052509
31.6327755820437
31.6327755600285
31.6327755391442
31.6327755193328
31.632775500539
31.6327754827106
31.632775465798
31.6327754497542
31.6327754345346
31.6327754200968
31.6327754064006
31.6327753934079
31.6327753810827
31.6327753693906
31.6327753582991
31.6327753477773
31.6327753377961
31.6327753283276
31.6327753193454
31.6327753108247
31.6327753027416
31.6327752950738
31.6327752877998
31.6327752808995
31.6327752743537
31.6327752681441
31.6327752622535
31.6327752566655
31.6327752513645
31.6327752463358
31.6327752415655
31.6327752370402
31.6327752327473
31.632775228675
31.6327752248119
31.6327752211472
31.6327752176707
31.6327752143728
31.6327752112444
31.6327752082766
31.6327752054613
31.6327752027906
31.6327752002571
31.6327751978538
31.6327751955739
31.6327751934111
31.6327751913594
31.6327751894131
31.6327751875668
31.6327751858153
31.6327751841538
31.6327751825777
31.6327751810824
31.632775179664
31.6327751783185
31.6327751770421
31.6327751758312
31.6327751746826
31.632775173593
31.6327751725593
31.6327751715788
31.6327751706486
31.6327751697662
31.6327751689291
31.632775168135
31.6327751673817
31.6327751666671
31.6327751659892
31.6327751653462
31.6327751647361
31.6327751641574
31.6327751636084
31.6327751630877
31.6327751625936
31.632775162125
31.6327751616804
31.6327751612587
31.6327751608586
31.6327751604791
31.6327751601191
31.6327751597775
31.6327751594536
31.6327751591462
31.6327751588547
31.6327751585781
31.6327751583157
31.6327751580668
31.6327751578307
31.6327751576067
31.6327751573942
31.6327751571927
31.6327751570015
31.6327751568201
31.632775156648
31.6327751564848
31.63277515633
31.6327751561831
31.6327751560437
31.6327751559116
31.6327751557862
31.6327751556672
31.6327751555544
31.6327751554473
31.6327751553458
31.6327751552494
31.632775155158
31.6327751550714
31.6327751549891
31.6327751549111
31.6327751548371
31.6327751547669
31.6327751547003
31.6327751546371
31.6327751545772
31.6327751545203
31.6327751544664
31.6327751544152
31.6327751543667
31.6327751543207
31.632775154277
31.6327751542355
31.6327751541962
31.6327751541589
31.6327751541236
31.63277515409
31.6327751540582
31.632775154028
31.6327751539994
31.6327751539722
31.6327751539464
31.632775153922
31.6327751538988
31.6327751538768
31.6327751538559
31.6327751538361
31.6327751538173
31.6327751537995
31.6327751537826
31.6327751537665
31.6327751537513
31.6327751537369
31.6327751537232
31.6327751537102
31.6327751536979
31.6327751536862
31.6327751536751
31.6327751536646
31.6327751536547
31.6327751536452
31.6327751536362
31.6327751536278
31.6327751536197
31.632775153612
31.6327751536047
31.6327751535978
31.6327751535913
31.6327751535851
31.6327751535792
31.6327751535736
31.6327751535683
31.6327751535633
31.6327751535585
31.632775153554
31.6327751535497
31.6327751535457
31.6327751535418
31.6327751535381
31.6327751535346
31.6327751535313
31.6327751535282
31.6327751535252
31.6327751535223
31.6327751535197
31.6327751535172
31.6327751535148
31.6327751535125
31.6327751535104
31.6327751535083
31.6327751535063
31.6327751535045
31.6327751535027
31.6327751535011
31.6327751534995
31.632775153498
31.6327751534965
31.6327751534952
31.6327751534939
31.6327751534927
31.6327751534916
31.6327751534905
31.6327751534895
31.6327751534885
31.6327751534876
31.6327751534867
31.6327751534858
31.6327751534851
31.6327751534843
31.6327751534836
31.632775153483
31.6327751534823
31.6327751534817
31.6327751534811
31.6327751534806
31.6327751534801
31.6327751534796
31.6327751534791
31.6327751534787
31.6327751534782
31.6327751534778
31.6327751534774
31.6327751534771
31.6327751534767
31.6327751534764
31.6327751534761
31.6327751534758
31.6327751534755
31.6327751534753
31.632775153475
31.6327751534748
31.6327751534745
31.6327751534743
31.6327751534741
31.632775153474
31.6327751534738
