# Supplementary material for: Genetically Determined Variation in Lysis Time Variance in the Bacteriophage φX174
Source: G3 (Bethesda). 2016 Feb 22;6(4):939–55. doi: 10.1534/g3.115.024075 (PMC4825663; doi:10.1534/g3.115.024075)
Supplement: Supporting Information [file supp_g3.115.024075_G3_2015_024075-SI.zip › Lysis_Time_RMarkdown/Burstsize_regression/WT.all.data.txt]

burst	time	beta	date	batch	dataset	shifted.times	E.burst.t	E.burst.t.2
0	5	0.496482066936473	July_4_12	NA	NA	-7.2	NA	NA
0	5.25	0.496482066936473	July_4_12	NA	NA	-6.95	NA	NA
0	5.5	0.496482066936473	July_4_12	NA	NA	-6.7	NA	NA
1	5.75	0.496482066936473	July_4_12	NA	NA	-6.45	NA	NA
0	6	0.496482066936473	July_4_12	NA	NA	-6.2	NA	NA
1	6.25	0.496482066936473	July_4_12	NA	NA	-5.95	NA	NA
0	6.5	0.496482066936473	July_4_12	NA	NA	-5.7	NA	NA
0	6.75	0.496482066936473	July_4_12	NA	NA	-5.45	NA	NA
0	7	0.496482066936473	July_4_12	NA	NA	-5.2	NA	NA
0	7.25	0.496482066936473	July_4_12	NA	NA	-4.95	NA	NA
0	7.5	0.496482066936473	July_4_12	NA	NA	-4.7	NA	NA
0	7.75	0.496482066936473	July_4_12	NA	NA	-4.45	NA	NA
0	8	0.496482066936473	July_4_12	NA	NA	-4.2	NA	NA
0	8.25	0.496482066936473	July_4_12	NA	NA	-3.95	NA	NA
1	8.5	0.496482066936473	July_4_12	NA	NA	-3.7	NA	NA
0	8.75	0.496482066936473	July_4_12	NA	NA	-3.45	NA	NA
0	9	0.496482066936473	July_4_12	NA	NA	-3.2	NA	NA
0	9.25	0.496482066936473	July_4_12	NA	NA	-2.95	NA	NA
1	9.5	0.496482066936473	July_4_12	NA	NA	-2.7	NA	NA
0	9.75	0.496482066936473	July_4_12	NA	NA	-2.45	NA	NA
1	10	0.496482066936473	July_4_12	NA	NA	-2.2	NA	NA
0	10.25	0.496482066936473	July_4_12	NA	NA	-1.95	NA	NA
0	10.5	0.496482066936473	July_4_12	NA	NA	-1.7	NA	NA
0	10.75	0.496482066936473	July_4_12	NA	NA	-1.45	NA	NA
1	11	0.496482066936473	July_4_12	NA	NA	-1.2	NA	NA
0	11.25	0.496482066936473	July_4_12	NA	NA	-0.949999999999999	NA	NA
1	11.5	0.496482066936473	July_4_12	NA	NA	-0.699999999999999	NA	NA
1	11.75	0.496482066936473	July_4_12	NA	NA	-0.449999999999999	NA	NA
1	12	0.496482066936473	July_4_12	NA	NA	-0.199999999999999	NA	NA
2	12.25	0.496482066936473	July_4_12	NA	NA	0.0500000000000007	NA	NA
0	12.5	0.496482066936473	July_4_12	NA	NA	0.300000000000001	NA	NA
0	12.75	0.496482066936473	July_4_12	NA	NA	0.550000000000001	NA	NA
0	13	0.496482066936473	July_4_12	NA	NA	0.800000000000001	NA	NA
0	13.25	0.496482066936473	July_4_12	NA	NA	1.05	NA	NA
1	13.5	0.496482066936473	July_4_12	NA	NA	1.3	NA	NA
7	13.75	0.496482066936473	July_4_12	NA	NA	1.55	NA	NA
0	14	0.496482066936473	July_4_12	NA	NA	1.8	NA	NA
1	14.25	0.496482066936473	July_4_12	NA	NA	2.05	NA	NA
0	14.5	0.496482066936473	July_4_12	NA	NA	2.3	NA	NA
1	14.75	0.496482066936473	July_4_12	NA	NA	2.55	NA	NA
0	15	0.496482066936473	July_4_12	NA	NA	2.8	NA	NA
1	15.25	0.496482066936473	July_4_12	NA	NA	3.05	NA	NA
0	15.5	0.496482066936473	July_4_12	NA	NA	3.3	NA	NA
0	15.75	0.496482066936473	July_4_12	NA	NA	3.55	NA	NA
1	16	0.496482066936473	July_4_12	NA	NA	3.8	NA	NA
0	16.25	0.496482066936473	July_4_12	NA	NA	4.05	NA	NA
0	16.5	0.496482066936473	July_4_12	NA	NA	4.3	NA	NA
0	16.75	0.496482066936473	July_4_12	NA	NA	4.55	NA	NA
0	17	0.496482066936473	July_4_12	NA	NA	4.8	NA	NA
0	17.25	0.496482066936473	July_4_12	NA	NA	5.05	NA	NA
0	17.5	0.496482066936473	July_4_12	NA	NA	5.3	NA	NA
1	17.75	0.496482066936473	July_4_12	NA	NA	5.55	NA	NA
2	18	0.496482066936473	July_4_12	NA	NA	5.8	NA	NA
1	18.25	0.496482066936473	July_4_12	NA	NA	6.05	NA	NA
0	18.5	0.496482066936473	July_4_12	NA	NA	6.3	NA	NA
44	18.75	0.496482066936473	July_4_12	NA	NA	6.55	2.95758988965955	12.262227305644
1	19	0.496482066936473	July_4_12	NA	NA	6.8	NA	NA
1	19.25	0.496482066936473	July_4_12	NA	NA	7.05	NA	NA
0	19.5	0.496482066936473	July_4_12	NA	NA	7.3	NA	NA
38	19.75	0.496482066936473	July_4_12	NA	NA	7.55	3.35405208202054	15.8938598565152
0	20	0.496482066936473	July_4_12	NA	NA	7.8	NA	NA
136	20.25	0.496482066936473	July_4_12	NA	NA	8.05	3.54693955270942	17.8443093800017
0	20.5	0.496482066936473	July_4_12	NA	NA	8.3	NA	NA
1	20.75	0.496482066936473	July_4_12	NA	NA	8.55	NA	NA
0	21	0.496482066936473	July_4_12	NA	NA	8.8	NA	NA
0	21.25	0.496482066936473	July_4_12	NA	NA	9.05	NA	NA
0	21.5	0.496482066936473	July_4_12	NA	NA	9.3	NA	NA
0	21.75	0.496482066936473	July_4_12	NA	NA	9.55	NA	NA
81	22	0.496482066936473	July_4_12	NA	NA	9.8	4.19437194847585	25.2987767409222
0	22.25	0.496482066936473	July_4_12	NA	NA	10.05	NA	NA
0	22.5	0.496482066936473	July_4_12	NA	NA	10.3	NA	NA
0	22.75	0.496482066936473	July_4_12	NA	NA	10.55	NA	NA
0	23	0.496482066936473	July_4_12	NA	NA	10.8	NA	NA
0	23.25	0.496482066936473	July_4_12	NA	NA	11.05	NA	NA
1	23.5	0.496482066936473	July_4_12	NA	NA	11.3	NA	NA
1	23.75	0.496482066936473	July_4_12	NA	NA	11.55	NA	NA
1	24	0.496482066936473	July_4_12	NA	NA	11.8	NA	NA
0	24.25	0.496482066936473	July_4_12	NA	NA	12.05	NA	NA
0	24.5	0.496482066936473	July_4_12	NA	NA	12.3	NA	NA
2	24.75	0.496482066936473	July_4_12	NA	NA	12.55	NA	NA
0	25	0.496482066936473	July_4_12	NA	NA	12.8	NA	NA
0	25.25	0.496482066936473	July_4_12	NA	NA	13.05	NA	NA
0	25.5	0.496482066936473	July_4_12	NA	NA	13.3	NA	NA
0	25.75	0.496482066936473	July_4_12	NA	NA	13.55	NA	NA
0	26	0.496482066936473	July_4_12	NA	NA	13.8	NA	NA
96	26.25	0.496482066936473	July_4_12	NA	NA	14.05	5.59336549560157	46.5181723146773
69	26.5	0.496482066936473	July_4_12	NA	NA	14.3	5.66829408624932	47.8663929653502
172	26.75	0.496482066936473	July_4_12	NA	NA	14.55	5.74243057531888	49.2228097580326
2	27	0.496482066936473	July_4_12	NA	NA	14.8	NA	NA
168	27.25	0.496482066936473	July_4_12	NA	NA	15.05	5.88834491060327	51.9585169020924
114	27.5	0.496482066936473	July_4_12	NA	NA	15.3	5.96013170281476	53.3369651961167
0	27.75	0.496482066936473	July_4_12	NA	NA	15.55	NA	NA
171	28	0.496482066936473	July_4_12	NA	NA	15.8	6.10138723293482	56.1129922981101
141	28.25	0.496482066936473	July_4_12	NA	NA	16.05	6.17086517663443	57.5097660415937
173	28.5	0.496482066936473	July_4_12	NA	NA	16.3	6.23958277756319	58.9118534916954
0	28.75	0.496482066936473	July_4_12	NA	NA	16.55	NA	NA
1	5	0.535677724691388	July_6_12	NA	NA	-7.2	NA	NA
0	5.25	0.535677724691388	July_6_12	NA	NA	-6.95	NA	NA
0	5.5	0.535677724691388	July_6_12	NA	NA	-6.7	NA	NA
0	5.75	0.535677724691388	July_6_12	NA	NA	-6.45	NA	NA
0	6	0.535677724691388	July_6_12	NA	NA	-6.2	NA	NA
0	6.25	0.535677724691388	July_6_12	NA	NA	-5.95	NA	NA
1	6.5	0.535677724691388	July_6_12	NA	NA	-5.7	NA	NA
4	6.75	0.535677724691388	July_6_12	NA	NA	-5.45	NA	NA
0	7	0.535677724691388	July_6_12	NA	NA	-5.2	NA	NA
0	7.25	0.535677724691388	July_6_12	NA	NA	-4.95	NA	NA
1	7.5	0.535677724691388	July_6_12	NA	NA	-4.7	NA	NA
0	7.75	0.535677724691388	July_6_12	NA	NA	-4.45	NA	NA
0	8	0.535677724691388	July_6_12	NA	NA	-4.2	NA	NA
0	8.25	0.535677724691388	July_6_12	NA	NA	-3.95	NA	NA
0	8.5	0.535677724691388	July_6_12	NA	NA	-3.7	NA	NA
0	8.75	0.535677724691388	July_6_12	NA	NA	-3.45	NA	NA
0	9	0.535677724691388	July_6_12	NA	NA	-3.2	NA	NA
1	9.25	0.535677724691388	July_6_12	NA	NA	-2.95	NA	NA
0	9.5	0.535677724691388	July_6_12	NA	NA	-2.7	NA	NA
1	9.75	0.535677724691388	July_6_12	NA	NA	-2.45	NA	NA
1	10	0.535677724691388	July_6_12	NA	NA	-2.2	NA	NA
0	10.25	0.535677724691388	July_6_12	NA	NA	-1.95	NA	NA
0	10.5	0.535677724691388	July_6_12	NA	NA	-1.7	NA	NA
2	10.75	0.535677724691388	July_6_12	NA	NA	-1.45	NA	NA
1	11	0.535677724691388	July_6_12	NA	NA	-1.2	NA	NA
1	11.25	0.535677724691388	July_6_12	NA	NA	-0.949999999999999	NA	NA
0	11.5	0.535677724691388	July_6_12	NA	NA	-0.699999999999999	NA	NA
1	11.75	0.535677724691388	July_6_12	NA	NA	-0.449999999999999	NA	NA
1	12	0.535677724691388	July_6_12	NA	NA	-0.199999999999999	NA	NA
1	12.25	0.535677724691388	July_6_12	NA	NA	0.0500000000000007	NA	NA
1	12.5	0.535677724691388	July_6_12	NA	NA	0.300000000000001	NA	NA
0	12.75	0.535677724691388	July_6_12	NA	NA	0.550000000000001	NA	NA
1	13	0.535677724691388	July_6_12	NA	NA	0.800000000000001	NA	NA
0	13.25	0.535677724691388	July_6_12	NA	NA	1.05	NA	NA
35	13.5	0.535677724691388	July_6_12	NA	NA	1.3	0.637428417826535	0.54705350248878
0	13.75	0.535677724691388	July_6_12	NA	NA	1.55	NA	NA
0	14	0.535677724691388	July_6_12	NA	NA	1.8	NA	NA
1	14.25	0.535677724691388	July_6_12	NA	NA	2.05	NA	NA
0	14.5	0.535677724691388	July_6_12	NA	NA	2.3	NA	NA
0	14.75	0.535677724691388	July_6_12	NA	NA	2.55	NA	NA
0	15	0.535677724691388	July_6_12	NA	NA	2.8	NA	NA
0	15.25	0.535677724691388	July_6_12	NA	NA	3.05	NA	NA
1	15.5	0.535677724691388	July_6_12	NA	NA	3.3	NA	NA
1	15.75	0.535677724691388	July_6_12	NA	NA	3.55	NA	NA
0	16	0.535677724691388	July_6_12	NA	NA	3.8	NA	NA
0	16.25	0.535677724691388	July_6_12	NA	NA	4.05	NA	NA
0	16.5	0.535677724691388	July_6_12	NA	NA	4.3	NA	NA
0	16.75	0.535677724691388	July_6_12	NA	NA	4.55	NA	NA
0	17	0.535677724691388	July_6_12	NA	NA	4.8	NA	NA
0	17.25	0.535677724691388	July_6_12	NA	NA	5.05	NA	NA
0	17.5	0.535677724691388	July_6_12	NA	NA	5.3	NA	NA
0	17.75	0.535677724691388	July_6_12	NA	NA	5.55	NA	NA
73	18	0.535677724691388	July_6_12	NA	NA	5.8	2.65081401559123	9.79295523967271
0	18.25	0.535677724691388	July_6_12	NA	NA	6.05	NA	NA
0	18.5	0.535677724691388	July_6_12	NA	NA	6.3	NA	NA
0	18.75	0.535677724691388	July_6_12	NA	NA	6.55	NA	NA
0	19	0.535677724691388	July_6_12	NA	NA	6.8	NA	NA
70	19.25	0.535677724691388	July_6_12	NA	NA	7.05	3.15760905546639	14.0315866834851
14	19.5	0.535677724691388	July_6_12	NA	NA	7.3	3.25627632942027	14.951406983782
2	19.75	0.535677724691388	July_6_12	NA	NA	7.55	NA	NA
114	20	0.535677724691388	July_6_12	NA	NA	7.8	3.45093892605318	16.858355566806
0	20.25	0.535677724691388	July_6_12	NA	NA	8.05	NA	NA
59	20.5	0.535677724691388	July_6_12	NA	NA	8.3	3.64205673067851	18.8511416318302
168	20.75	0.535677724691388	July_6_12	NA	NA	8.55	3.73629330521775	19.8782777964892
1	21	0.535677724691388	July_6_12	NA	NA	8.8	NA	NA
3	21.25	0.535677724691388	July_6_12	NA	NA	9.05	NA	NA
113	21.5	0.535677724691388	July_6_12	NA	NA	9.3	4.01374898920443	23.0758429577804
0	21.75	0.535677724691388	July_6_12	NA	NA	9.55	NA	NA
60	22	0.535677724691388	July_6_12	NA	NA	9.8	4.19437194847585	25.2987767409222
47	22.25	0.535677724691388	July_6_12	NA	NA	10.05	4.28338881801661	26.435967144639
0	22.5	0.535677724691388	July_6_12	NA	NA	10.3	NA	NA
0	22.75	0.535677724691388	July_6_12	NA	NA	10.55	NA	NA
1	23	0.535677724691388	July_6_12	NA	NA	10.8	NA	NA
0	23.25	0.535677724691388	July_6_12	NA	NA	11.05	NA	NA
0	23.5	0.535677724691388	July_6_12	NA	NA	11.3	NA	NA
1	23.75	0.535677724691388	July_6_12	NA	NA	11.55	NA	NA
0	24	0.535677724691388	July_6_12	NA	NA	11.8	NA	NA
0	24.25	0.535677724691388	July_6_12	NA	NA	12.05	NA	NA
1	24.5	0.535677724691388	July_6_12	NA	NA	12.3	NA	NA
0	24.75	0.535677724691388	July_6_12	NA	NA	12.55	NA	NA
0	25	0.535677724691388	July_6_12	NA	NA	12.8	NA	NA
0	25.25	0.535677724691388	July_6_12	NA	NA	13.05	NA	NA
180	25.5	0.535677724691388	July_6_12	NA	NA	13.3	5.36378380096483	42.5270816944445
0	25.75	0.535677724691388	July_6_12	NA	NA	13.55	NA	NA
0	26	0.535677724691388	July_6_12	NA	NA	13.8	NA	NA
0	26.25	0.535677724691388	July_6_12	NA	NA	14.05	NA	NA
0	26.5	0.535677724691388	July_6_12	NA	NA	14.3	NA	NA
107	26.75	0.535677724691388	July_6_12	NA	NA	14.55	5.74243057531888	49.2228097580326
149	27	0.535677724691388	July_6_12	NA	NA	14.8	5.81577936664522	50.5869924392022
0	27.25	0.535677724691388	July_6_12	NA	NA	15.05	NA	NA
0	27.5	0.535677724691388	July_6_12	NA	NA	15.3	NA	NA
0	27.75	0.535677724691388	July_6_12	NA	NA	15.55	NA	NA
0	28	0.535677724691388	July_6_12	NA	NA	15.8	NA	NA
0	28.25	0.535677724691388	July_6_12	NA	NA	16.05	NA	NA
0	28.5	0.535677724691388	July_6_12	NA	NA	16.3	NA	NA
430	28.75	0.535677724691388	July_6_12	NA	NA	16.55	6.30754473807258	60.3188675479269
0	5	0.470808788490515	July_15_12	NA	NA	-7.2	NA	NA
0	5.25	0.470808788490515	July_15_12	NA	NA	-6.95	NA	NA
0	5.5	0.470808788490515	July_15_12	NA	NA	-6.7	NA	NA
1	5.75	0.470808788490515	July_15_12	NA	NA	-6.45	NA	NA
0	6	0.470808788490515	July_15_12	NA	NA	-6.2	NA	NA
1	6.25	0.470808788490515	July_15_12	NA	NA	-5.95	NA	NA
0	6.5	0.470808788490515	July_15_12	NA	NA	-5.7	NA	NA
1	6.75	0.470808788490515	July_15_12	NA	NA	-5.45	NA	NA
1	7	0.470808788490515	July_15_12	NA	NA	-5.2	NA	NA
0	7.25	0.470808788490515	July_15_12	NA	NA	-4.95	NA	NA
0	7.5	0.470808788490515	July_15_12	NA	NA	-4.7	NA	NA
0	7.75	0.470808788490515	July_15_12	NA	NA	-4.45	NA	NA
0	8	0.470808788490515	July_15_12	NA	NA	-4.2	NA	NA
0	8.25	0.470808788490515	July_15_12	NA	NA	-3.95	NA	NA
0	8.5	0.470808788490515	July_15_12	NA	NA	-3.7	NA	NA
0	8.75	0.470808788490515	July_15_12	NA	NA	-3.45	NA	NA
1	9	0.470808788490515	July_15_12	NA	NA	-3.2	NA	NA
1	9.25	0.470808788490515	July_15_12	NA	NA	-2.95	NA	NA
0	9.5	0.470808788490515	July_15_12	NA	NA	-2.7	NA	NA
2	9.75	0.470808788490515	July_15_12	NA	NA	-2.45	NA	NA
0	10	0.470808788490515	July_15_12	NA	NA	-2.2	NA	NA
0	10.25	0.470808788490515	July_15_12	NA	NA	-1.95	NA	NA
1	10.5	0.470808788490515	July_15_12	NA	NA	-1.7	NA	NA
1	10.75	0.470808788490515	July_15_12	NA	NA	-1.45	NA	NA
1	11	0.470808788490515	July_15_12	NA	NA	-1.2	NA	NA
0	11.25	0.470808788490515	July_15_12	NA	NA	-0.949999999999999	NA	NA
2	11.5	0.470808788490515	July_15_12	NA	NA	-0.699999999999999	NA	NA
1	11.75	0.470808788490515	July_15_12	NA	NA	-0.449999999999999	NA	NA
0	12	0.470808788490515	July_15_12	NA	NA	-0.199999999999999	NA	NA
0	12.25	0.470808788490515	July_15_12	NA	NA	0.0500000000000007	NA	NA
1	12.5	0.470808788490515	July_15_12	NA	NA	0.300000000000001	NA	NA
1	12.75	0.470808788490515	July_15_12	NA	NA	0.550000000000001	NA	NA
0	13	0.470808788490515	July_15_12	NA	NA	0.800000000000001	NA	NA
0	13.25	0.470808788490515	July_15_12	NA	NA	1.05	NA	NA
0	13.5	0.470808788490515	July_15_12	NA	NA	1.3	NA	NA
0	13.75	0.470808788490515	July_15_12	NA	NA	1.55	NA	NA
0	14	0.470808788490515	July_15_12	NA	NA	1.8	NA	NA
0	14.25	0.470808788490515	July_15_12	NA	NA	2.05	NA	NA
0	14.5	0.470808788490515	July_15_12	NA	NA	2.3	NA	NA
0	14.75	0.470808788490515	July_15_12	NA	NA	2.55	NA	NA
0	15	0.470808788490515	July_15_12	NA	NA	2.8	NA	NA
2	15.25	0.470808788490515	July_15_12	NA	NA	3.05	NA	NA
0	15.5	0.470808788490515	July_15_12	NA	NA	3.3	NA	NA
0	15.75	0.470808788490515	July_15_12	NA	NA	3.55	NA	NA
1	16	0.470808788490515	July_15_12	NA	NA	3.8	NA	NA
0	16.25	0.470808788490515	July_15_12	NA	NA	4.05	NA	NA
0	16.5	0.470808788490515	July_15_12	NA	NA	4.3	NA	NA
0	16.75	0.470808788490515	July_15_12	NA	NA	4.55	NA	NA
0	17	0.470808788490515	July_15_12	NA	NA	4.8	NA	NA
0	17.25	0.470808788490515	July_15_12	NA	NA	5.05	NA	NA
2	17.5	0.470808788490515	July_15_12	NA	NA	5.3	NA	NA
1	17.75	0.470808788490515	July_15_12	NA	NA	5.55	NA	NA
1	18	0.470808788490515	July_15_12	NA	NA	5.8	NA	NA
0	18.25	0.470808788490515	July_15_12	NA	NA	6.05	NA	NA
0	18.5	0.470808788490515	July_15_12	NA	NA	6.3	NA	NA
83	18.75	0.470808788490515	July_15_12	NA	NA	6.55	2.95758988965955	12.262227305644
0	19	0.470808788490515	July_15_12	NA	NA	6.8	NA	NA
1	19.25	0.470808788490515	July_15_12	NA	NA	7.05	NA	NA
0	19.5	0.470808788490515	July_15_12	NA	NA	7.3	NA	NA
1	19.75	0.470808788490515	July_15_12	NA	NA	7.55	NA	NA
0	20	0.470808788490515	July_15_12	NA	NA	7.8	NA	NA
0	20.25	0.470808788490515	July_15_12	NA	NA	8.05	NA	NA
0	20.5	0.470808788490515	July_15_12	NA	NA	8.3	NA	NA
0	20.75	0.470808788490515	July_15_12	NA	NA	8.55	NA	NA
0	21	0.470808788490515	July_15_12	NA	NA	8.8	NA	NA
0	21.25	0.470808788490515	July_15_12	NA	NA	9.05	NA	NA
89	21.5	0.470808788490515	July_15_12	NA	NA	9.3	4.01374898920443	23.0758429577804
0	21.75	0.470808788490515	July_15_12	NA	NA	9.55	NA	NA
2	22	0.470808788490515	July_15_12	NA	NA	9.8	NA	NA
0	22.25	0.470808788490515	July_15_12	NA	NA	10.05	NA	NA
106	22.5	0.470808788490515	July_15_12	NA	NA	10.3	4.37154706221809	27.5895889345315
0	22.75	0.470808788490515	July_15_12	NA	NA	10.55	NA	NA
0	23	0.470808788490515	July_15_12	NA	NA	10.8	NA	NA
207	23.25	0.470808788490515	July_15_12	NA	NA	11.05	4.63090459599224	31.1437587359403
0	23.5	0.470808788490515	July_15_12	NA	NA	11.3	NA	NA
15	23.75	0.470808788490515	July_15_12	NA	NA	11.55	4.79958099694027	33.5857748461224
0	24	0.470808788490515	July_15_12	NA	NA	11.8	NA	NA
0	24.25	0.470808788490515	July_15_12	NA	NA	12.05	NA	NA
0	24.5	0.470808788490515	July_15_12	NA	NA	12.3	NA	NA
87	24.75	0.470808788490515	July_15_12	NA	NA	12.55	5.12691939144409	38.6258327309708
0	25	0.470808788490515	July_15_12	NA	NA	12.8	NA	NA
0	25.25	0.470808788490515	July_15_12	NA	NA	13.05	NA	NA
0	25.5	0.470808788490515	July_15_12	NA	NA	13.3	NA	NA
0	25.75	0.470808788490515	July_15_12	NA	NA	13.55	NA	NA
148	26	0.470808788490515	July_15_12	NA	NA	13.8	5.51764044736929	45.1785841947684
0	26.25	0.470808788490515	July_15_12	NA	NA	14.05	NA	NA
0	26.5	0.470808788490515	July_15_12	NA	NA	14.3	NA	NA
410	26.75	0.470808788490515	July_15_12	NA	NA	14.55	5.74243057531888	49.2228097580326
228	27	0.470808788490515	July_15_12	NA	NA	14.8	5.81577936664522	50.5869924392022
233	27.25	0.470808788490515	July_15_12	NA	NA	15.05	5.88834491060327	51.9585169020924
0	27.5	0.470808788490515	July_15_12	NA	NA	15.3	NA	NA
0	27.75	0.470808788490515	July_15_12	NA	NA	15.55	NA	NA
0	28	0.470808788490515	July_15_12	NA	NA	15.8	NA	NA
130	28.25	0.470808788490515	July_15_12	NA	NA	16.05	6.17086517663443	57.5097660415937
265	28.5	0.470808788490515	July_15_12	NA	NA	16.3	6.23958277756319	58.9118534916954
361	28.75	0.470808788490515	July_15_12	NA	NA	16.55	6.30754473807258	60.3188675479269
0	5	0.480283029354411	July_18_12	NA	NA	-7.2	NA	NA
2	5.25	0.480283029354411	July_18_12	NA	NA	-6.95	NA	NA
0	5.5	0.480283029354411	July_18_12	NA	NA	-6.7	NA	NA
0	5.75	0.480283029354411	July_18_12	NA	NA	-6.45	NA	NA
0	6	0.480283029354411	July_18_12	NA	NA	-6.2	NA	NA
0	6.25	0.480283029354411	July_18_12	NA	NA	-5.95	NA	NA
0	6.5	0.480283029354411	July_18_12	NA	NA	-5.7	NA	NA
1	6.75	0.480283029354411	July_18_12	NA	NA	-5.45	NA	NA
2	7	0.480283029354411	July_18_12	NA	NA	-5.2	NA	NA
1	7.25	0.480283029354411	July_18_12	NA	NA	-4.95	NA	NA
0	7.5	0.480283029354411	July_18_12	NA	NA	-4.7	NA	NA
0	7.75	0.480283029354411	July_18_12	NA	NA	-4.45	NA	NA
0	8	0.480283029354411	July_18_12	NA	NA	-4.2	NA	NA
0	8.25	0.480283029354411	July_18_12	NA	NA	-3.95	NA	NA
0	8.5	0.480283029354411	July_18_12	NA	NA	-3.7	NA	NA
0	8.75	0.480283029354411	July_18_12	NA	NA	-3.45	NA	NA
1	9	0.480283029354411	July_18_12	NA	NA	-3.2	NA	NA
0	9.25	0.480283029354411	July_18_12	NA	NA	-2.95	NA	NA
0	9.5	0.480283029354411	July_18_12	NA	NA	-2.7	NA	NA
1	9.75	0.480283029354411	July_18_12	NA	NA	-2.45	NA	NA
1	10	0.480283029354411	July_18_12	NA	NA	-2.2	NA	NA
0	10.25	0.480283029354411	July_18_12	NA	NA	-1.95	NA	NA
0	10.5	0.480283029354411	July_18_12	NA	NA	-1.7	NA	NA
1	10.75	0.480283029354411	July_18_12	NA	NA	-1.45	NA	NA
0	11	0.480283029354411	July_18_12	NA	NA	-1.2	NA	NA
0	11.25	0.480283029354411	July_18_12	NA	NA	-0.949999999999999	NA	NA
0	11.5	0.480283029354411	July_18_12	NA	NA	-0.699999999999999	NA	NA
1	11.75	0.480283029354411	July_18_12	NA	NA	-0.449999999999999	NA	NA
0	12	0.480283029354411	July_18_12	NA	NA	-0.199999999999999	NA	NA
1	12.25	0.480283029354411	July_18_12	NA	NA	0.0500000000000007	NA	NA
1	12.5	0.480283029354411	July_18_12	NA	NA	0.300000000000001	NA	NA
0	12.75	0.480283029354411	July_18_12	NA	NA	0.550000000000001	NA	NA
1	13	0.480283029354411	July_18_12	NA	NA	0.800000000000001	NA	NA
1	13.25	0.480283029354411	July_18_12	NA	NA	1.05	NA	NA
10	13.5	0.480283029354411	July_18_12	NA	NA	1.3	0.637428417826535	0.54705350248878
0	13.75	0.480283029354411	July_18_12	NA	NA	1.55	NA	NA
0	14	0.480283029354411	July_18_12	NA	NA	1.8	NA	NA
0	14.25	0.480283029354411	July_18_12	NA	NA	2.05	NA	NA
0	14.5	0.480283029354411	July_18_12	NA	NA	2.3	NA	NA
1	14.75	0.480283029354411	July_18_12	NA	NA	2.55	NA	NA
0	15	0.480283029354411	July_18_12	NA	NA	2.8	NA	NA
27	15.25	0.480283029354411	July_18_12	NA	NA	3.05	1.45587036804298	2.89190086669371
0	15.5	0.480283029354411	July_18_12	NA	NA	3.3	NA	NA
2	15.75	0.480283029354411	July_18_12	NA	NA	3.55	NA	NA
0	16	0.480283029354411	July_18_12	NA	NA	3.8	NA	NA
0	16.25	0.480283029354411	July_18_12	NA	NA	4.05	NA	NA
0	16.5	0.480283029354411	July_18_12	NA	NA	4.3	NA	NA
0	16.75	0.480283029354411	July_18_12	NA	NA	4.55	NA	NA
118	17	0.480283029354411	July_18_12	NA	NA	4.8	2.22909392543984	6.87135477196365
0	17.25	0.480283029354411	July_18_12	NA	NA	5.05	NA	NA
98	17.5	0.480283029354411	July_18_12	NA	NA	5.3	2.4417729280877	8.27711010802928
0	17.75	0.480283029354411	July_18_12	NA	NA	5.55	NA	NA
0	18	0.480283029354411	July_18_12	NA	NA	5.8	NA	NA
0	18.25	0.480283029354411	July_18_12	NA	NA	6.05	NA	NA
0	18.5	0.480283029354411	July_18_12	NA	NA	6.3	NA	NA
17	18.75	0.480283029354411	July_18_12	NA	NA	6.55	2.95758988965955	12.262227305644
0	19	0.480283029354411	July_18_12	NA	NA	6.8	NA	NA
0	19.25	0.480283029354411	July_18_12	NA	NA	7.05	NA	NA
101	19.5	0.480283029354411	July_18_12	NA	NA	7.3	3.25627632942027	14.951406983782
0	19.75	0.480283029354411	July_18_12	NA	NA	7.55	NA	NA
111	20	0.480283029354411	July_18_12	NA	NA	7.8	3.45093892605318	16.858355566806
0	20.25	0.480283029354411	July_18_12	NA	NA	8.05	NA	NA
91	20.5	0.480283029354411	July_18_12	NA	NA	8.3	3.64205673067851	18.8511416318302
0	20.75	0.480283029354411	July_18_12	NA	NA	8.55	NA	NA
0	21	0.480283029354411	July_18_12	NA	NA	8.8	NA	NA
1	21.25	0.480283029354411	July_18_12	NA	NA	9.05	NA	NA
0	21.5	0.480283029354411	July_18_12	NA	NA	9.3	NA	NA
0	21.75	0.480283029354411	July_18_12	NA	NA	9.55	NA	NA
0	22	0.480283029354411	July_18_12	NA	NA	9.8	NA	NA
0	22.25	0.480283029354411	July_18_12	NA	NA	10.05	NA	NA
117	22.5	0.480283029354411	July_18_12	NA	NA	10.3	4.37154706221809	27.5895889345315
91	22.75	0.480283029354411	July_18_12	NA	NA	10.55	4.45885010287473	28.7591108897225
48	23	0.480283029354411	July_18_12	NA	NA	10.8	4.54530142905774	29.944007444717
154	23.25	0.480283029354411	July_18_12	NA	NA	11.05	4.63090459599224	31.1437587359403
228	23.5	0.480283029354411	July_18_12	NA	NA	11.3	4.71566322391884	32.3578506460648
0	23.75	0.480283029354411	July_18_12	NA	NA	11.55	NA	NA
0	24	0.480283029354411	July_18_12	NA	NA	11.8	NA	NA
1	24.25	0.480283029354411	July_18_12	NA	NA	12.05	NA	NA
0	24.5	0.480283029354411	July_18_12	NA	NA	12.3	NA	NA
85	24.75	0.480283029354411	July_18_12	NA	NA	12.55	5.12691939144409	38.6258327309708
0	25	0.480283029354411	July_18_12	NA	NA	12.8	NA	NA
0	25.25	0.480283029354411	July_18_12	NA	NA	13.05	NA	NA
0	25.5	0.480283029354411	July_18_12	NA	NA	13.3	NA	NA
0	25.75	0.480283029354411	July_18_12	NA	NA	13.55	NA	NA
0	26	0.480283029354411	July_18_12	NA	NA	13.8	NA	NA
226	26.25	0.480283029354411	July_18_12	NA	NA	14.05	5.59336549560157	46.5181723146773
0	26.5	0.480283029354411	July_18_12	NA	NA	14.3	NA	NA
0	26.75	0.480283029354411	July_18_12	NA	NA	14.55	NA	NA
0	27	0.480283029354411	July_18_12	NA	NA	14.8	NA	NA
214	27.25	0.480283029354411	July_18_12	NA	NA	15.05	5.88834491060327	51.9585169020924
0	27.5	0.480283029354411	July_18_12	NA	NA	15.3	NA	NA
127	27.75	0.480283029354411	July_18_12	NA	NA	15.55	6.03114428285139	54.7219255342101
0	28	0.480283029354411	July_18_12	NA	NA	15.8	NA	NA
226	28.25	0.480283029354411	July_18_12	NA	NA	16.05	6.17086517663443	57.5097660415937
0	28.5	0.480283029354411	July_18_12	NA	NA	16.3	NA	NA
230	28.75	0.480283029354411	July_18_12	NA	NA	16.55	6.30754473807258	60.3188675479269
