# Supplementary material for: Genetically Determined Variation in Lysis Time Variance in the Bacteriophage φX174
Source: G3 (Bethesda). 2016 Feb 22;6(4):939–55. doi: 10.1534/g3.115.024075 (PMC4825663; doi:10.1534/g3.115.024075)
Supplement: Supporting Information [file supp_g3.115.024075_G3_2015_024075-SI.zip › Lysis_Time_RMarkdown/Burstsize_regression/WT.E.X.real.txt]

V1	V2	V3	V4	V5	V6	V7	V8	V9	V10	V11	V12	V13	V14	V15	V16	V17	V18	V19	V20	V21	V22	V23	V24	V25	V26	V27	V28	V29	V30	V31	V32	V33	V34	V35	V36	V37	V38	V39	V40	V41	V42	V43	V44	V45	V46	V47	V48	V49	V50
1.083915794745	1.07618345504107	1.07050313720828	1.0662193046803	1.0628889330263	1.0602348105966	1.05811223886684	1.05647902537933	1.05536112268951	1.05481249719599	1.05487537918333	1.05555075506096	1.05678565672804	1.0584764285337	1.06048168772242	1.06263808325549	1.06477480109304	1.06672635063405	1.06834586489027	1.06952238297207	1.07020472701443	1.07043032629751	1.07034898378442	1.07022297461686	1.07038676729875	1.07117037093682	1.07281780536187	1.0754388115275	1.07900929714613	1.08340744341556	1.08846121065247	1.09398914539043	1.09982742572228	1.10584363610845	1.11194068178546	1.11805443142135	1.12414791184485	1.13020406777031	1.13621848441138	1.14219301230573	1.14813084700874	1.15403326659128	1.15989793522831	1.16571847703369	1.17148492917844	1.17718468628471	1.18280361678766	1.18832712883117	1.19374105836149	1.19903232825221
0.905140457009229	0.8968526411813	0.890543412914854	0.885586364068697	0.881555299877231	0.878180783127725	0.875319702557269	0.872928197371178	0.871030292330713	0.869680357365983	0.868924898419563	0.868773202800388	0.869183624382703	0.870065303106876	0.871289626035451	0.87270483263851	0.874149691888995	0.875465557351354	0.876508721698132	0.877166264231804	0.877377936016775	0.87716285795983	0.876642228901238	0.876041250307968	0.875654787216411	0.875779588157948	0.876640667101334	0.878345999665553	0.880884170125272	0.884154300254174	0.888007199260685	0.892281597524621	0.896828840631786	0.901526121772952	0.906281031103563	0.911030460358271	0.915736281322809	0.920379528518933	0.924954296127607	0.929462182265061	0.93390780285822	0.938295612866485	0.942628023281844	0.946904618084387	0.951122176480836	0.955275189051616	0.959356598991444	0.963358571553436	0.967273170508704	0.971092884021339
4.53261978845798	4.54295815476842	4.55380555535045	4.56510598430339	4.57682856688347	4.58895305217444	4.60145682014344	4.6143050737085	4.62744689170118	4.64081885769668	4.65435520223169	4.66800065154797	4.68172161897193	4.69551321059582	4.70940198827342	4.72344586893439	4.73773259421115	4.75237739189236	4.76751930852452	4.78331453925464	4.79992429735253	4.81749519689442	4.83613300759157	4.85587621063469	4.87668082017563	4.89842622165972	4.92094119053074	4.94403779188703	4.96753890887847	4.99129261468373	5.0151748774558	5.03908553609238	5.06294189297945	5.08667246565884	5.11021201894604	5.13349822195627	5.15646990665949	5.17906671574832	5.20122980892627	5.22290322765099	5.24403551007114	5.26458120436853	5.28450203337234	5.30376758551295	5.32235551660053	5.34025132452157	5.35744779988847	5.37394426564398	5.3897457080011	5.40486188019794
2.437662909063	2.43762414681111	2.43924185221058	2.44205293472113	2.44575248317897	2.45015426604204	2.45516043295281	2.4607344753361	2.46687391968332	2.47358327679429	2.48085153015543	2.48863917478112	2.49687671744934	2.50547215360242	2.51432256948294	2.52332564446989	2.53238907836674	2.54143816553826	2.55042307631833	2.55932770421324	2.56818093670512	2.5770683157973	2.58613725845704	2.59558513713145	2.60562303450533	2.61642247109867	2.62806823793013	2.64054031898412	2.65372963626546	2.66747378401737	2.6815944405612	2.69592506886945	2.71032612034743	2.72468994141287	2.73893896853655	2.75302036395363	2.76689934457172	2.78055266356712	2.79396312081443	2.80711554651626	2.8199943632373	2.8325825696173	2.84486181705326	2.85681317908855	2.86841823224867	2.8796601473636	2.89052459589557	2.90100037628909	2.91107974318875	2.92075847210654
2.9881978820634	2.99127406826738	2.99579974771753	3.00142433252867	3.00791948448164	3.01514598573506	3.02302766239557	3.03152870799956	3.04063267574744	3.05032395808453	3.06057446547413	3.07133801845244	3.08255263597471	3.09414824093004	3.10605622399181	3.11821810019019	3.13059210456033	3.14315792402365	3.15592040454649	3.16891298001017	3.18220072287103	3.19588120760391	3.21007914794398	3.22492988290189	3.24055050646273	3.25700636186918	3.27428788751592	3.29230931693312	3.31092806914617	3.32997352795026	3.34927335675385	3.36867115244532	3.38803487559614	3.40725835237483	3.42625866481861	3.44497169460405	3.46334732288037	3.48134515911883	3.49893122928782	3.51607575457479	3.53275194959438	3.54893563959738	3.56460543199651	3.57974317265811	3.5943344587687	3.60836904768457	3.62184107410042	3.63474905032112	3.64709566837914	3.65888744723913
1.98803277130344	1.98533756224738	1.98452679061145	1.9850325551504	1.98647856045778	1.98863471824255	1.99138288272297	1.99468577534758	1.99855395779102	2.00301107022681	2.00806299413232	2.01367820783764	2.01978285331602	2.02626806933612	2.03300357465764	2.03985191869635	2.04668062217427	2.05337238341712	2.0598354837368	2.0660171673061	2.0719216493262	2.07763053548567	2.08331649945503	2.08923468207446	2.09567958662889	2.10291440330363	2.11110282628345	2.12027622379647	2.13034611318587	2.14114609846319	2.15247942072621	2.16415612341937	2.17601495399379	2.18793199524974	2.19982021772949	2.21162384885158	2.22331044590149	2.23486262925956	2.24627073848089	2.25752714666614	2.26862253019229	2.27954402452274	2.29027492932237	2.30079548483182	2.31108422525433	2.32111949197985	2.33088081349394	2.34034998758016	2.34951180766468	2.35835444798156
5.74409846205592	5.76570886758818	5.78725123782819	5.80898026998086	5.83109177725628	5.85372260192394	5.87694615208534	5.90077092134732	5.92514957230951	5.95000143197581	5.97524352449004	6.00082008025569	6.02672198222484	6.05299389749535	6.0797323410203	6.10707941175712	6.13521515914204	6.16434858842411	6.19470457137452	6.22650205186001	6.259918944522	6.29504315096466	6.33181919056197	6.37001332079456	6.40922464573541	6.44895190247825	6.48869178143113	6.52802483712487	6.56665820556796	6.60442395866886	6.64125097011096	6.67712934452582	6.7120788999398	6.74612595073625	6.7792886340413	6.8115695250431	6.84295394468045	6.8734123524448	6.90290526218428	6.93138922502506	6.95882265175405	6.98517060121877	7.01040807528069	7.03452174103675	7.05751027599486	7.07938367683862	7.10016190424086	7.11987319319571	7.13855228031453	7.15623871622687
5.58301963191275	5.60482051465927	5.62672329694328	5.64891783640127	5.67154181647366	5.694677678804	5.71834648425456	5.74250617845937	5.76706199008224	5.79189173589578	5.8168804884513	5.8419532873024	5.86709613377655	5.89236257429223	5.91786960977219	5.94378863915971	5.97033528820577	5.9977586717905	6.02632751068522	6.05630828971324	6.08793026384589	6.12133570743109	6.15652362758171	6.19330906150511	6.23132639800638	6.27008937691899	6.30908689374255	6.34787175815818	6.38611000291006	6.42358689924639	6.46018550576214	6.4958558696772	6.53058625793243	6.56438095516442	6.59724528820254	6.62917704026513	6.6601630369732	6.69017962593721	6.71919575632521	6.74717739563548	6.77409216369569	6.79991333617484	6.82462271983096	6.84821224388983	6.87068437452873	6.89205161099072	6.91233537059431	6.93156454668725	6.94977396342944	6.96700288178224
3.68149415151407	3.68892912240094	3.69775613742792	3.70773918732268	3.71872611262648	3.73062194308361	3.74336642508641	3.75691520789421	3.77122522073744	3.786245394825	3.80191355658561	3.81815909888983	3.83490963650952	3.85209914219036	3.86967537240196	3.88760533551987	3.9058784685573	3.92450764761195	3.94352809643975	3.96299382298976	3.98297065146855	4.00352463101295	4.02470526757658	4.04652536646251	4.06894298880781	4.09185349876003	4.11509725127566	4.13848118553949	4.16180596371053	4.18488941369769	4.20758109850019	4.22976760709517	4.25137090102756	4.27234265552029	4.29265701682301	4.3123034098484	4.33128035484876	4.34959076104463	4.36723881757173	4.38422835358475	4.40056237357886	4.41624339174897	4.43127418771155	4.44565866781844	4.45940261270344	4.47251419268672	4.48500421657229	4.49688613636081	4.50817586059731	4.51889143832919
5.70465352695286	5.7263823295165	5.74806238783459	5.76993201901129	5.79217257759366	5.81490775609686	5.83819892381745	5.86204384636249	5.88638632706115	5.91113949094123	5.93621757641508	5.96156585487107	5.9871799408963	6.01311228673422	6.0394693443047	6.06640440476543	6.09410925529864	6.12280472527046	6.15272735634794	6.18410748399895	6.21713396710719	6.25190478636633	6.28837283707733	6.32630981604779	6.36531607809462	6.40488677920142	6.44451060587588	6.48375704907024	6.52232092208306	6.56002241390444	6.5967802306855	6.63257677916087	6.66742692362159	6.70135466703746	6.73437811621465	6.76650158515158	6.79771333355095	6.82798740957368	6.8572880914557	6.88557550657066	6.91281121199859	6.93896285533289	6.96400743522692	6.98793305552844	7.01073934229172	7.03243684239193	7.05304576040151	7.07259435335499	7.09111722984067	7.10865371997202
4.67777394820067	4.68761247551678	4.69786975169851	4.70853900309974	4.71962987990308	4.73115696684774	4.7431290343097	4.75554097247594	4.76837117806863	4.78158598692387	4.7951499028571	4.80903783527773	4.82324533194152	4.83779477980522	4.85273786476326	4.86815570160498	4.88415781405084	4.9008801410492	4.91848097599688	4.93713251499869	4.95700498514326	4.97824125477224	5.00092390405198	5.02504392442331	5.05048594687934	5.07704130686875	5.10444579444538	5.13242500067373	5.16072935559626	5.18915139601783	5.21752804183905	5.24573438885198	5.27367443564604	5.30127186597246	5.32846231509359	5.35518765294314	5.38139238654916	5.40702203338708	5.43202312394065	5.45634434811517	5.47993829862716	5.50276330321514	5.52478495961236	5.54597714962125	5.56632246437445	5.58581208972532	5.60444526750987	5.62222847075268	5.63917442253777	5.65530106379752
5.78346401739107	5.8049868131873	5.82643995140134	5.84809460264546	5.87016064767065	5.89278709772052	5.91605765787435	5.93998888872277	5.96453868047853	5.98962809568475	6.01517198334462	6.04110854577399	6.06741937955238	6.09413757295004	6.12134682359759	6.14917607283387	6.17779249361731	6.20739283831394	6.23819049123995	6.27039374682318	6.30417088492324	6.33960165881012	6.37662481470003	6.41500440538983	6.45434193479182	6.49414339238433	6.53391670680779	6.5732559400974	6.61188205654386	6.64963963191247	6.68646763143894	6.722363328335	6.75735075057702	6.79145776285588	6.82470189240444	6.85708353248181	6.88858483998752	6.91917265647045	6.94880384976021	6.97743160191674	7.00501141727096	7.03150599342177	7.0568885203401	7.08114435482193	7.10427128967673	7.12627877663419	7.14718648783985	7.16702255256642	7.18582172374334	7.20362364292403
0.642099052812243	0.638849230336365	0.63632163487776	0.634260391022373	0.632493820774965	0.630918196265872	0.629485268441537	0.628189521812116	0.627052417151903	0.626103819445318	0.625364057444426	0.624831291766752	0.624476949897899	0.624248505439226	0.624076514172686	0.623882724650997	0.623587497871486	0.623116437422369	0.622407303816047	0.621418691447894	0.620141297869113	0.61861041437219	0.616914483782185	0.615191321499793	0.613605691005862	0.6123121579795	0.61141891587083	0.610969338830376	0.610946322826065	0.611291692861537	0.611929030752912	0.612782025564736	0.613785762381979	0.614891684661289	0.616068086588646	0.617297924668225	0.618575311206505	0.619901640826006	0.62128198688752	0.622722161596367	0.624226629101992	0.62579728796491	0.62743300939432	0.629129742480446	0.630880977326221	0.632678378876356	0.634512449453146	0.636373128901088	0.638250285890962	0.640134086878481
2.12930656223812	2.12749642414136	2.12749963225284	2.12878096504259	2.13098685295977	2.13390145421336	2.13741343995166	2.14148609168459	2.14612605013314	2.15135101674824	2.15716161033724	2.16352389742914	2.17036557425274	2.17758333406525	2.18505578728207	2.19265680520055	2.20026678179813	2.20778201216724	2.21512414117032	2.22225216555734	2.2291783845267	2.23598612039594	2.24284075178761	2.24998000135943	2.25767282107711	2.26615397099194	2.2755622752279	2.28591238904747	2.29710838883608	2.30898391603674	2.32134670540032	2.33401291390196	2.34682701773797	2.35966933350921	2.37245516600819	2.38512924862031	2.39765817130286	2.41002260684147	2.42221048863808	2.43421179518158	2.44601518584822	2.45760639455306	2.46896804594358	2.48008043652234	2.49092281681567	2.50147478916869	2.5117175551765	2.52163486809432	2.53121364413199	2.54044425298136
2.01611375683056	2.01363525112189	2.01301870059691	2.01370490871835	2.01532391894744	2.01764979931207	2.02056658981677	2.02403753509328	2.0280725502306	2.03269413778808	2.0379072779407	2.0436803486735	2.04994044802983	2.05658067772062	2.0634734913079	2.07048466080916	2.07748516553017	2.0843611882709	2.09102430694185	2.09742458404784	2.10356814420028	2.10953702878163	2.11550233008345	2.12171539896897	2.12846524481461	2.13600907676462	2.14450555198933	2.15398289353364	2.16435148231843	2.17544526339149	2.18706854371557	2.19903251764342	2.211176771429	2.22337774546383	2.23554827704333	2.24763205108404	2.25959579567021	2.27142114613347	2.2830974200933	2.29461602722331	2.30596680555708	2.31713621500668	2.32810705519843	2.33885923575893	2.34937111159433	2.3596209720556	2.36958839544218	2.37925530742392	2.38860668678307	2.39763093367572
0.423598622141025	0.416497838455687	0.410786769849205	0.406062432582512	0.402043432438646	0.398543018902301	0.39545177839909	0.39272407970101	0.390362632809739	0.388398375211823	0.386867676867747	0.385792469327632	0.385168415822863	0.384962331656479	0.385116253278253	0.385554293922916	0.386189457184319	0.386929431690219	0.387682012542354	0.388361823487673	0.388900195406425	0.389258758492768	0.389443853395261	0.38951428365623	0.389573612074806	0.389744833628986	0.390136889915396	0.390818297675781	0.391807445147207	0.393078470124704	0.394575344571913	0.396226977061571	0.397959377539946	0.399703862398651	0.401401796015272	0.403006770653795	0.40448501827304	0.405814632384935	0.40698402306135	0.407989949978274	0.4088354339335	0.409527794472181	0.410076985177878	0.410494309616484	0.410791520819698	0.410980251660602	0.411071697186483	0.411076467890173	0.411004545593061	0.410865292036505
3.6862439818718	3.6934959235976	3.70215477738839	3.71197867536494	3.72281109005041	3.73455394797767	3.74714504980518	3.76053918022755	3.77469333321742	3.78955714233435	3.80506937265268	3.82116019460379	3.83775756348554	3.85479524675369	3.8722202744067	3.88999849831182	3.90811787367548	3.92658956919573	3.94544698506667	3.9647423473563	3.98453999289139	4.00490514851771	4.02588759891891	4.04750186345036	4.06970915361775	4.09240896313276	4.11544597644604	4.13863089235366	4.16176708579091	4.18467393757828	4.20720155176652	4.2292363080387	4.25069947696468	4.27154178707708	4.29173635304216	4.31127160261593	4.3301451685823	4.34835922069765	4.3659173648295	4.38282298861947	4.39907876808256	4.41468696733002	4.42965016082168	4.44397206717103	4.45765827736818	4.47071675910356	4.48315810139016	4.49499552006796	4.50624467496683	4.51692335909483
1.60323310587972	1.59828357247222	1.59534229776939	1.59377799212882	1.59316993557564	1.59325972067553	1.59391554978654	1.59509969281528	1.59683267500848	1.59915392591243	1.6020852837856	1.6056062046979	1.60964557991235	1.61408809819974	1.61878857128393	1.62358775892014	1.62832628836273	1.63285669285484	1.63705599501915	1.64084219027109	1.64419685866863	1.64719170303348	1.65000853491499	1.65293415936218	1.6563145227646	1.66047423406826	1.6656351610285	1.67187287418563	1.67912467288509	1.68723307428793	1.69599821301222	1.70522046434737	1.71472687123064	1.72438287893649	1.73409364758117	1.74379911072208	1.75346595784187	1.76307875683706	1.77263170669546	1.78212195360618	1.79154492878358	1.80089175194508	1.81014842216952	1.81929632529449	1.82831353227776	1.83717641862327	1.84586125359269	1.85434554265003	1.86260902465863	1.8706343113508
5.58124890067041	5.60270452854051	5.62426788361815	5.64611909255291	5.66838851219345	5.69115337288504	5.71443157254607	5.738179851181	5.76230380993673	5.78668240651964	5.81120148028839	5.83578528437994	5.86041655528009	5.88514252241146	5.91007048607712	5.93535847745089	5.96120470202153	5.98783628688298	6.01549489434666	6.04441475085881	6.0747885100605	6.10672008705516	6.14017308215517	6.1749361431723	6.21063130479146	6.24677502732662	6.28287011143676	6.31848795024412	6.35331242005001	6.38714374320092	6.41987794347432	6.45147858001203	6.48195074998725	6.51132102985976	6.53962360454125	6.56689162836348	6.59315267658002	6.61842724372393	6.64272935025122	6.66606840362112	6.68845157040468	6.70988608052551	6.73038108924548	6.74994892648218	6.7686057270694	6.78637153945517	6.80327005552343	6.81932810585168	6.83457504157922	6.84904209184449
3.6462269585332	3.65320529411317	3.6615945878781	3.67114646308244	3.68170038893076	3.69315636488604	3.70545212502076	3.71854405625521	3.73239210804629	3.74694973440697	3.76215980131391	3.77795633262988	3.79427054609529	3.81103875464803	3.8282098573527	3.84575102802138	3.86365115787155	3.8819221389942	3.90059807990887	3.9197321518918	3.9393902057904	3.95963994215455	3.98053490144403	4.00209463836853	4.024286087036	4.04701396257507	4.0701262917604	4.0934342631446	4.11673867859929	4.13985377706349	4.16262283212504	4.18492464353054	4.20667294623933	4.22781154869321	4.24830761012393	4.26814472792156	4.28731684300552	4.30582347987061	4.323666488155	4.34084820133076	4.35737075716941	4.37323623360112	4.38844724076181	4.40300766060266	4.41692331292766	4.43020242237274	4.44285584282795	4.45489705329512	4.4663419711211	4.47720863986907
1.64035693748551	1.63563259478582	1.6329042168389	1.63154624222986	1.63114208342935	1.63143607813176	1.63229786701876	1.63368992932035	1.63563197066419	1.63816195587257	1.6413001284078	1.64502472074537	1.64926411663087	1.65390334710221	1.65879837830113	1.66379180735625	1.66872662501253	1.67345809241226	1.67786613961278	1.68187159405682	1.68545841566513	1.68869972473157	1.69177723747738	1.69497579316432	1.69863761812369	1.70308253662817	1.70852758879826	1.71504438560386	1.72256761348231	1.73093853567606	1.73995710397465	1.74942419036756	1.75916764998892	1.76905377599793	1.77898842615171	1.78891197871238	1.79879127944852	1.80861077974153	1.81836434053784	1.82804862043489	1.83765849220422	1.84718451989714	1.8566122098895	1.86592256067548	1.87509338522139	1.88410093812745	1.89292149999261	1.90153270651991	1.90991452761195	1.91804988694528
1.18176172009913	1.17450679124513	1.16930307079616	1.16549427263054	1.16263820780891	1.16045950437266	1.15881556337101	1.15766568494488	1.15703590900146	1.1569784357631	1.15753197382977	1.15869283120728	1.16040303905763	1.16255438665292	1.16500191060425	1.16757993378724	1.17011669420284	1.17244721846286	1.17442677317711	1.17594841456175	1.17696721395073	1.17752933538548	1.17779560510237	1.17804052704128	1.17860987042674	1.17984138158819	1.1819813403327	1.18513613322324	1.18927433497452	1.19426525320329	1.19992859666704	1.20607661072126	1.21254159031027	1.21918949379081	1.22592333474781	1.23268015197608	1.2394245286423	1.24614077124804	1.25282520595473	1.25947955753423	1.26610595837557	1.27270375996741	1.27926800948676	1.28578924663952	1.29225418726006	1.29864687521856	1.30494996615844	1.31114591477189	1.31721794034099	1.32315072591137
6.0433073680261	6.06464622366483	6.08621026821073	6.10832137092637	6.13122206937453	6.15507609372166	6.17996155548164	6.20586598855891	6.23269296672843	6.26028534370638	6.28846161694011	6.31705492036775	6.34594381682886	6.37506973601881	6.40444232862169	6.43413706991518	6.46428885422928	6.49508282546323	6.52674083860319	6.55949965211533	6.59357631799638	6.6291193806324	6.66615363194172	6.70453930109599	6.74397266498764	6.78404027189445	6.82430709880805	6.86439768694652	6.90403908274129	6.94306220197275	6.98137771245665	7.01894472887851	7.05574355960206	7.09175656615441	7.12695715097002	7.16130539997943	7.19474863244299	7.22722519896316	7.25867001559441	7.28902050936152	7.31822192472019	7.34623130292172	7.3730198386291	7.39857366006477	7.42289331160029	7.44599232482409	7.46789526677527	7.48863559127073	7.50825352967798	7.52679416889961
3.40911607273875	3.41455656581013	3.42142587731372	3.42943476345774	3.43839633431791	3.44819617038868	3.45876813064332	3.47007390230646	3.48208574782032	3.49477333501588	3.50809618693432	3.52200258764101	3.53643406868563	3.55133308490831	3.56665116872853	3.58235566929638	3.59843434248433	3.61489786164123	3.63178053264646	3.64913919789738	3.66704966327246	3.68559920695355	3.70487337247885	3.72493641755067	3.74580847767633	3.76744732747113	3.78974382300605	3.81253437394027	3.83562506621526	3.85881768073088	3.88192992839889	3.90480705609668	3.92732571534035	3.94939251204222	3.97093965363264	3.99191951098568	4.01229926793038	4.03205632900874	4.05117480188995	4.06964312091935	4.08745270105945	4.10459739769977	4.12107349776681	4.13687997631129	4.15201880453034	4.16649516754473	4.18031752199955	4.19349748062697	4.20604954783582	4.21799074838048
4.89333151234708	4.90420949435625	4.91572274377358	4.92793882317543	4.94092728878426	4.9547504700627	4.96945253692794	4.98505017560589	5.00152894144843	5.01884786525048	5.03695145380967	5.05578502978126	5.07530871447929	5.09550729987621	5.11639577779555	5.13802164498442	5.16046497706801	5.18383621057492	5.20827015213521	5.23391338622353	5.26090173177255	5.28932624071146	5.31919223256486	5.35038525255712	5.38266364520318	5.41568955001288	5.4490889823764	5.48251458533657	5.51568717809386	5.54840889828933	5.58055499810078	5.61205549730859	5.64287522313067	5.67299670490221	5.70240753222599	5.73109232325945	5.7590288129573	5.78618727905328	5.81253236356949	5.8380262871094	5.86263251637599	5.88631913297145	5.90906141888876	5.93084345172092	5.95165872943855	5.97150998926169	5.99040844769607	6.00837268920352	6.02542739522903	6.04160205571966
15.1544956890568	15.2186352032558	15.2802718475497	15.3401273282121	15.3983260615229	15.4545350763656	15.5081522897552	15.5585596969738	15.6053934107419	15.648739110646	15.6891815998183	15.7277135347059	15.7655771885035	15.8041224269215	15.8447240799596	15.8887554899791	15.9375878626079	15.9925757550658	16.0549881803992	16.1258520411437	16.2057035116493	16.2943089274387	16.3904998889351	16.492281220173	16.5972332105117	16.703025257899	16.807799494227	16.9103167964887	17.0099106913447	17.1063464500235	17.1996618357708	17.2900304619296	17.3776620819781	17.4627392179226	17.5453835717493	17.6256447395075	17.7035046513824	17.7788921888012	17.8517031554435	17.9218214184896	17.9891378834501	18.0535650972826	18.1150465259124	18.1735606591078	18.2291208539401	18.2817721756119	18.3315864973393	18.3786569088303	18.4230921850353	18.4650117760442
2.50868309398129	2.50913495604566	2.51122331158359	2.51449811527836	2.51866346991572	2.52353879009956	2.52902887680321	2.53509724210902	2.5417394081345	2.54895678789057	2.55673527775589	2.56503327061524	2.57378075546902	2.58288697212779	2.59225189241943	2.60177746856142	2.61137677946738	2.62098130835357	2.63054783819452	2.64006669295587	2.64957205141576	2.65915228416507	2.66895375597681	2.67916804183262	2.68999612963282	2.70159712390628	2.71404381889667	2.72730684577029	2.74127131375382	2.75577219697711	2.77063075609896	2.78568117097736	2.8007848964711	2.81583501650619	2.83075415118669	2.8454890092852	2.86000377982517	2.8742737696497	2.88828011569003	2.90200597484901	2.91543426447169	2.92854677678768	2.94132433177362	2.95374757215144	2.96579802998696	2.97745917711974	2.98871727633747	2.99956194810812	3.00998644239288	3.01998765198036
2.7314442509221	2.73318198241113	2.73645701511228	2.74086790622642	2.74615179881594	2.75214837119868	2.75877175842832	2.76598575244447	2.77377977577487	2.78214638193425	2.79106376345777	2.80048691766162	2.81034838552632	2.82056601526498	2.83105356385826	2.84173070489858	2.85253093921589	2.86340765100541	2.87433951037975	2.88533649813729	2.89644688661566	2.90776321683288	2.91942185788567	2.93158847222908	2.94442542339337	2.95804880388555	2.97249405717915	2.98770710580468	3.00356242514127	3.01989535486468	3.0365336469884	3.05331963675066	3.07012152270018	3.08683610331772	3.10338621962155	3.11971562972676	3.13578319199757	3.15155750815211	3.16701265238421	3.18212523866617	3.19687280597719	3.21123331117507	3.22518541176603	3.23870919441339	3.25178704491569	3.26440443538261	3.27655049600332	3.28821832016193	3.29940501106371	3.31011151324339
3.3692806716361	3.37468741760352	3.38147968685806	3.38937484708612	3.39819085358912	3.4078168531043	3.41818933760106	3.42927191520196	3.44103821604762	3.45345889642699	3.46649431540963	3.48009368565386	3.49419974718404	3.50875652247345	3.5237174515748	3.53905206534054	3.55475052012219	3.57082610430583	3.58731601814744	3.60428040761549	3.62179895890102	3.63996355811172	3.65886514047056	3.67857402075396	3.69911672602117	3.72045726095877	3.74249201922654	3.76506182848083	3.78797581696176	3.81103733737192	3.83406423167901	3.85690056013924	3.87942066168853	3.90152793990258	3.92315076634575	3.94423729606762	3.96475034891321	3.98466301298542	4.00395527819433	4.02261176429186	4.04062043637839	4.05797209109281	4.07466034826412	4.09068189105582	4.10603674767138	4.12072847796666	4.13476419824848	4.14815443330209	4.16091282079491	4.17305571071708
7.07415778470545	7.10079952946196	7.1274358228199	7.15459072744398	7.18264461446367	7.21184148024336	7.24228408103588	7.27393158488265	7.30661487233327	7.34007715241985	7.3740339629404	7.40823540136371	7.44251301964852	7.47680341373864	7.51115146493586	7.54570139163509	7.58068267659329	7.6163936327865	7.65318061834319	7.69140716008866	7.73140593743198	7.77341057685329	7.81747685187163	7.86342205232975	7.91082185645488	7.95908502455563	8.00758038964182	8.05575717075869	8.1032112909861	8.14969073457051	8.19506271547929	8.23926956590067	8.28229006824956	8.32411225694283	8.36471764912738	8.40407466687135	8.44213867737776	8.47885629421574	8.51417186740202	8.54803440197619	8.58040355123003	8.61125383992554	8.64057680697869	8.66838120684343	8.69469169717196	8.71954655216342	8.74299491318433	8.76509398004981	8.7859064127147	8.80549809087878
0.434835530229125	0.427617499297272	0.421817581447636	0.417023027045177	0.412945915958646	0.409395522927661	0.406260516764374	0.40349493986281	0.401102213319876	0.39911437047865	0.39756861836422	0.396486993627257	0.395864333567606	0.395665757007249	0.395830953090692	0.396281306710038	0.39692696808653	0.39767288270666	0.39842446235199	0.399094622930259	0.399614076404019	0.399945389775096	0.400097736417101	0.400134560956923	0.400165125269318	0.400317890393174	0.400705740151021	0.401398908874691	0.402415360686144	0.403727287261069	0.405275958711006	0.406987466342934	0.408785304287126	0.410598782691417	0.412367823808197	0.414045098747169	0.415596342339499	0.416999456024982	0.41824284432395	0.419323344964724	0.420244061880081	0.421012351659477	0.42163813316341	0.42213259823043	0.422507319920195	0.422773699378513	0.422942667300573	0.423024555458809	0.423029067964165	0.422965301548149
2.657316525575	2.65862813169766	2.66150871542699	2.66554107102329	2.67045159040919	2.67607334188636	2.68231741146137	2.68914750166603	2.69655503192238	2.70453544745989	2.71306943357844	2.72211303706073	2.73159785997081	2.7414387843458	2.75154486244884	2.76182973339635	2.77221994175851	2.7826613983572	2.7931252800108	2.80361479549313	2.81417328320646	2.82489165090805	2.83590936134165	2.84740049467053	2.85954010338053	2.87245848435648	2.88620347372758	2.90072927059	2.91591404923002	2.93159329894029	2.94759298530369	2.96375318530291	2.97994036258468	2.99605061060971	3.0120072184911	3.02775541055985	3.04325624444615	3.05848090589996	3.07340609443491	3.08801080127585	3.10227448837276	3.11617646687204	3.12969614900641	3.14281381016034	3.15551153382915	3.16777409377716	3.17958962413763	3.19095001527421	3.20185103777264	3.21229223599298
4.86958952073982	4.88029743987007	4.89157147213112	4.90348024129946	4.91609392976695	4.92947556324308	4.94367077782729	4.95869926208033	4.97455177519239	4.99119511814366	5.00858404291042	5.02667603390936	5.04544443012747	5.06488739098374	5.08503269321533	5.10593958449974	5.1276986879462	5.15042983669118	5.17427627362749	5.19939229132776	5.22592084671189	5.25395950253445	5.28351905457304	5.31448870111095	5.34662764356292	5.37959533872669	5.41301145741588	5.44651923960901	5.47982816599721	5.51272839883558	5.54508373787709	5.57681409871404	5.60787598368901	5.63824545768627	5.66790533478649	5.69683683121067	5.72501529030215	5.75240926934837	5.77898209044545	5.80469487049836	5.8295100869956	5.85339490990936	5.87632379195862	5.89828008850599	5.91925671061471	5.93925596601307	5.95828881090962	5.976373739879	5.99353550737554	6.00980382557683
14.058796411046	14.1065922656588	14.1568508749517	14.210403959507	14.2677045705975	14.3288032309318	14.3933224552866	14.4605004126163	14.5293379295219	14.5988196559236	14.6681286006417	14.7367779242416	14.8046380883555	14.8718900941075	14.9389515173861	15.0064079480013	15.0749608751467	15.1453870954732	15.2184957036889	15.2950645345378	15.3757393781458	15.4608922482556	15.5504659256472	15.6438731826049	15.740033840639	15.8375785447232	15.9351440273677	16.0316242368444	16.1262845806591	16.2187404284316	16.3088598665038	16.3966517809782	16.4821740116933	16.5654722309717	16.6465474998508	16.7253462550059	16.8017660718081	16.8756711613078	16.9469122979168	17.0153467476263	17.0808549216583	17.1433518698935	17.2027931097111	17.2591753816085	17.3125335698382	17.3629352236775	17.4104739807548	17.4552628854494	17.4974282469152	17.5371043765682
7.86392568958545	7.89470969850162	7.92473964040458	7.95474260605957	7.9852604431171	8.0166741949457	8.04920966809977	8.08293981004966	8.11780018964118	8.15362684089681	8.19021254977619	8.22736634245907	8.26495970769906	8.30295153164564	8.34139379603176	8.38042504432218	8.42025771727009	8.46116149323743	8.50344042469717	8.54739858782548	8.59328886546997	8.64124509881932	8.69121127348237	8.74289820431722	8.79580243725812	8.84929733562217	8.90276232783582	8.95569178288421	9.00774377683066	9.05872940182204	9.10856901603518	9.15724254454208	9.20474929415339	9.25108187857528	9.29621307659766	9.34009258491873	9.38265054597374	9.42380512316064	9.46347180813857	9.50157255983404	9.53804336995076	9.57283943306652	9.60593768932441	9.63733699175079	9.66705645111382	9.69513261712456	9.72161610831244	9.74656816995681	9.77005748063747	9.7921573839196
8.04118708992836	8.07319493739976	8.10482202758571	8.13681293793127	8.16970084507807	8.20382368348462	8.23932237020027	8.27614151332004	8.31405342023139	8.35271588449396	8.39175537511622	8.43085169765064	8.46979986698651	8.50853873124365	8.54715142544768	8.58584994756313	8.62495435931919	8.66487089781569	8.70606659467919	8.74903265846083	8.79422640999351	8.84198547376152	8.89242322520149	8.94534050380982	9.00020742712502	9.05625048396752	9.11261995840037	9.16856036411391	9.22351362141417	9.27713757110192	9.32926688634121	9.37985335014093	9.42891030772202	9.47647134182083	9.52256424267536	9.56719782062236	9.61035839268699	9.65201295486489	9.69211634891184	9.73062004173275	9.76748056111239	9.80266622072284	9.83616144320255	9.86796860988998	9.89810780990502	9.92661508504817	9.95353979874656	9.97894166446095	10.0028878220965	10.0254502021572
4.32961314388439	4.34047884395774	4.35213855029522	4.36448523510564	4.37744800684499	4.39097414338478	4.40501291404167	4.41950282155293	4.43436495286447	4.44950441684069	4.4648192785378	4.48021352656757	4.49560956585708	4.51095708085127	4.5262374732933	4.54146478311925	4.55668446077916	4.57197088590034	4.5874236103315	4.60316128359881	4.61931143818742	4.63599444335757	4.65330200009968	4.67127490085507	4.68988913217354	4.70905880335845	4.72865642616052	4.74854127210781	4.76858358478719	4.78867770993583	4.80874440762011	4.82872638714401	4.84858121102998	4.86827429315335	4.88777333776295	4.90704468565913	4.9260515549012	4.94475390435409	4.96310950282052	4.98107572178472	4.9986115826438	5.01567967115213	5.03224765759398	5.04828929673816	5.06378489704453	5.07872132735349	5.09309166920256	5.10689463148647	5.12013383260601	5.13281703395729
9.21568469801873	9.25666656309866	9.29702947224994	9.33761849751107	9.37897511200054	9.42136152418143	9.46477490746907	9.50897889646525	9.55357390235593	9.59810688957751	9.64219465252433	9.68562218274255	9.72839050520754	9.77071476414661	9.81299208868742	9.85576056069239	9.89966097360939	9.9454009410431	9.99371096706358	10.0452758192983	10.1006249899058	10.1599809014596	10.2231004660163	10.2891932360476	10.3570090651648	10.4251092460757	10.4922063204998	10.5574068197327	10.6202729013986	10.6807382503363	10.7389654251815	10.7952125496649	10.8497378316504	10.9027437556304	10.9543526194544	11.0046039736772	11.0534661749524	11.1008559221384	11.146660812766	11.1907609581297	11.2330468334641	11.2734318348171	11.3118592624464	11.3483044105465	11.3827729825567	11.4152971859138	11.4459307068735	11.4747434697729	11.5018167642816	11.5272390498248
12.7726279558344	12.8317591597776	12.8878914902793	12.9431147324342	12.9989830859145	13.0565797663697	13.1165053823262	13.178842389364	13.2431684334125	13.3086784617974	13.3744162269263	13.4395435262745	13.5035510005645	13.5663564302818	13.6283006631348	13.6900861381949	13.752697593642	13.8173175713787	13.8852193689497	13.957597271637	14.0352914039374	14.1184109846223	14.2059813503871	14.2958814914274	14.3853026621378	14.4716074924589	14.5530902162527	14.6292102881359	14.7003197931054	14.7672028317421	14.8306938969775	14.8914611872708	14.9499273853993	15.0062746340711	15.0604926946514	15.1124450690806	15.1619374377936	15.2087776772368	15.2528202884285	15.2939919582053	15.3322990124284	15.3678207000379	15.400693790263	15.4310938209462	15.4592170581915	15.4852655587712	15.5094362421956	15.5319138536911	15.5528671547435	15.5724475017183
0.356181006158244	0.350978650135777	0.346743330400178	0.343202000834291	0.340160926326308	0.337490190326504	0.335113534848827	0.333000019267663	0.331153711417391	0.32959945762898	0.328366226154381	0.327472265886439	0.326916066007391	0.326674216486781	0.326704349267305	0.326950292485133	0.327347274406043	0.327826377930274	0.328318662743726	0.328760147002235	0.329098988162997	0.329305279433747	0.329381414341293	0.329367700428724	0.32933694503645	0.329376424282768	0.329563920354384	0.329948713224339	0.330544435637135	0.331333134834039	0.332275319834256	0.333320818556999	0.334417548472311	0.33551741998625	0.336579709636759	0.337572554973473	0.338473158300234	0.339267135729669	0.339947333745772	0.340512371945153	0.340965129861568	0.341311350535116	0.341558474949714	0.341714757547252	0.341788657611277	0.34178846437163	0.341722097375359	0.341597023851059	0.341420244708814	0.341198314244852
0.636461526288562	0.627986389385302	0.621287998956415	0.615824420146319	0.611221940422435	0.607238909201547	0.603741365321665	0.600682270275069	0.59807723148799	0.595974096711505	0.594420325809739	0.593436275651469	0.593000969444975	0.593051131343774	0.593489197876759	0.594194724378379	0.595035417062809	0.595876788083884	0.596591701533576	0.597072326087091	0.597246797065238	0.597100275337398	0.596694382614459	0.596172494579193	0.595738364857792	0.595608361034411	0.595956258284904	0.596875892833423	0.598374184694022	0.600388761872383	0.602815837736659	0.605536444642659	0.608435519653199	0.611413233582505	0.614390138576291	0.617308087223072	0.620128530948747	0.622829359440907	0.625401108618336	0.627843142282587	0.63016024089785	0.632359866243828	0.634450207912044	0.636438977031004	0.638332816391596	0.640137152775652	0.641856319298403	0.643493806288492	0.645052541178642	0.646535138188129
3.73553749893189	3.74248099214106	3.75011797587014	3.75828393284887	3.76687877550368	3.77584360347098	3.78514147321813	3.79474067485617	3.80460145475616	3.81466843567387	3.82487026271942	3.83512559063917	3.84535228821304	3.85547633681915	3.86543824819343	3.8751966094283	3.88472953906446	3.89403519628062	3.90313225903141	3.91206067675559	3.92088202683641	3.92967749505413	3.93854041559769	3.94756096674393	3.95680464596129	3.96629231642983	3.97599227637313	3.98582927750036	3.99570554667543	4.00552356037475	4.01520266169539	4.02468711630085	4.03394708343658	4.04297515478319	4.05178074034236	4.06038384198526	4.06880917439345	4.07708122825023	4.08522062313957	4.09324188300333	4.10115256337029	4.10895349123663	4.11663977837824	4.12420225012355	4.13162898064846	4.13890671280721	4.14602203449489	4.15296226303706	4.15971604469604	4.16627370808808
3.06509994802503	3.0687517476306	3.07381523559367	3.0799553785125	3.08695433323144	3.09467915912744	3.10305614550284	3.11204841225685	3.12163538230031	3.13179513284995	3.14249225286062	3.15367339701388	3.16527037474574	3.17720814486287	3.18941423480757	3.2018270067397	3.2144017868993	3.22711515179143	3.23996823614673	3.2529897873075	3.26623881976498	3.27980502493007	3.29380294424886	3.30835520340986	3.32356398860657	3.33947878975211	3.35607529229739	3.37325636254017	3.39087327831464	3.40875548117236	3.426736981141	3.44467346967904	3.46244986527605	3.47998077154448	3.49720674020211	3.51408863139977	3.53060161123401	3.54672973071885	3.5624616105611	3.5777874493758	3.59269733452176	3.60718065672608	3.62122632323996	3.63482343524092	3.64796213207017	3.66063438209278	3.67283458882732	3.68455995950226	3.69581064004209	3.70658965383494
0.460587146503538	0.453085623824675	0.447068126521453	0.4420994219866	0.437876463238872	0.434199288834049	0.430952147427426	0.428088424602865	0.425613353910777	0.423561694877887	0.421972742754314	0.420868833225633	0.420242823250462	0.420055715666122	0.420241485563925	0.420714870581086	0.421379073884324	0.422132375374897	0.42287441381369	0.423513988019729	0.423980338160802	0.424238310900232	0.424303902009185	0.424251682305273	0.424204524683294	0.424303892396991	0.424671991350787	0.425383051140303	0.426453933247328	0.427852134084211	0.429512481011098	0.431354408427409	0.433295529495266	0.43526053384271	0.437186097176634	0.439022896844216	0.440735678158171	0.442302059316099	0.443710575432128	0.444958358404462	0.446048782299245	0.446989330762545	0.447789850381857	0.44846125461235	0.44901465843037	0.449460869336812	0.44981013836282	0.450072078189179	0.4502556733997	0.450369330383747
3.18058418035669	3.18483925846494	3.19052274827727	3.1973143399311	3.20500635983351	3.21347218838748	3.22264105522308	3.23247638204565	3.24295654961513	3.25405899051623	3.26574977965621	3.27798040300843	3.29069131535691	3.30381979437465	3.31730892160285	3.33111535930705	3.34521499792565	3.35960662737325	3.3743142003963	3.38938803956234	3.40490456794306	3.4209628857225	3.43767522776453	3.45514851722415	3.47345799571607	3.49262083390879	3.51258185323732	3.53321882138903	3.55436403823446	3.57583167316662	3.59744109538837	3.6190316832894	3.64046926750639	3.66164653874793	3.68248000186993	3.7029054773304	3.72287344552159	3.74234496708568	3.76128852463041	3.77967787318722	3.79749081443406	3.81470870144248	3.83131642997046	3.84730267390077	3.8626601642109	3.8773858744304	3.89148104192153	3.90495100957086	3.91780491000661	3.93005523407453
3.57029282320969	3.57695679585202	3.58501815750366	3.59422369487699	3.60441029021644	3.61547731774336	3.62736372447772	3.64002880452228	3.65343681610262	3.66754646341249	3.68230627205287	3.6976558758944	3.71353176729107	3.72987509695114	3.74663919522875	3.76379535971484	3.78133642542232	3.79927819294973	3.81765881396631	3.83653584777534	3.85598013419805	3.87606523055368	3.89685155580938	3.91836637187749	3.9405843676437	3.96341669309558	3.98671494414513	4.01028990511744	4.03393773818131	4.05746437359644	4.08070218570731	4.10351770844395	4.1258121567506	4.14751744376797	4.16859007462758	4.18900460364031	4.20874769505012	4.22781334305482	4.24619946235401	4.26390581295708	4.28093305088682	4.29728259780128	4.31295699735681	4.32796046315871	4.34229939932261	4.35598276303617	4.36902221725605	4.381432078875	4.39322910095278	4.40443214076093
2.80577668577236	2.80789182647892	2.81152756886995	2.81629513674247	2.82194024489384	2.82830772654634	2.83531392922754	2.84292245897997	2.85112096246285	2.85989969832177	2.86923515584882	2.87908206291213	2.88937451225843	2.9000336895849	2.91097819130919	2.9221336763537	2.93344043454912	2.9448590934888	2.95637556021339	2.96800632661491	2.97980435627391	2.99186364282283	3.00431741550842	3.0173230786283	3.03103067063911	3.04554250780807	3.06088186785738	3.07698613911082	3.09372518328518	3.11093261774634	3.12843589288181	3.14607721095457	3.16372402581401	3.18127145281924	3.19863972105711	3.21576927002392	3.2326152646286	3.24914259885654	3.26532195232646	3.28112710979914	3.29653350253026	3.31151776062384	3.32605797368535	3.34013433920358	3.35372991951547	3.3668313046917	3.37942906438589	3.39151794683428	3.40309683744292	3.4141685209826
3.81600205173836	3.82434651364046	3.83403392413231	3.8448535541127	3.85666838557946	3.86939022327187	3.88295825947192	3.89732124644924	3.91242433930323	3.92820191603284	3.94457687399372	3.9614653931641	3.97878486719514	3.99646238384284	4.01444179792753	4.0326884962306	4.05119178051224	4.06996509927974	4.08904416782197	4.10848251222669	4.12834343304883	4.14868727199989	4.16955389811256	4.19094306575832	4.21279891864327	4.23500636144701	4.25740318111003	4.27980410289844	4.30202745814727	4.32391583449566	4.34534692708819	4.36623539646207	4.38652868601185	4.40619985462238	4.42523970264693	4.44364960416932	4.4614357905556	4.4786053693946	4.49516404583448	4.51111529557893	4.5264606081816	4.54120037590109	4.55533503874889	4.56886618649266	4.58179743072895	4.59413496533397	4.60588781346695	4.61706780824177	4.62768937575512	4.63776919120304
2.80531923743372	2.8074390248807	2.81107965468162	2.8158523500972	2.82150285230724	2.82787602833598	2.83488825575455	2.84250316206885	2.85070840805099	2.85949426538676	2.86883724379656	2.87869210576516	2.88899299532163	2.8996611641164	2.91061528450065	2.92178109603172	2.93309896925315	2.94452960866488	2.95605899049203	2.96770366305109	2.97951662665886	2.99159188347386	3.00406263492284	3.01708621683004	3.03081256115915	3.04534384927445	3.0607032081196	3.07682786951523	3.09358753835337	3.11081567698159	3.12833958412972	3.14600131626753	3.16366819078163	3.1812351996063	3.19862246463161	3.21577033655305	3.23263391081058	3.24917803099502	3.26537334417284	3.28119361850376	3.29661428237114	3.31161197445277	3.32616480221089	3.34025298832003	3.353859625911	3.36697133995784	3.37957873782892	3.39167660716856	3.40326387353164	3.41434336178099
1.21621316387964	1.20910683537312	1.20406001761627	1.20041404810745	1.1977254871487	1.19571855926673	1.194250781361	1.19328172280188	1.19283748714611	1.19296986413919	1.19371657883833	1.19507247165289	1.19697784021982	1.19932272598851	1.20196061259168	1.20472460291765	1.20744212828419	1.20994787993326	1.21209733720891	1.21378444650941	1.21496603759695	1.21569110595846	1.21612446032989	1.21654546684613	1.21730485256435	1.21874425787804	1.22111176618938	1.22451312843601	1.22891430370051	1.23418093289665	1.24012894075795	1.24656732249834	1.25332596534597	1.26026929763809	1.26729954447334	1.27435347763461	1.28139569400282	1.28841057568955	1.29539441618664	1.30234869110647	1.30927502217429	1.31617199814361	1.32303370005278	1.329849568548	1.3366051639296	1.3432833885758	1.34986582810149	1.356333980054	1.36267024509879	1.36885863816707
5.04343459958986	5.05710491613022	5.07156502143605	5.08693073363404	5.10330184229564	5.12075304547437	5.13932131248595	5.15899479254002	5.17970941563425	5.20135732282278	5.22380631408528	5.24692450738657	5.2706029215167	5.29477128373974	5.31940630851338	5.34453417742996	5.37022919995286	5.39660936930283	5.42382766133631	5.45205614888537	5.48145925935216	5.51215456716243	5.54416641096751	5.5773883351681	5.61157662627559	5.64638745149001	5.68144538703435	5.71641207278864	5.75102811876136	5.78512184257068	5.81859494814129	5.85139910272138	5.88351318223741	5.91492560915335	5.94562275244908	5.97558280738075	6.00477406586113	6.03315637590882	6.06068459492091	6.08731292022989	6.11299915330528	6.13770821872604	6.16141456895154	6.18410339413131	6.20577076958192	6.22642299138659	6.24607538275904	6.26475082723857	6.28247822877805	6.29929103617436
7.85875391240804	7.88970371548492	7.91990655108204	7.95008687732841	7.98078452292012	8.01237875490957	8.04509370760254	8.07900078463488	8.11403426096057	8.15002924944019	8.1867780103676	8.22408931615378	8.26183443987629	8.29997182279175	8.33855252015061	8.37771341473235	8.4176642268232	8.45867034351424	8.50102911674259	8.54503418999736	8.59092236279637	8.63880332817913	8.68858653322203	8.73993685337963	8.7922951974474	8.84497430538249	8.89729399424967	8.9486946466242	8.99878786296795	9.04734574502637	9.0942569486637	9.13947782283901	9.18299431780859	9.22479875714171	9.26487946036769	9.30321930154057	9.33979939090994	9.37460482051354	9.40763028511932	9.43888422877535	9.46839091964823	9.49619046180774	9.52233715665283	9.54689681215944	9.56994359881115	9.59155693375608	9.61181871061238	9.63081103525415	9.64861450672218	9.66530700467337
2.58244725811335	2.58331014685574	2.58577430771375	2.589406599604	2.5939226404193	2.59914890357373	2.60499345661524	2.61141999553213	2.61842214015726	2.62599861768536	2.63413321440712	2.64278383350055	2.65188208272546	2.66134088196808	2.67106557049479	2.68096467940053	2.69095862339233	2.70098654092682	2.7110126645624	2.72103379385663	2.73108847291577	2.74126587571302	2.7517082585777	2.76259774708296	2.77412183101184	2.78642504756431	2.79956797625672	2.81351360366158	2.82814420993369	2.84329549020757	2.85879118932974	2.87446818574786	2.89018984018447	2.90584987475618	2.92137020811689	2.93669569958625	2.9517878806268	2.96661899000619	2.98116707085748	2.99541248131729	3.00933586166452	3.02291737295965	3.03613688154777	3.04897471471224	3.06141264263787	3.07343482264823	3.0850285409281	3.09618467843647	3.10689789673594	3.11716658217169
7.78736730639883	7.81835969643813	7.84849267905253	7.87845464545438	7.90875619781294	7.939756572372	7.97167328091888	8.00458911378287	8.03847056765556	8.07320474860102	8.10864999669386	8.14468640115992	8.18125268072718	8.21836405120691	8.25611414218746	8.29466737027093	8.33424651039046	8.37511626482148	8.41755972038846	8.46184217960735	8.50815777902221	8.55656141104044	8.60690324723354	8.65879924995104	8.71167058090058	8.7648533646879	8.81773469858557	8.86985347765486	8.92093255327596	8.97085167091909	9.01959259214642	9.06718399976347	9.11366000377508	9.15903506141754	9.2032929181612	9.24638583978457	9.28824062765033	9.32876844736905	9.36787599751222	9.40547603622595	9.44149585639687	9.47588294882192	9.50860772183185	9.53966363888461	9.56906542257572	9.59684605407791	9.62305322407958	9.64774573676155	9.67099019480675	9.69285814089888
7.33194989059325	7.36213476810189	7.39217180454738	7.42254876998974	7.45358402493429	7.48543843610612	7.51811982237802	7.55149565578126	7.5853277869762	7.61933214987245	7.65325096638465	7.68691575728825	7.72028416644356	7.75344767710568	7.78661912171751	7.82011184581801	7.854318223528	7.88968863156624	7.92670596051108	7.96584643634691	8.00751659033531	8.05196272091031	8.09916792322858	8.14877916188667	8.20012002233228	8.25231350675408	8.30447127736454	8.35586170622165	8.40599291205353	8.45460765009242	8.50162677206988	8.5470801194268	8.59104741966646	8.63361651609451	8.67485821205691	8.71481439249721	8.75349588474376	8.7908869202742	8.82695344011096	8.86165284093781	8.89494322138687	8.92679080165218	8.9571748702312	8.98609021853419	9.01354744781388	9.03957173922151	9.06420070072253	9.08748181161202	9.10946984382414	9.13022449756939
4.22303950532633	4.23356661536609	4.2450533817669	4.25736714823324	4.27041877043524	4.28414308969852	4.29848139408851	4.31336732944891	4.32871869561696	4.34443702746937	4.36041464492705	4.376546228389	4.39274081008884	4.40893101704349	4.42507840550421	4.441175350319	4.45724455980498	4.47333703326914	4.48952855255141	4.50591391465278	4.52259739548567	4.53967798931775	4.55722971168126	4.57528107081944	4.5938018188019	4.61270492306711	4.63186487583116	4.65114441731746	4.6704183306912	4.68958715979155	4.70858032182215	4.72735204395147	4.74587410202127	4.76412821390724	4.7820996465767	4.79977268596812	4.81712808159281	4.83414226698397	4.8507879718843	4.86703574692757	4.88285591172905	4.89822050466014	4.91310493248625	4.92748915520209	4.9413583634499	4.95470319343862	4.96751957277036	4.97980830617754	4.99157450363045	5.00282693515542
7.78741280620393	7.81839240387399	7.84851041972767	7.87845534515377	7.90873791365618	7.93971758108813	7.97161222043197	8.00450515937126	8.03836360759325	8.07307551811144	8.10850014203216	8.14451847359606	8.18107008714899	8.21817099995297	8.25591561814819	8.29446916014095	8.33405528441967	8.37493970649958	8.41740667565827	8.4617227661774	8.50808335309672	8.55654424983155	8.60695581742559	8.65893305549512	8.71189481649903	8.76517379924592	8.81815317256685	8.8703681055984	8.92153841317824	8.97154165356263	9.02035816953807	9.06801581597109	9.11454829423278	9.15996994890081	9.20426463555258	9.24738491469367	9.28925804614795	9.3297958000094	9.36890560255216	9.40650103237165	9.44251025914688	9.47688166857093	9.50958654641241	9.54061918674383	9.56999507465989	9.59774787275376	9.6239258664904	9.64858836845305	9.6718024077346	9.69363987836179
7.93064678051133	7.96178335247016	7.99232257937194	8.02300985320034	8.05439687602812	8.08686248078932	8.12061402223465	8.15568680652924	8.19196000124863	8.22919967181108	8.26712437323434	8.30547525677582	8.34407085006157	8.38283653386918	8.42181094701299	8.46113787396324	8.50105145517424	8.5418580461378	8.58391291325746	8.62758597431404	8.67320958683596	8.72100585443862	8.77100421236757	8.82297962116131	8.87645203145957	8.93076781032495	8.98523630649696	9.03925940221205	9.09240316119045	9.14440311774165	9.19512729907868	9.24452645759262	9.29259028600395	9.33931656940183	9.38469332076592	9.42869137563878	9.4712645161709	9.51235445903361	9.55189838613757	9.58983704987216	9.62612192209764	9.66072040251231	9.69361868595324	9.72482239414195	9.75435541619155	9.78225754882844	9.8085815152013	9.83338983242047	9.85675185345043	9.87874117159191
[truncated: 450 more columns]
