# Supplementary material for: Genetically Determined Variation in Lysis Time Variance in the Bacteriophage φX174
Source: G3 (Bethesda). 2016 Feb 22;6(4):939–55. doi: 10.1534/g3.115.024075 (PMC4825663; doi:10.1534/g3.115.024075)
Supplement: Supporting Information [file supp_g3.115.024075_G3_2015_024075-SI.zip › Lysis_Time_RMarkdown/Burstsize_regression/WT.intercept.v.txt]

"x"
15.1395480942719
15.4688301466481
15.7450538303679
15.9861825907129
16.2031807087282
16.40156070466
16.5827637598843
16.7456596074407
16.8881795399104
17.0088244933134
17.1077015377853
17.1869049749663
17.2503297277741
17.3031776653348
17.3514164434315
17.4013428313787
17.4592833734745
17.5313808920876
17.6233659846514
17.7401854713405
17.8853574390517
18.0599815448151
18.2615201024917
18.4828081097834
18.7120791995876
18.9346703938165
19.1361875330508
19.3058066235402
19.4381700719888
19.5332968075048
19.5950808347891
19.6293736812907
19.6423694724644
19.6395583872393
19.6252156876244
19.6022840055731
19.5725035039557
19.5366753383634
19.4949748347941
19.4472546350435
19.3932974929409
19.3329965344619
19.2664577981621
19.1940337289365
19.1163049310052
19.0340303106733
18.9480838622364
18.8593917941703
18.7688784425124
18.6774248335602
18.5858404533681
18.4948468051806
18.4050704316934
18.3170429000756
18.2312054810793
18.1479166689238
18.0674611406379
17.9900591641907
17.9158758015268
17.8450295098453
17.7775999299672
17.7136347775508
17.653155834979
17.5961640911958
17.5426441035044
17.492567666922
17.4458968786268
17.4025866812044
17.362586961435
17.3258442729756
17.2923032425603
17.2619077109157
17.2346016518008
17.2103299056088
17.1890387578335
17.1706763874
17.1551932053043
17.1425421001346
17.1326786037628
17.1255609877161
17.1211502983975
17.1194103373464
17.1203075910589
17.1238111134903
17.1298923631762
17.13852499594
17.1496846133563
17.1633484665227
17.1794951142497
17.1981040345189
17.2191551880018
17.2426285326021
17.268503488414
17.2967583532128
17.3273696696668
17.3603115469059
17.3955549409539
17.433066900861
17.4728097901553
17.5147404964657
17.5588096457994
17.6049608418622
17.6531299548452
17.7032444880057
17.7552230538442
17.8089749943211
17.8644001809363
17.9213890301201
17.9798227668144
18.039573963967
18.1005073776831
18.1624810869634
18.2253479335753
18.2889572422439
18.353156784936
18.417794936761
18.4827229563105
18.547797311557
18.6128819650146
18.6778505297248
18.7425882112621
18.8069934602947
18.8709792746279
18.93447410792
18.997422362838
19.0597844675874
19.1215365547998
19.1826697792325
19.2431893245234
19.3031131587287
19.3624706033534
19.4213007813346
19.4796510064935
19.5375751711309
19.5951321805513
19.6523844742371
19.7093966639204
19.7662343095662
19.8229628457638
19.8796466635536
19.9363483464649
19.9931280545795
20.0500430467179
20.1071473282705
20.1644914106418
20.2221221675489
20.2800827733898
20.3384127093811
20.3971478240408
20.4563204357248
20.5159594662125
20.5760905957019
20.6367364309405
20.6979166795468
20.7596483248298
20.821945796563
20.8848211342117
20.9482841400277
21.0123425202301
21.0770020131665
21.1422665039327
21.2081381253897
21.2746173459055
21.3417030444432
21.4093925738473
21.4776818133416
21.5465652113711
21.6160358199843
21.6860853219897
21.7567040521226
21.8278810134372
21.899603890106
21.9718590577516
22.0446315923742
22.1179052788704
22.191662620059
22.2658848470499
22.3405519317134
22.4156426019185
22.4911343601253
22.5670035058374
22.643225162327
22.7197733079724
22.7966208124573
22.873739478008
22.9511000857635
23.0286724472965
23.1064254612338
23.1843271748522
23.2623448504617
23.3404450363216
23.4185936417847
23.4967560163043
23.5748970318954
23.6529811686004
23.7309726024717
23.8088352955575
23.8865330873515
23.9640297871544
24.0412892667858
24.1182755530818
24.1949529196204
24.2712859771266
24.3472397620261
24.42277982264
24.4978723025431
24.572484020635
24.6465825475172
24.7201362778037
24.7931144980401
24.8654874499437
24.937226388734
25.0083036363573
25.0786926294645
25.1483679620442
25.2173054226555
25.2854820262521
25.3528760406268
25.4194670075447
25.485235758669
25.5501644264133
25.6142364498895
25.6774365761352
25.7397508568382
25.8011666407854
25.8616725622816
25.9212585257985
25.9799156871182
26.0376364312434
26.0944143473491
26.1502442010529
26.2051219042748
26.2590444829583
26.312010042915
26.364017734049
26.4150677132087
26.4651611059036
26.5142999671118
26.5624872413932
26.6097267225107
26.6560230127515
26.7013814821218
26.7458082275834
26.7893100324812
26.8318943263018
26.8735691448899
26.9143430912359
26.9542252969399
26.9932253844406
27.0313534300923
27.0686199281614
27.1050357557995
27.1406121390486
27.1753606199211
27.2092930245867
27.2424214326976
27.2747581478701
27.3063156693378
27.337106664784
27.3671439443569
27.3964404358654
27.4250091611481
27.4528632136056
27.4800157368823
27.5064799046789
27.5322689016774
27.5573959055537
27.5818740700541
27.6057165091089
27.6289362819537
27.6515463792316
27.6735597100417
27.6949890899048
27.715847229614
27.7361467249371
27.7559000471386
27.7751195342876
27.7938173833186
27.8120056428139
27.8296962064743
27.8469008072452
27.8636310120684
27.879898217227
27.8957136442543
27.9110883363762
27.9260331554584
27.9405587794306
27.95467570016
27.9683942217485
27.9817244592259
27.9946763376173
28.0072595913587
28.0194837640387
28.031358208444
28.0428920868884
28.0540943718038
28.0649738465744
28.0755391065971
28.0857985605469
28.095760431835
28.1054327602397
28.1148234036972
28.1239400402376
28.1327901700518
28.1413811176773
28.1497200342894
28.1578139000879
28.1656695267674
28.1732935600617
28.1806924823516
28.1878726153278
28.1948401227019
28.2016010129548
28.2081611421176
28.2145262165753
28.2207017958914
28.2266932956426
28.2325059902604
28.2381450158763
28.2436153731607
28.2489219301569
28.2540694251031
28.2590624692372
28.2639055495859
28.2686030317304
28.2731591625479
28.2775780729258
28.2818637804476
28.2860201920457
28.2900511066222
28.2939602176345
28.2977511156442
28.3014272908283
28.3049921354516
28.3084489462994
28.3118009270697
28.3150511907235
28.3182027617935
28.321258578651
28.3242214957291
28.3270942857039
28.329879641632
28.3325801790453
28.3351984380019
28.337736885096
28.3401979154215
28.3425838544966
28.3448969601434
28.3471394243267
28.3493133749506
28.3514208776144
28.3534639373266
28.3554445001795
28.3573644549837
28.3592256348629
28.3610298188103
28.3627787332066
28.3644740533008
28.3661174046535
28.3677103645438
28.3692544633413
28.3707511858419
28.3722019725702
28.3736082210469
28.3749712870247
28.3762924856905
28.3775730928359
28.3788143459971
28.3800174455641
28.3811835558598
28.3823138061904
28.3834092918669
28.384471075199
28.3855001864617
28.3864976248354
28.3874643593191
28.3884013296203
28.3893094470176
28.3901895952017
28.3910426310904
28.3918693856223
28.392670664528
28.3934472490784
28.3941998968126
28.3949293422451
28.3956362975525
28.3963214532403
28.3969854787907
28.3976290232923
28.3982527160508
28.3988571671829
28.3994429681914
28.4000106925256
28.4005608961246
28.4010941179434
28.4016108804658
28.4021116902009
28.4025970381653
28.4030674003513
28.4035232381808
28.4039649989471
28.4043931162418
28.4048080103707
28.405210088756
28.405599746328
28.4059773659038
28.4063433185556
28.4066979639678
28.4070416507832
28.4073747169394
28.4076974899943
28.4080102874428
28.4083134170234
28.4086071770156
28.4088918565288
28.4091677357822
28.4094350863758
28.4096941715546
28.4099452464635
28.4101885583948
28.4104243470289
28.4106528446673
28.4108742764576
28.4110888606136
28.4112968086273
28.4114983254753
28.4116936098174
28.4118828541919
28.4120662452021
28.4122439636987
28.4124161849571
28.4125830788478
28.4127448100026
28.4129015379752
28.4130534173979
28.4132005981326
28.4133432254166
28.4134814400065
28.4136153783144
28.4137451725424
28.4138709508115
28.413992837288
28.4141109523047
28.4142254124787
28.4143363308265
28.4144438168743
28.4145479767656
28.4146489133658
28.4147467263624
28.4148415123641
28.4149333649943
28.4150223749843
28.4151086302618
28.4151922160376
28.4152732148895
28.4153517068431
28.4154277694506
28.4155014778675
28.4155729049264
28.4156421212082
28.4157091951121
28.4157741929231
28.4158371788765
28.4158982152219
28.415957362284
28.4160146785225
28.4160702205891
28.416124043384
28.4161762001094
28.4162267423223
28.4162757199852
28.4163231815155
28.4163691738329
28.4164137424058
28.4164569312964
28.416498783204
28.4165393395071
28.4165786403039
28.4166167244524
28.4166536296084
28.4166893922628
28.4167240477774
28.4167576304202
28.4167901733988
28.4168217088934
28.4168522680886
28.4168818812039
28.416910577524
28.4169383854272
28.4169653324137
28.416991445133
28.4170167494094
28.4170412702687
28.4170650319617
28.4170880579891
28.417110371124
28.4171319934351
28.4171529463077
28.4171732504655
28.4171929259906
