# Supplementary material for: Genetically Determined Variation in Lysis Time Variance in the Bacteriophage φX174
Source: G3 (Bethesda). 2016 Feb 22;6(4):939–55. doi: 10.1534/g3.115.024075 (PMC4825663; doi:10.1534/g3.115.024075)
Supplement: Supporting Information [file supp_g3.115.024075_G3_2015_024075-SI.zip › Lysis_Time_RMarkdown/Burstsize_regression/WT.sigma.v.txt]

"x"
14.7571582963025
14.6166261139441
14.4916134219812
14.3783324973752
14.2739765338739
14.1766942356549
14.0855804905484
14.0006062398367
13.9224218968469
13.8520400155008
13.7904836544754
13.7385099036492
13.6964695815808
13.6642932771214
13.6415519971151
13.627538042863
13.6213299927169
13.6218261950849
13.6277469186812
13.6376179454688
13.6497620401083
13.6623398914489
13.6734890644541
13.6815854327057
13.6855775913357
13.6852493538831
13.6812408998798
13.674773100967
13.6671989498143
13.6595918899781
13.6525142486908
13.6459808906739
13.6395522326754
13.6324810277571
13.6238633928587
13.6127714430768
13.5983599450564
13.5799446829108
13.5570515132192
13.5294363813664
13.4970790576907
13.460156257924
13.4190018114846
13.3740618288935
13.3258514821111
13.2749177608018
13.2218102344935
13.167060009858
13.1111659339224
13.05458659224
12.9977365937707
12.9409858204503
12.884660597133
12.8290460153193
12.7743888789794
12.7209009208815
12.6687620670489
12.6181236152586
12.5691112515643
12.5218278658362
12.4763561502243
12.4327609782288
12.391091570058
12.3513834543474
12.313660238533
12.2779352010548
12.244212718681
12.2124895419165
12.1827559308711
12.1549966632589
12.1291919254402
12.1053180966401
12.083348435728
12.063253679202
12.0450025583441
12.0285622428555
12.0138987176827
12.0009770991891
11.9897618963213
11.9802172219564
11.9723069592088
11.9659948871166
11.9612447698148
11.9580204130456
11.9562856916532
11.9560045515545
11.9571409895896
11.959659014606
11.9635225931571
11.9686955832572
11.9751416597698
11.9828242351669
11.9917063796178
12.0017507446055
12.0129194945215
12.0251742509439
12.0384760545124
12.0527853494695
12.0680619959668
12.0842653151343
12.1013541715908
12.1192870975061
12.1380224614638
12.1575186841634
12.1777345014328
12.1986292730982
12.2201633340039
12.2422983809715
12.2649978868532
12.2882275302333
12.3119556269641
12.3361535478137
12.3607961052987
12.385861892461
12.4113335570987
12.4371979968382
12.4634464634088
12.4900745683986
12.5170821873778
12.5444732642233
12.5722555223693
12.6004400941502
12.6290410830375
12.6580750761436
12.6875606257328
12.7175177186114
12.7479672512838
12.7789305268425
12.8104287869686
12.8424827894341
12.8751124383809
12.9083364716386
12.9421722066169
12.9766353439613
13.0117398262926
13.0474977479301
13.0839193105281
13.1210128189837
13.1587847117123
13.1972396194052
13.2363804465866
13.2762084706364
13.3167234533805
13.3579237608447
13.399806487284
13.4423675801124
13.485601962872
13.5295036538502
13.5740658784172
13.6192811735645
13.6651414835086
13.711638245568
13.7587624658269
13.8065047843628
13.8548555300539
13.9038047651742
13.953342320151
14.0034578189907
14.0541406959884
14.1053802044126
14.1571654179121
14.2094852254345
14.262328320454
14.3156831853179
14.3695380715101
14.4238809766055
14.4786996186693
14.5339814088155
14.5897134226037
14.6458823709118
14.7024745708777
14.759475917462
14.8168718561347
14.8746473571483
14.9327868918172
14.9912744111755
15.05009332735
15.1092264979406
15.1686562136629
15.2283641894677
15.2883315593197
15.3485388747716
15.4089661074464
15.469592655496
15.5303973540749
15.5913584898317
15.6524538193923
15.7136605917724
15.7749555746286
15.8363150842251
15.8977150189681
15.9591308963286
16.0205378929487
16.0819108877047
16.1432245074775
16.204453175354
16.2655711609789
16.3265526327446
16.3873717115075
16.4480025255009
16.5084192661103
16.5685962441743
16.6285079464688
16.688129092039
16.7474346880451
16.8064000847951
16.8650010296546
16.9232137195255
16.9810148516128
17.0383816722091
17.0952920232492
17.1517243864088
17.2076579245416
17.2630725202785
17.3179488116324
17.3722682244815
17.4260130018272
17.4791662297509
17.5317118600186
17.583634729304
17.6349205750348
17.6855560478748
17.7355287208908
17.7848270954646
17.8334406040339
17.88135960976
17.9285754032375
17.9750801963763
18.0208671135938
18.0659301804687
18.1102643100148
18.1538652867417
18.1967297486681
18.2388551674638
18.280239826894
18.3208827997388
18.3607839233627
18.3999437741035
18.4383636406468
18.4760454965515
18.5129919720793
18.5492063254807
18.5846924138822
18.6194546639102
18.6534980421796
18.6868280257701
18.7194505728015
18.7513720932128
18.7825994198413
18.8131397798882
18.8430007668534
18.8721903130075
18.9007166624673
18.9285883449305
18.9558141501177
18.9824031029651
19.0083644396032
19.0337075841498
19.0584421263419
19.0825778000239
19.1061244625048
19.1290920747932
19.151490682713
19.1733303988998
19.1946213856746
19.2153738387869
19.2355979720177
19.2553040026289
19.2745021376447
19.2932025609478
19.3114154211704
19.3291508203607
19.3464188034033
19.3632293481689
19.3795923563719
19.3955176451099
19.4110149390612
19.4260938633143
19.4407639368052
19.4550345663355
19.4689150411475
19.4824145280298
19.4955420669292
19.5083065670449
19.5207168033785
19.5327814137188
19.5445088960362
19.5559076062661
19.5669857564561
19.5777514132596
19.5882124967521
19.5983767795507
19.6082518862201
19.6178452929418
19.6271643274335
19.636216169098
19.6450078493874
19.6535462523651
19.6618381154524
19.6698900303446
19.6777084440811
19.6852996602608
19.6926698403863
19.699825005327
19.7067710368909
19.7135136794924
19.7200585419084
19.726411099112
19.7325766941751
19.738560540233
19.7443677225011
19.7500032003386
19.7554718093501
19.7607782635205
19.7659271573771
19.7709229681716
19.7757700580802
19.7804726764114
19.7850349618253
19.7894609445501
19.7937545486023
19.7979195939981
19.8019597989593
19.8058787821073
19.8096800646427
19.8133670725103
19.8169431385433
19.8204115045888
19.8237753236096
19.8270376617632
19.8302015004531
19.8332697383549
19.8362451934132
19.8391306048099
19.8419286349011
19.8446418711252
19.8472728278768
19.8498239483499
19.8522976063487
19.8546961080643
19.8570216938186
19.859276539775
19.8614627596142
19.8635824061782
19.8656374730788
19.8676298962734
19.8695615556068
19.87143427632
19.8732498305249
19.875009938648
19.8767162708391
19.8783704483486
19.8799740448736
19.8815285878714
19.8830355598414
19.8844963995777
19.8859125033896
19.8872852262932
19.8886158831732
19.8899057499157
19.8911560645126
19.8923680281374
19.8935428061947
19.8946815293412
19.8957852944815
19.8968551657372
19.8978921753903
19.8988973248027
19.8998715853104
19.9008158990936
19.9017311800241
19.9026183144896
19.9034781621953
19.904311556945
19.9051193073977
19.9059021978068
19.9066609887374
19.9073964177631
19.9081092001445
19.9088000294881
19.9094695783869
19.9101184990434
19.9107474238736
19.9113569660961
19.9119477203024
19.9125202630118
19.9130751532106
19.9136129328759
19.9141341274838
19.9146392465032
19.9151287838757
19.9156032184812
19.9160630145901
19.9165086223028
19.916940477975
19.9173590046328
19.9177646123733
19.9181576987554
19.918538649178
19.9189078372473
19.9192656251336
19.9196123639172
19.9199483939242
19.9202740450529
19.9205896370889
19.920895480013
19.9211918742987
19.9214791112005
19.9217574730348
19.9220272334519
19.9222886576987
19.9225420028759
19.9227875181856
19.9230254451714
19.9232560179535
19.9234794634539
19.9236960016169
19.9239058456218
19.9241092020895
19.9243062712836
19.924497247304
19.9246823182762
19.9248616665336
19.9250354687949
19.9252038963368
19.9253671151592
19.9255252861483
19.9256785652328
19.9258271035358
19.9259710475228
19.9261105391438
19.9262457159726
19.9263767113406
19.9265036544675
19.9266266705874
19.9267458810714
19.9268614035462
19.9269733520092
19.92708183694
19.9271869654089
19.9272888411811
19.9273875648194
19.927483233782
19.9275759425183
19.9276657825614
19.9277528426179
19.9278372086552
19.9279189639856
19.9279981893482
19.9280749629879
19.9281493607329
19.9282214560685
19.92829132021
19.928359022172
19.9284246288366
19.928488205019
19.9285498135315
19.9286095152451
19.9286673691495
19.9287234324111
19.9287777604291
19.9288304068901
19.9288814238212
19.9289308616409
19.928978769209
19.9290251938744
19.9290701815223
19.929113776619
19.9291560222554
19.9291969601902
19.9292366308906
19.9292750735722
19.9293123262378
19.929348425715
19.9293834076919
19.9294173067532
19.9294501564136
19.9294819891509
19.9295128364385
19.929542728776
19.9295716957196
19.9295997659111
19.9296269671062
19.9296533262016
19.9296788692624
19.9297036215467
19.9297276075312
19.9297508509354
19.929773374745
19.9297952012342
19.9298163519877
19.929836847923
19.9298567093097
19.9298759557904
19.9298946063998
19.9299126795836
19.9299301932162
19.9299471646196
19.9299636105791
19.9299795473611
