# Supplementary material for: Genetically Determined Variation in Lysis Time Variance in the Bacteriophage φX174
Source: G3 (Bethesda). 2016 Feb 22;6(4):939–55. doi: 10.1534/g3.115.024075 (PMC4825663; doi:10.1534/g3.115.024075)
Supplement: Supporting Information [file supp_g3.115.024075_G3_2015_024075-SI.zip › Lysis_Time_RMarkdown/Burstsize_regression/WT.slope.v.txt]

"x"
26.6063161397957
26.4540905177037
26.3107405156189
26.1722354644624
26.0362023081277
25.9016182492155
25.7685227440945
25.6376660728986
25.5100870024316
25.3866924689293
25.2679440296005
25.1537151837152
25.0433076052933
24.9355616358491
24.8289911979213
24.7218993044303
24.6124618654272
24.4987912041902
24.379005789262
24.2513422326227
24.1143486385019
23.9671845961366
23.8100032257741
23.6442946966899
23.4729717465577
23.2999956872911
23.1295679325004
22.9652183365614
22.8092085390166
22.6624388752009
22.5247435608842
22.3953312863794
22.2731831205082
22.1573287078722
22.0469980399294
21.9416767839466
21.8410969545338
21.7451892687479
21.6540173492503
21.5677090427181
21.4863959341383
21.4101679428218
21.3390456815962
21.2729696147077
21.2118025702736
21.1553410916593
21.1033312515
21.0554854440083
21.0114978337259
20.9710572217444
20.9338569169455
20.8996017325795
20.8680125101553
20.8388286748934
20.8118093194399
20.7867332489731
20.7633983370004
20.7416204577455
20.7212321881217
20.702081413344
20.684029925123
20.6669520682817
20.6507334682294
20.6352698557177
20.6204659947614
20.6062347129495
20.5924960294201
20.5791763736381
20.5662078871825
20.5535278005679
20.5410778774018
20.5288039187153
20.5166553209626
20.5045846818899
20.4925474491765
20.4805016074117
20.4684073995961
20.4562270799179
20.4439246950684
20.4314658918275
20.4188177490645
20.4059486326782
20.3928280723418
20.3794266592244
20.3657159641417
20.3516684758364
20.3372575593137
20.3224574343475
20.3072431744352
20.2915907266011
20.2754769525261
20.2588796915061
20.2417778456984
20.2241514880006
20.2059819926877
20.1872521886161
20.1679465343553
20.1480513140227
20.1275548518647
20.1064477427389
20.0847230946181
20.0623767780711
20.0394076764159
20.0158179289393
19.9916131583091
19.9668026721792
19.9413996281031
19.9154211503907
19.8888883875744
19.8618264998488
19.8342645672933
19.8062354119478
19.7777753298603
19.7489237329744
19.7197227049802
19.6902164797537
19.6604508554077
19.6304725609174
19.6003285953904
19.5700655620259
19.5397290194323
19.5093628721693
19.4790088202006
19.4487058835865
19.4184900145183
19.3883938040636
19.3584462861633
19.3286728368588
19.2990951627471
19.2697313694758
19.2405960988199
19.2117007215541
19.183053572877
19.1546602174505
19.1265237320215
19.0986449949308
19.0710229734116
19.0436550012985
19.0165370414784
18.9896639290289
18.9630295924421
18.9366272515852
18.9104495920897
18.8844889166882
18.8587372746404
18.8331865708376
18.8078286564609
18.7826554032268
18.7576587633037
18.7328308169548
18.7081638098671
18.6836501819933
18.6592825895676
18.6350539217773
18.6109573133845
18.5869861544079
18.563134097797
18.5393950658609
18.5157632560625
18.4922331466482
18.4687995024587
18.4454573811594
18.4222021400348
18.3990294434124
18.3759352707152
18.3529159250896
18.329968042509
18.3070886012244
18.284274931403
18.2615247247819
18.2388360441503
18.2162073324664
18.1936374214162
18.1711255392195
18.1486713174976
18.1262747970215
18.103936432174
18.0816570939668
18.0594380714725
18.0372810715442
18.0151882167134
17.9931620411759
17.9712054847928
17.9493218850563
17.9275149669878
17.9057888309593
17.884147938449
17.8625970957637
17.8411414357829
17.8197863977988
17.798537705548
17.7774013435501
17.7563835318847
17.7354906995601
17.7147294566367
17.6941065652862
17.6736289099778
17.6533034669923
17.6331372734727
17.6131373962254
17.5933109004868
17.5736648188731
17.5542061207258
17.5349416820634
17.5158782563385
17.4970224461962
17.4783806764111
17.4599591681732
17.4417639148737
17.4238006595264
17.4060748739443
17.3885917397706
17.3713561314443
17.3543726011634
17.3376453658849
17.3211782963876
17.3049749083985
17.2890383557704
17.2733714256788
17.2579765357907
17.2428557333433
17.2280106960571
17.2134427347959
17.1991527978766
17.185141476922
17.1714090141429
17.157955310932
17.1447799376459
17.1318821444502
17.1192608731025
17.1069147695471
17.0948421971982
17.0830412507901
17.0715097706771
17.0602453574719
17.049245386913
17.0385070248621
17.0280272423358
17.017802830484
17.0078304154349
16.9981064729326
16.9886273427014
16.9793892424789
16.9703882816653
16.961620474545
16.953081753043
16.9447679789834
16.9366749558268
16.9287984398655
16.9211341508633
16.9136777821299
16.9064250100269
16.8993715029026
16.8925129294613
16.8858449665716
16.8793633065246
16.8730636637528
16.8669417810255
16.8609934351346
16.8552144420903
16.8496006618442
16.8441480025596
16.838852424451
16.8337099432102
16.8287166330449
16.8238686293458
16.8191621310082
16.8145934024254
16.8101587751766
16.805854649428
16.8016774950684
16.7976238525965
16.7936903337795
16.7898736221
16.7861704730089
16.7825777139986
16.7790922445144
16.7757110357165
16.7724311301076
16.7692496410383
16.7661637521035
16.7631707164398
16.7602678559361
16.7574525603668
16.7547222864562
16.7520745568845
16.7495069592413
16.7470171449359
16.7446028280701
16.7422617842798
16.7399918495525
16.7377909190235
16.7356569457587
16.7335879395258
16.731581965559
16.7296371433214
16.7277516452669
16.7259236956059
16.7241515690768
16.7224335897255
16.7207681296954
16.7191536080298
16.7175884894881
16.7160712833767
16.7146005423971
16.7131748615115
16.7117928768266
16.7104532644965
16.7091547396465
16.7078960553161
16.7066760014238
16.7054934037524
16.7043471229563
16.7032360535899
16.7021591231579
16.7011152911871
16.7001035483198
16.6991229154293
16.6981724427554
16.697251209063
16.69635832082
16.6954929113969
16.6946541402868
16.6938411923456
16.6930532770513
16.6922896277843
16.6915495011258
16.6908321761755
16.6901369538879
16.6894631564263
16.6888101265351
16.6881772269294
16.6875638397011
16.6869693657424
16.686393224185
16.6858348518551
16.6852937027446
16.6847692474968
16.6842609729065
16.6837683814357
16.683290990742
16.6828283332214
16.6823799555641
16.6819454183237
16.681524295498
16.6811161741233
16.6807206538797
16.6803373467084
16.6799658764403
16.6796058784354
16.6792569992332
16.678918896213
16.6785912372647
16.6782737004694
16.6779659737889
16.6776677547656
16.6773787502302
16.677098676019
16.676827256699
16.6765642253021
16.6763093230661
16.6760622991849
16.6758229105651
16.6755909215901
16.6753661038923
16.6751482361303
16.6749371037753
16.6747324989012
16.6745342199836
16.6743420717032
16.6741558647558
16.6739754156679
16.6738005466181
16.6736310852637
16.6734668645728
16.6733077226611
16.6731535026343
16.6730040524345
16.6728592246919
16.672718876581
16.6725828696807
16.6724510698392
16.6723233470426
16.672199575288
16.6720796324596
16.6719634002099
16.6718507638432
16.6717416122038
16.6716358375664
16.6715333355312
16.671434004921
16.6713377476825
16.6712444687896
16.6711540761504
16.6710664805171
16.670981595398
16.6708993369725
16.6708196240094
16.6707423777865
16.6706675220133
16.6705949827566
16.6705246883672
16.6704565694096
16.6703905585942
16.6703265907104
16.670264602563
16.67020453291
16.670146322402
16.670089913524
16.670035250539
16.6699822794327
16.6699309478607
16.6698812050969
16.6698330019833
16.6697862908817
16.669741025627
16.6696971614816
16.669654655091
16.6696134644415
16.6695735488188
16.6695348687673
16.6694973860519
16.66946106362
16.669425865565
16.6693917570907
16.6693587044775
16.6693266750484
16.6692956371375
16.6692655600584
16.6692364140738
16.6692081703665
16.6691808010107
16.6691542789445
16.6691285779435
16.6691036725943
16.6690795382701
16.6690561511057
16.6690334879747
16.669011526466
16.668990244862
16.6689696221171
16.6689496378371
16.6689302722587
16.6689115062302
16.6688933211925
16.668875699161
16.6688586227075
16.6688420749432
16.6688260395021
16.6688105005245
16.6687954426415
16.6687808509602
16.6687667110482
16.6687530089201
16.6687397310232
16.6687268642242
16.6687143957965
16.6687023134072
16.6686906051053
16.6686792593097
16.6686682647975
16.6686576106936
16.6686472864592
16.6686372818818
16.6686275870651
16.6686181924191
16.6686090886506
16.668600266754
16.6685917180028
16.6685834339402
16.6685754063715
16.6685676273555
16.668560089197
16.6685527844388
16.6685457058548
16.6685388464424
16.6685321994159
16.6685257581995
16.6685195164212
16.6685134679061
16.6685076066706
16.6685019269161
16.6684964230239
16.6684910895488
16.6684859212146
16.6684809129081
16.6684760596745
16.6684713567127
16.6684667993697
16.668462383137
16.6684581036455
16.6684539566614
16.6684499380819
16.6684460439314
16.6684422703571
16.6684386136259
16.6684350701198
16.6684316363332
16.6684283088689
16.6684250844349
