# Supplementary material for: Genetically Determined Variation in Lysis Time Variance in the Bacteriophage φX174
Source: G3 (Bethesda). 2016 Feb 22;6(4):939–55. doi: 10.1534/g3.115.024075 (PMC4825663; doi:10.1534/g3.115.024075)
Supplement: Supporting Information [file supp_g3.115.024075_G3_2015_024075-SI.zip › Lysis_Time_RMarkdown/Lambda_t0/Bootstraps/m.319.boot.lambda.t0.txt]

t.0.hat	lambda.hat	lnLike
12.75	5.5	-238.256784698179
12	7	-238.275504156278
13	5	-229.142517646844
12.25	6.5	-250.650464525885
11.5	9.25	-248.795226225707
12.5	5.75	-231.108261968095
12.75	4.5	-222.401482574851
13	4.5	-234.71379369229
13	4.5	-220.437821820218
13	5.75	-260.308109932976
12.75	6.75	-242.512555760539
13	7	-238.015934630471
13	5.25	-241.722153301606
13	4.5	-216.859306967134
13	5.5	-246.093256788166
13	7.25	-238.301315239229
13	5.25	-242.224927009775
13	4	-220.786683386427
13	5.25	-237.396699219019
12.5	6.75	-232.432705789775
13	6	-244.056678804485
12.25	5.75	-238.272605298289
11.75	9	-248.049606276156
13	5	-239.559283498515
12.25	7.5	-234.52823700426
13	4.75	-212.934397370076
13	5.75	-231.075692498365
11.75	6.25	-243.249217068053
13	4.25	-226.016337394943
13	5.25	-215.133486564146
13	6	-247.664465615827
13	6	-236.729500960419
13	5	-219.560309683498
12.75	5.75	-239.223578665966
12.5	4.75	-231.220428129183
13	5.25	-227.977104269948
13	4.75	-231.548936960582
13	6.25	-252.103505533713
12.75	5.5	-251.249379399389
12.75	5	-243.656165112583
12.75	5.75	-229.302854785527
13	5.75	-242.913175715678
13	4.75	-222.133174879585
13	6.25	-244.271056843376
12.75	5.5	-241.597959385293
13	4.5	-230.58695457005
13	4	-240.931250120725
13	4.75	-226.680330434048
12.75	5.75	-241.09405271039
12.75	7	-247.293568661045
13	5.25	-234.13767677271
13	5.5	-234.081435509461
12.5	5	-230.652239183671
12	8.5	-246.920719481458
13	6.25	-247.558267201607
13	6.25	-226.110072362076
13	5.5	-243.524428121288
12.75	6	-248.679351457928
13	5.75	-233.352669785305
13	6	-232.477148423025
12.75	5.25	-227.736310530401
12.75	5.75	-241.638699666337
12.75	5.25	-234.735575898927
12.5	6.25	-227.580494337322
12.75	4.5	-236.786565648424
13	5	-227.721136588968
12	5.5	-235.680217857473
11.75	7.5	-252.183542701727
13	5	-227.729617098276
12.5	7	-245.273050084329
12.75	7.25	-244.412125297238
13	6	-245.287728725216
13	5.5	-222.38991088929
12.75	7.5	-244.111734944927
13	5.75	-233.14588698534
12.25	6.25	-242.191752741674
12.5	6.25	-227.863772205863
12.5	7.5	-244.995472882797
13	5.5	-243.829985018487
12.75	4.75	-227.691971003736
13	4.75	-237.801878528668
13	3.25	-221.660588316709
13	6	-242.52929823641
13	5.5	-240.277736827378
13	5	-219.873291647638
12.75	7.25	-252.953634265662
12.5	5	-243.730526982978
12.5	4.75	-216.994712156835
12	5	-234.562446539554
13	3.5	-214.030967732747
11.75	6	-232.975264065438
12.75	6.25	-235.584694000819
13	6.25	-229.287210378632
12.25	6.5	-252.837199172047
13	6.25	-234.486312938706
13	6.75	-236.167686779442
12.5	6	-238.569610313439
12.75	6	-240.281197645075
12.75	5.75	-213.811282436497
13	5.75	-245.764818271897
13	5.5	-244.645971967159
13	5.5	-228.541076637418
13	5.25	-243.887812709209
12.75	4.5	-222.488842473597
12.75	6.25	-230.796824750084
12.5	5.25	-237.713215619398
13	6	-236.768563192782
12.75	4.75	-218.807465934791
13	7	-253.878472281549
12.75	6.75	-239.706566086384
13	5.75	-229.953448060863
13	4.5	-222.074008706598
13	4.75	-234.551906826125
13	4	-224.640922152592
13	6.75	-241.680491888463
12.25	5.25	-227.379571741431
12.5	6.75	-252.460238079252
12.75	5.75	-231.311985156551
12.5	7.25	-236.945337870694
12.5	8.25	-246.361773509339
12.5	5.25	-235.5328778289
13	4.75	-233.548489587057
12.25	6.75	-242.273569636986
13	5.5	-235.550122721655
13	6.25	-234.812552623568
12.25	6.5	-230.471246910819
13	5.25	-232.45753546289
13	5.5	-233.027662035839
13	4.25	-225.087214295282
13	5	-231.850226694432
12.25	6.5	-236.581781508419
12.5	6.5	-238.16618119883
12.75	6	-239.258650447881
12	5.5	-240.491920281759
13	5.75	-229.06506566574
12.75	5.25	-238.218926990045
13	5.75	-234.231758512139
13	5.25	-229.352885044217
12.5	6.5	-251.741947923586
12.75	4.5	-223.159908424805
13	6	-235.998018550864
12.25	6.5	-235.036336497058
13	5.5	-231.464458947241
12.5	7	-234.756932727462
13	5.25	-245.383658986921
12	8.25	-237.84877318556
13	5.25	-229.912796762518
12.5	7.25	-234.416043142389
13	6	-241.467901235662
13	5.5	-226.059133184732
12	8.25	-252.464061655266
12.75	6.25	-261.576157023123
12.75	5.75	-243.60323452847
13	5.75	-240.075320373856
13	4.75	-225.948240846219
12.5	4.5	-214.690770718524
13	5	-241.053380560034
13	5.75	-225.651145251036
13	4.5	-240.686137267717
13	5.5	-240.337460169495
13	5.25	-236.079119776354
12.25	6.25	-252.976467645527
13	5.25	-238.720450027718
12	5.75	-243.598853041681
13	5	-238.502158368394
12.75	6	-241.308103444573
12.5	5.25	-220.464735220759
13	4.75	-235.89530928072
12.5	6	-231.523103534375
13	4.5	-234.040239043673
12.25	6.5	-235.430966414196
13	5.75	-242.999478091594
13	5	-243.458743899119
13	5	-229.010714843341
12.75	5.25	-242.823797646621
13	6.5	-245.951747116345
13	6	-243.747817692107
12.75	5.75	-230.523777526732
13	6	-235.54068848281
13	5.25	-207.559985646512
12.25	7.5	-254.353065113455
13	5.5	-236.664284847488
12.75	6	-232.494003956045
12.75	4.5	-224.300303076209
12.75	6.5	-262.821177004017
13	6.25	-225.341344669468
13	5	-244.260523713372
13	4.75	-239.66890202696
13	5.75	-233.801092965063
12.75	5.5	-239.332539108587
12.75	4	-230.85021145994
12.75	5	-235.396922272588
13	5.25	-219.032491497193
12.5	5.75	-242.110332903983
12.75	5.75	-251.830235666172
13	4.25	-220.596146833263
13	5.5	-234.213242474119
13	5.5	-224.489796830521
13	6	-244.730743415963
13	6.75	-242.743316186245
12.75	6	-224.018539634944
13	4.25	-224.116790940956
13	5	-219.844032033614
12.25	6.5	-229.087250090259
12.25	7.75	-253.383543985575
13	4.25	-214.777935958868
13	3.75	-234.46830556949
11.75	5.75	-239.238731137801
12.5	6.25	-247.027569790856
13	5.75	-241.686442857094
12.25	8	-252.676073925472
12.5	6	-234.19315321714
13	4.75	-229.506947873684
12.5	5.25	-236.339539787162
12.5	5.75	-228.204406515719
12.75	6.25	-256.58472668983
12.25	6.5	-252.170145942136
12	7.25	-249.34167929347
13	6.75	-232.076841983188
13	4.5	-222.065862870095
13	6.25	-230.595338348583
13	4.75	-221.089093449237
12.5	6	-234.259451839289
12.75	5.25	-231.127981594573
13	4.5	-228.539089667045
12.5	5.25	-235.300157461131
12.5	5.25	-224.750833395978
12.25	7	-251.553945086319
13	6.75	-237.220865766394
13	6.25	-241.468432757075
13	5.25	-231.941985354459
13	7	-240.247360555786
13	3.25	-217.727219565031
13	5.75	-231.90131461889
13	5.5	-245.818386290448
12.5	5.25	-242.148938892846
12.25	5.75	-244.068118050549
13	5.25	-228.374755796878
13	6	-234.719181380228
13	5	-233.19419383994
12.25	5	-226.928636371166
12.25	7	-243.993105719122
11.5	5.75	-234.25775695535
13	6.25	-222.025609706079
12.25	5.25	-241.725586286825
13	6.75	-256.143732816503
13	4.5	-213.56602674291
12.5	6.75	-250.073145801511
12.5	7	-235.615952059513
12.25	5.5	-238.290113465443
12	6.25	-238.259766375117
13	5.75	-229.348434822175
13	4	-225.143792212828
13	5.75	-221.162419482128
13	5	-230.80047280863
13	6.5	-232.255669727962
13	5.75	-218.217360363081
13	6.75	-224.032630310842
12.25	5	-226.977261139279
13	5.75	-244.136082031735
12.5	6.5	-222.817958887442
13	4.5	-226.933105425229
12.75	5.75	-229.193972958576
13	4.75	-237.583643390541
12	6.25	-235.649826244519
12.5	5.75	-233.281187907863
12.5	7.25	-246.245972849332
12.5	5.25	-228.762409178752
13	7	-245.162016533871
12.5	7	-240.199187321395
13	5	-247.724664236071
13	4.5	-224.543646189487
13	5	-234.638752948761
12.75	7.5	-252.548063226907
12.5	6.25	-253.228833356187
13	4.75	-222.174695027234
11.75	5.25	-224.899017985326
13	3.5	-214.785606164776
12.25	6.5	-245.11752040396
12.75	6.75	-243.595047503854
12.5	4.75	-218.37851044948
12.25	7.25	-246.905546665252
13	5.5	-242.610365642601
13	4	-232.598531280627
12.75	5.25	-231.742119427295
12.75	5.25	-234.172446659243
12.25	7	-237.722464158419
13	5.75	-241.777815356072
13	6	-237.450579877279
12.5	6.5	-251.796444991593
13	5.5	-225.085187719057
12.5	5.25	-237.64458318658
13	4.5	-235.058668113423
12.5	5.25	-230.019796829003
13	5	-235.161448189315
13	5.25	-240.111925534539
12.25	6.75	-249.856510988634
13	4.25	-215.865220523306
12.5	6.25	-255.565434297688
12.75	5.5	-228.311720172511
13	6.75	-243.576755341598
13	7.5	-237.145037767372
12.25	4.75	-220.935582619412
12.75	6.25	-236.012844440592
12.5	5.25	-232.027763248778
11.75	6.5	-222.93482087409
12.75	6.5	-240.905129772182
13	4.75	-226.635470823609
13	6	-231.320392585127
12.25	8	-245.314154768808
12.25	6	-237.604992177094
13	5	-222.783424945294
13	4	-206.001670458948
12.75	7	-244.374168033564
13	5.25	-236.069081055968
12.75	5.75	-229.886555924836
13	5	-212.435970837152
12.5	7	-250.764754214244
13	5.25	-243.700689960465
12.5	4.75	-238.542639209097
12.75	6	-234.779800474408
12.75	4.5	-239.020849598712
13	6.5	-225.287849061214
11.75	7.5	-243.207592363452
12.75	5.5	-226.93872866809
12.5	6	-235.157343468277
12.5	5.75	-237.908566832214
12.25	7.75	-245.409824160075
12.5	7.25	-244.155763918313
12	5.75	-222.170082432612
13	6	-258.413279552689
12.25	6.25	-234.026180185556
12.75	5.5	-232.657082004452
12.25	5.5	-234.020191624602
12.5	6.5	-238.856136611716
13	5.5	-230.621704246454
13	5.75	-238.82594349274
12.25	6.25	-229.030182900858
13	5	-223.495001859487
12.5	6.25	-249.609471483973
13	5.75	-227.468171423813
12.25	6.75	-237.344331429763
12.5	6	-240.561073899051
12	5.25	-240.722076430617
12.75	4	-212.55515109347
12.5	6.75	-240.276071380424
13	6.75	-225.109318260369
13	6	-240.218902873995
12.25	5	-236.634741558808
13	3.5	-214.567372732827
12.5	5.25	-232.40936223638
12.5	6.25	-250.640284273001
13	6	-239.071180574765
12.75	5.75	-239.316513365657
12.25	6.5	-233.619505811817
12.75	5.5	-235.303752225018
12.75	4.75	-237.704031213663
11.5	5.5	-239.881192320058
12.75	5.75	-232.161401672335
12.75	6.75	-251.123517805195
12.25	8	-257.803254846475
12.25	5.5	-231.672517040545
13	5.5	-247.461960376024
12.25	5.25	-220.140352549464
12.25	7	-253.148418652416
13	5.5	-247.884008258583
12.75	7	-240.953072327975
13	4.75	-244.047675074442
12.5	5.5	-234.683345277002
13	5.25	-220.160854788812
12.25	5.75	-246.099186481753
13	6	-245.501935349473
13	7.25	-235.003785175302
13	4.5	-231.407693844924
12.25	6.25	-252.295052042988
12.5	8	-224.960553969728
13	4	-223.41126240506
12.5	6.5	-237.106457495279
12.5	4.25	-241.475293423325
12.5	5	-224.241893159405
13	6.75	-217.981575987914
12.75	5.25	-241.693480055934
12.75	5.75	-234.516271710709
13	6.5	-235.659095440879
13	5.5	-232.375974676949
12.5	6	-223.037736286501
13	6.25	-249.416601800244
13	6.5	-247.075991444738
12.75	6.25	-245.210428767394
13	6	-255.33452363146
12.75	6.5	-251.207819937334
13	6	-238.692517537968
12.5	5	-228.781555765145
13	5.25	-231.098054327262
13	5.25	-232.554273895346
12.5	6.5	-247.442564175502
13	6.75	-235.35078480322
13	6.5	-245.149015539434
13	4.5	-243.830766613538
13	4.75	-228.394375435675
13	4.5	-220.44795121295
12.5	7.5	-240.507565947533
13	5.75	-247.063224137427
13	5.25	-235.355800949254
12.5	6	-232.124849168941
12.25	7.5	-238.688750536823
13	6	-240.283699734064
13	4.5	-243.422661261832
12.75	6	-246.216918318702
13	5.25	-226.040024790077
13	4.25	-220.59614673305
13	6.25	-227.812102633251
12.75	7	-238.503407776832
12	5.5	-217.225537696521
12.5	5.75	-229.548313162463
12.75	4.75	-228.320615542331
13	6.25	-225.906520400346
12.75	6.5	-230.431690725858
12.75	5.5	-234.703506703343
13	7.25	-235.0662746292
13	5.75	-228.177254677337
13	7.5	-232.653351762293
13	6	-226.941293191405
12.75	5.25	-233.982566096624
12.5	5.75	-232.660677121796
12.75	5.25	-232.068707351856
13	5.25	-226.392264796546
12.75	6.5	-243.311552572464
12	6.25	-245.583445766176
12.75	5	-214.973642380384
13	7.25	-245.879438381366
13	4.5	-219.901786634938
12.25	6.25	-235.543333546336
12.75	6.25	-243.935485309857
12	7.25	-242.211253800607
13	5.25	-222.619394395487
12.75	4	-225.667672438905
12.75	6.25	-250.141475175065
13	5.75	-218.800823026802
13	4.25	-225.950336214972
12.5	6.5	-239.50423484429
12.5	4.75	-231.231882889389
13	7	-230.172294753203
12.25	5.25	-219.559589409286
13	5.75	-231.367380783232
12.5	4.75	-238.502047958624
12.75	3.75	-214.038590512563
12	7.5	-243.712406253405
13	7	-244.973310020089
12.5	5.75	-223.073368566749
13	6.25	-248.340193606788
12.5	6	-236.13540301616
12.5	6.5	-237.791515636813
13	5.25	-231.762778231201
12.5	5.75	-245.236604911042
12.5	8.25	-243.940124113214
12.75	4.75	-228.089629021439
12.5	6.25	-252.802688170667
12.25	5.5	-239.701933932796
12	6.75	-246.642246122871
12.25	5	-239.596597742628
13	6.5	-242.401707041628
13	5	-236.882397407396
13	5.5	-224.472394746974
13	4.75	-230.359057296528
13	4.5	-231.801560753608
12	7	-252.880167404427
12.5	5	-220.183935968986
12.75	4.5	-225.865810344476
12.25	7.25	-236.429332284212
12.5	6.25	-245.580271932594
13	5.75	-236.49142545275
12.75	6	-234.836188029023
13	6.25	-249.955469724532
12.75	4.75	-238.279593398981
13	5	-226.662830622692
12.75	6.25	-246.741460561204
13	5.25	-239.17399566486
13	5.5	-229.472396514647
12.25	7.25	-243.844008904911
13	5.5	-231.930558400103
13	4.5	-224.493352084874
13	4.75	-225.452365129405
12	6.5	-226.913589941196
12.5	6	-224.921894715511
13	5.25	-236.159141461823
13	4.75	-230.037931384621
13	5.5	-230.50034744608
12.25	6.5	-221.576225031918
13	6	-236.006951088738
13	4.75	-226.802544641295
13	5	-243.422911050434
13	5.5	-234.397879305599
13	5.75	-238.723313395278
13	6.5	-238.529447471269
13	7.5	-255.195580241736
13	3.75	-234.883880549808
12	6	-235.168543386018
13	6	-233.107531387244
12.25	5.75	-230.886810234956
13	5.75	-243.075192220534
12.5	6.5	-238.172950745483
13	5	-217.397132617149
13	7.25	-233.558543760983
13	5.75	-244.122481379928
13	5.5	-236.174531521083
12.75	7.5	-244.733350896509
13	5.5	-238.813257780227
12.5	6	-228.018023627129
12	7	-233.120160241964
13	5.5	-246.564798390934
13	5.75	-221.450944624041
13	5	-225.963639178704
12.75	4.75	-225.253316623716
11.5	7	-231.677261182964
13	5.25	-251.977124179166
13	7.5	-247.339353506697
13	6.25	-236.947229933306
13	7.5	-241.21238337863
13	5	-228.679635373654
12.75	7.25	-254.553564046691
13	6.25	-216.358250472023
12.25	5.75	-242.80235365675
13	3.5	-210.636739530551
12.75	6	-233.926191689589
13	5	-239.727007874541
13	5.75	-236.411720997573
13	5.5	-252.223638758184
13	5.25	-243.323669346753
12.75	6.5	-247.103338553237
12.25	6.5	-239.939348308486
13	5.75	-243.917044219376
13	4.5	-227.654187655862
13	9	-246.459161944369
13	6.25	-243.88448852766
13	8.5	-254.734524794645
13	6	-247.000657083038
12.5	5.25	-241.267852489431
12.5	4.5	-222.206983874989
13	4.75	-226.617980086263
13	5	-221.374105066964
13	4.75	-224.456821771306
12.5	6.25	-230.391246580659
13	4.75	-230.512984508548
13	5.25	-235.067647706374
12.25	7	-256.853437247998
12.75	6.75	-224.72485990029
12.5	6.5	-238.325754952497
12.75	4.75	-223.755154036416
13	4.25	-237.876234525673
13	4.75	-228.814294509009
12.25	5.75	-241.314672599979
13	5	-239.785030568749
13	4.5	-227.903422786471
12.5	4.5	-220.258655171444
12	7.25	-259.32896959654
12.25	5.5	-231.498935706413
12.75	7.25	-251.707686490821
13	5.5	-235.992981843447
13	7.5	-218.661570613156
12.5	4.5	-227.375021794505
12.75	5.25	-232.968223922095
13	4	-219.55802562753
13	5.25	-233.070823521203
12.25	5.75	-238.018600142846
12.75	5.75	-253.259787450296
12	7	-251.074312200278
13	6.25	-247.651709154714
13	6	-245.287385981316
12.25	5.25	-231.504687364451
13	5.25	-235.117547084605
13	7	-238.242458497182
12.75	6.5	-248.399328852522
13	6.5	-242.923800778169
12.75	6	-242.945480453579
12.5	6.5	-228.5619686968
13	4.5	-226.266478542024
12.75	4.5	-225.267881805002
12.5	6.25	-230.916327292113
13	5.25	-228.856962214095
13	6.75	-237.165107218189
13	5	-242.207149913009
12.75	5.75	-244.128483155262
13	6.5	-246.905840440132
12	6.75	-250.335570835973
12	6.5	-243.599905235268
12.25	7.75	-250.356862840734
12.75	6.25	-248.330402631465
13	4	-220.942786091286
12.5	6.25	-237.370936408082
12.75	6.5	-250.481953117155
12.75	5	-228.528596129446
13	4.75	-240.924634304677
12.75	5	-219.178778312707
13	4.5	-228.730226223134
12.5	6.5	-227.444962893251
12.75	4.25	-232.521083985112
12.5	5.5	-235.080927828617
13	6.25	-241.719806067721
13	6	-238.987913658536
13	5.5	-255.191814318282
12	6	-225.360805895237
12.25	6	-233.220994963809
13	6.75	-248.179418176122
12.75	7.5	-231.60851770784
12.25	5.5	-239.219586219852
13	5.5	-226.451268981355
12.75	6.25	-228.460586161898
11.75	7.25	-252.300320207626
13	6.5	-236.230053556486
13	5.25	-240.963989266376
12.5	6.75	-241.290386430903
12.75	5.5	-233.640241019206
13	5	-236.77899747904
13	5	-226.331578452404
13	5.5	-219.472896565535
12.5	7	-256.388898582699
12.25	7	-239.279109528338
13	6.25	-225.962459463241
12.5	5.25	-227.683586316168
12.5	5.75	-233.281547870699
13	5	-242.895574291376
12.5	5	-230.121582964822
12.5	6	-240.779262181005
12.25	7.25	-252.163798194961
12.5	6.75	-252.732297275366
12.25	5.75	-245.993920737153
13	6.75	-242.855623554476
12.75	7.5	-251.358706669943
13	5.25	-224.853237656891
12.25	6	-232.005719576197
12.5	5	-230.288181975594
13	7.5	-240.354787599224
13	6.5	-240.565701823239
13	6.25	-239.691050093484
12.75	6	-249.357022791959
13	4.5	-237.277489196892
12.75	5.25	-245.509720003827
13	5.5	-233.896388943839
12	6.25	-251.369591202841
13	5.5	-226.053305814506
12.75	6.25	-248.883624855128
12.5	4.5	-244.041077726758
12.25	5.5	-227.271477709771
12	6.5	-243.054296771866
13	5.25	-242.262131276054
12.5	6.75	-237.43962010856
13	5	-236.987885963259
12.75	5.75	-245.382582108571
11.5	5.75	-233.708307550518
12.5	5.5	-237.633785619641
12.75	6.5	-244.676275268549
13	6.75	-244.771731800954
13	7.25	-245.905141519302
13	5.75	-237.054393914735
12.75	6.25	-237.27894827628
12.25	5.75	-234.348708429796
12.75	6	-254.716968689585
12.5	7.25	-239.864744248851
13	4	-212.997421781932
13	4	-224.763346326682
12.75	5	-235.472620558862
13	5.75	-234.71250195171
12.5	5.5	-239.972681199082
13	6	-246.681438954303
12.75	6.5	-250.791264091037
12.5	5.25	-231.328266800703
12.75	3.75	-231.220164983546
13	4.5	-213.335102081415
13	4.25	-225.959880222605
13	7.25	-247.113086941826
12.5	7	-225.590524821709
12.25	5.75	-237.292959888017
12.5	7.25	-247.415038755135
12.5	5.5	-236.487612573855
13	4.25	-233.373334359241
13	5.25	-232.068806085303
12.75	8.25	-243.885819087248
13	5.25	-224.939096987563
12	6	-243.696511106414
13	5.5	-213.809468657132
12.75	6.75	-239.914418285045
12.5	6.75	-240.11240438727
12.5	7.5	-244.511396518638
13	5.75	-239.270845389543
12.25	6	-240.412243947577
12.5	5.75	-235.552514106452
13	5.75	-233.079986951394
12.25	6.25	-238.138597851622
13	6.25	-236.817691856254
12.75	4.5	-231.062999801429
13	5.25	-237.005802061942
12.75	5.5	-238.673933657338
12.5	5.5	-226.349395517391
12.75	5.5	-236.906354546533
13	6.25	-230.515496156757
13	4	-228.935867930167
12.25	6	-239.510966154789
13	6.5	-238.184455624485
12.25	5	-222.949123410615
13	4.5	-223.135471105534
13	6.25	-244.793588176139
13	4.75	-223.068770967247
12.75	7.75	-231.950766595602
13	4.5	-227.017137892307
13	6	-244.40315182371
12.5	6	-246.678265529776
13	6.25	-247.881428673653
12.5	7	-243.201182384778
12.75	6.25	-246.184106873888
12.25	6.75	-245.920786807744
13	6.75	-248.216716372692
12.25	5.75	-233.511840609449
13	6.5	-224.718466394506
12.75	4.75	-234.926543748868
12.75	5.25	-231.583234827511
12	6.5	-247.286431339617
11.75	6.5	-241.114959920909
12.25	5.5	-236.176756123393
13	6.75	-242.537746435484
13	5.5	-241.744815933309
13	4.75	-240.727499196235
13	5.75	-235.243475862404
12.25	7.5	-243.545652460815
12.5	4.5	-238.494795164724
11.5	6.25	-235.634955408776
13	5.25	-235.805653252915
13	6	-238.261085291857
13	5.5	-226.306665030886
12.25	4.75	-215.700338637728
13	5.5	-230.714208714576
12	5.5	-222.114084071791
12.25	5.75	-232.796877417761
13	4.5	-224.307971502639
13	4.5	-230.166559134292
12.75	5.75	-247.880218210837
13	6	-243.483996421941
12.5	5.75	-249.154996229795
12.75	6.5	-246.597951221427
12.5	6.5	-238.205094943257
12.75	7	-255.069067570463
12.5	5.75	-229.730723311952
12	6.75	-257.748648646468
13	5	-236.895177869034
12	6	-217.9778603161
13	4.5	-223.40677130242
11.75	5.5	-237.485593610968
12	6	-236.715802404033
13	5.5	-237.427815484991
12	6.5	-242.732931235802
13	6	-243.637307225027
12.5	5.5	-228.374457687072
13	6.75	-239.481570960727
13	5.75	-235.229819303027
12.75	5.25	-225.918592135702
11.75	8.5	-260.824333205804
12.25	5.25	-232.175135139042
13	5.5	-246.775098017562
13	5.75	-238.188711113694
13	5	-231.598783710023
12.5	5.25	-239.215291937327
12.5	6.25	-233.11712694465
13	5	-222.87216267764
13	5.75	-243.876499550763
13	4.5	-229.296778361425
13	5.75	-237.215755200849
13	5	-234.497481013688
13	6	-249.244238393286
12.75	7	-251.468544285965
12.25	6	-246.533646238985
13	6.25	-240.797974751772
12.75	5	-240.627403679456
12.75	7.25	-229.01164248803
12.25	5.5	-241.533341585209
12.5	5.75	-240.326424607555
13	4.25	-220.588071373049
13	7.5	-244.28321574775
12.5	6	-240.025855498823
12.75	5	-216.936733687875
12	6.5	-252.112195116049
13	6.75	-216.375022083911
13	4.75	-236.234800193317
12.75	5.25	-231.643447637905
13	6.25	-227.761431215653
12.5	4.75	-249.191107787784
13	4.25	-231.164576193548
13	6.75	-235.896011007706
13	5	-239.937869997286
13	4.5	-225.366459766213
13	5.5	-243.435855494475
12.75	5.75	-245.207826633031
12.75	5.25	-236.253061479559
12.25	4.75	-232.01683295882
13	4.25	-212.059396472917
12.75	5.5	-240.262802230387
13	4.75	-234.319728771225
12.5	7	-245.790844641312
13	5.75	-248.380369658241
11.75	8.25	-244.325844533977
12.75	4	-212.171821788439
13	5.25	-238.441941867029
12.5	6.25	-238.827577986236
13	6.25	-253.17448433213
13	4.75	-220.310754565284
13	5.25	-229.196594149604
13	6.75	-254.006552839677
13	6	-216.71336877015
12.75	5.5	-235.055634994762
12.75	5	-238.720659741549
13	6.25	-228.153613958528
13	6.25	-240.239300387
12.25	6.25	-235.621850335587
13	5	-247.4673056178
13	5	-246.441556701895
12.25	6.25	-242.984167126598
13	4.75	-238.068728417232
13	5	-236.453774097629
13	6	-231.491111465846
13	5	-244.010643752101
12.75	7	-242.302678270962
13	7.25	-265.378639556572
13	6	-244.561373935047
13	5	-229.176386468912
12.25	6	-245.072614916584
12.25	5.75	-234.018204753733
13	5	-232.295345844379
12.5	7.25	-246.087909429413
13	4.75	-225.334746955964
13	5.25	-239.640195422825
13	6	-230.970314093862
13	7.75	-239.969357406763
13	5.5	-240.660026124084
13	5	-217.240284021591
12.75	4.75	-244.968386376775
13	5.5	-234.042044654719
12.75	5	-225.46248459756
13	5.5	-239.638681854391
13	4.5	-220.17067032475
13	4.75	-238.700857262971
13	5.5	-231.143462127795
12.25	5.5	-244.52999374165
13	6.5	-244.662912397606
13	6	-241.990905347435
13	5.75	-233.792352054839
13	5.25	-239.055561522934
12.75	6.75	-251.285501740989
13	5.5	-230.46697459383
13	6.25	-247.225949641928
12.75	4.75	-232.06537116363
13	4.75	-237.809070141051
12.5	7.75	-233.573181211796
13	6	-229.013316167014
12.75	7	-245.89307498358
12.5	7.75	-246.865245512865
13	4	-218.101999289397
12.75	6.5	-239.132802605801
13	5.5	-239.293387878657
12.25	7	-242.92668385586
13	5.5	-236.278716278041
13	5.5	-227.542117144862
13	4.5	-224.763089015439
12.75	7	-235.111533491353
13	4.5	-230.172223911861
12.75	6	-239.517054243307
13	6	-235.171961205099
13	5.75	-221.820547917096
12	5.25	-228.954370689934
12.5	5	-235.763427426036
12.5	7.75	-245.335280555423
13	5	-227.548881708651
13	5.25	-228.814034415522
12.75	8.25	-247.245238650394
13	5.5	-216.763518397446
13	5	-246.552103492152
13	6	-236.81941222647
13	5.75	-231.614770727502
12.75	5.75	-234.308917182067
12	6	-258.657810632337
13	5.75	-241.854088347475
12.25	8.5	-239.299507309051
12.5	5.25	-226.94978322168
13	7	-238.278664006147
13	4.75	-235.982644618454
13	4	-230.012352600117
12.75	4.75	-228.596404216634
12.75	4.75	-221.599023971198
12	6.5	-239.643045743058
13	4.5	-229.015918669687
13	6	-238.36091534959
12.5	6.25	-237.935266139434
12.25	7.25	-246.147016715289
12.25	4.75	-220.439182117459
12.75	6.5	-243.854412225247
13	4.5	-226.380995973253
12	7.25	-239.355137892535
13	5.25	-226.529605632061
12.25	6	-255.224041076471
13	5.75	-226.353592879648
13	6	-245.110807852601
12.5	7	-250.502701695869
13	3	-214.097558937237
12.5	5	-244.021696194118
12.75	7.5	-256.726208808945
13	6	-247.072819444415
13	6.25	-234.993485319415
12.75	4.75	-235.225194021271
12	5.25	-218.267352676023
12.5	6	-242.236587959862
13	6.5	-242.358954728319
13	7.5	-243.526990448358
12.75	6.25	-236.444003379488
13	5.75	-230.921073033877
12.75	5.75	-233.049723870475
12.75	5.5	-234.025962747598
13	5.25	-228.776814944418
12.25	6.75	-240.478630218545
13	5.5	-243.165288017893
13	6.5	-250.923157455053
13	6	-225.273972406192
12.5	5.5	-229.465083454476
13	5.5	-231.361174054595
13	5.25	-221.972110329808
12.5	4.25	-230.384535994576
12.25	7.25	-228.155859634534
12.75	6.5	-249.831603130748
12	6	-221.30987558698
12.5	7.25	-227.741252284785
13	5.75	-246.888947426972
13	4.5	-218.468454644594
13	5.75	-219.118779489009
13	7.5	-248.111208979534
12.75	6.75	-239.56358184256
12.5	7	-242.787241120758
13	7	-230.253415812312
13	5.5	-238.068070132719
13	5.25	-247.096280693647
13	5.25	-224.825529081578
12.5	6	-243.990195923308
13	6.25	-235.881967211074
13	5.25	-237.234282240017
12	8.25	-250.134915862974
13	3.75	-219.822324932366
13	4.75	-224.366209311131
13	6	-231.25376992911
12.5	5.25	-251.000202683492
13	7	-238.191058253323
12.25	6.5	-251.84629943391
13	5	-239.10422005782
12.75	5.75	-247.958212520169
13	5.25	-239.070407875265
13	4	-225.81431790598
12.5	6.75	-243.86206565048
12.5	6	-249.396648146779
12.75	6.5	-235.790692072585
13	5.25	-235.935370630681
13	5.75	-244.28652305516
13	6.25	-215.745036638286
12.75	8.75	-233.411029575201
12.75	5.5	-234.190245516836
12.5	7	-246.059423337969
12.75	6.25	-242.375865829445
13	6	-236.261203751411
12.5	4.25	-226.419341408447
12.25	7	-252.284279295548
12.5	7.75	-260.124201032066
13	4.75	-235.189436373828
13	4.5	-220.781005873471
12.75	5.75	-249.140936188192
13	5.5	-226.746146633254
13	6	-248.605524043175
13	5.5	-223.655868952415
12.5	6.75	-226.920257271399
13	4.75	-235.279417748271
13	7	-230.691529228788
13	6.25	-252.412128245429
13	6.25	-246.062240723197
12.5	6.5	-242.149206418547
13	5.75	-237.200781726344
13	6	-234.17143677069
13	5.75	-235.693140588139
13	5.75	-235.707389276953
12	6	-235.198917800645
12.5	6.25	-240.359943200096
12.5	6	-237.329104112767
12	7	-243.871546759048
12.5	5.75	-247.785860672801
13	5	-219.392529156521
13	4.75	-231.978284109373
13	5.25	-225.563600697524
12.25	6.25	-249.815951901177
12.75	3.75	-225.905124528469
13	5.5	-237.824450211227
13	5.75	-228.004410746599
12.75	5.25	-229.111425346026
13	5.5	-231.783343882226
13	6.75	-246.486899312064
13	5.25	-246.035394022895
11.75	6.75	-250.592830585566
12.75	6.25	-246.634119590334
12.75	6.75	-230.541048681601
