# Supplementary material for: Genetically Determined Variation in Lysis Time Variance in the Bacteriophage φX174
Source: G3 (Bethesda). 2016 Feb 22;6(4):939–55. doi: 10.1534/g3.115.024075 (PMC4825663; doi:10.1534/g3.115.024075)
Supplement: Supporting Information [file supp_g3.115.024075_G3_2015_024075-SI.zip › Lysis_Time_RMarkdown/Lambda_t0/Bootstraps/m.321.boot.lambda.t0.txt]

t.0.hat	lambda.hat	lnLike
14.75	3	-278.766395652877
14.75	5.25	-292.365754916123
14.25	4.75	-303.861075980448
14.5	4.5	-312.581282484221
14.25	4.75	-303.3131755145
14.5	4.5	-311.062662264135
14.75	4.5	-311.332431602894
14.75	5.75	-309.016045792007
14.75	5.25	-309.004353195153
14.75	4.25	-302.385894429769
14.75	4	-294.662213877144
14.25	4.75	-308.212565410944
14.5	5	-321.722375009532
14.75	4	-298.992549780456
14.25	4.5	-311.946196609944
14.75	5.75	-298.053739731796
14.25	5.75	-318.189271388566
14.75	4.75	-324.338576623365
14.75	5.25	-321.976490742891
14.5	4.5	-300.825153613954
14.25	5.25	-320.871466756277
14.5	4	-305.773133366251
14.25	5.25	-325.52354420707
14.25	5.25	-314.737293366993
14.25	5.5	-310.936521515925
14.5	4.25	-308.633368866122
14.75	4.75	-306.684368419834
14.25	3.75	-290.418149384664
14.5	4	-293.877130730467
14.5	5.25	-312.074173148606
14.75	3.5	-275.881173433871
14	4.75	-295.57234438173
14.25	4	-291.813646805115
14.25	4	-288.49685235816
14.75	4.5	-307.843372492942
14.5	6.5	-322.090483415191
14.5	6	-314.416237040776
14.5	5.25	-315.265468966899
14.75	4.5	-307.532420805395
14.25	5.5	-299.901794431071
14.75	5.5	-311.457511730447
14.5	4	-303.721773980364
14.75	5.5	-309.598940849191
14.75	4.75	-303.033444723546
14.25	5.5	-318.753769896652
14.25	4.75	-304.551399128166
14.75	4.25	-289.954010192063
14.75	4.75	-317.159708909477
14.75	4.75	-312.363271477382
14.75	4.75	-318.467018726318
14.75	4.75	-311.062222791489
14.5	6	-310.605812356663
14	5.5	-307.572834350646
14.75	4	-295.792178461525
14.25	4.75	-316.268692729444
14.75	5	-299.071628275146
14.5	4.5	-306.001876668853
14.25	5.75	-328.135013490949
14	6	-322.639441008659
14.75	3.5	-295.261047405581
14.5	4.5	-307.291963665026
14.75	4.25	-311.270550780466
14.5	5	-315.627877725315
14.75	4.5	-298.158186460664
14.75	3.5	-289.65567202702
14.5	4.5	-301.004748355562
14.25	4.75	-297.502686681713
14.75	4.75	-295.946642419154
14.25	5.5	-312.912397914352
14.5	4	-299.735010592963
14.75	5	-316.847607902016
14.75	4.75	-308.168277026478
14	5.25	-322.942923784034
14.25	5	-315.398630343898
14.75	3.75	-290.664334514011
14.75	4.75	-307.665528810978
14.75	5.25	-303.797053652291
14.25	4.25	-297.106623753461
14.75	5	-315.50159869732
14.25	6	-332.343163796057
14.25	5	-314.775827400315
14.75	4.75	-315.803317702194
14	6	-321.159033594083
14.75	3.5	-295.880483930403
14.25	5.25	-305.956298931261
14.5	4.5	-301.010264202391
14.75	4.5	-308.002753165105
13.75	6.5	-319.958244739867
14.75	4.25	-310.418078772652
14.75	4.75	-321.196895631222
14.75	5	-305.829938998045
14.75	3.25	-294.356185715209
14	6.25	-315.297755277829
14.75	5.5	-319.265036638133
14.25	5	-293.177086699473
14.5	5.25	-318.719974155914
14.5	5	-307.981091104395
14.75	4.25	-295.307203808387
14.5	4	-308.325909595342
14.25	5.75	-309.414386327772
14.5	5	-311.023565251229
14.5	5	-312.894312589157
14.5	4.75	-309.145467468656
14.75	5	-310.182738994345
14.75	4.25	-290.635871735895
14.75	4	-299.468991452299
14.75	4.75	-306.938759963001
14.5	5.25	-304.684254426415
14	5.25	-309.965450098176
14.75	6	-320.492506915023
14.75	4.5	-304.745198403844
14.75	4.75	-303.343751994989
14.75	5	-308.774483967234
14.5	5	-314.232351812279
14.5	5	-318.397402076844
14	5	-296.836813252709
14.25	5.25	-309.128021938076
14.75	3.75	-285.449339396907
14.25	5.5	-320.53187389532
14.25	4.25	-304.995914699867
14.75	5	-306.876348433819
14.5	4.25	-297.228621304659
14.75	4	-300.829480755579
14.25	4.25	-309.434883626001
14.75	3.75	-291.894429554542
14.75	4.75	-322.13744520403
14.75	4.5	-321.147160112602
14.75	5.25	-324.697174611648
14.75	5	-301.133145964249
14.75	4	-293.136597267996
14.5	3.75	-300.928662886579
14.5	4.75	-312.545265535663
14	4.75	-310.730852183876
14.5	4.5	-311.2140513732
14.5	4.5	-302.284158932091
14.75	5	-309.43520834633
14.5	4.75	-302.656145948905
14.75	3.5	-296.991417226858
14.75	4.5	-311.401905343789
14	5.25	-313.403556714791
14.25	5.5	-312.395895900403
14.5	4.75	-312.626758638275
14.25	4.5	-312.001637014055
14.75	4.25	-289.519673509116
14.75	4.5	-298.306785329732
14.75	5.25	-308.036849202593
14.5	5.25	-313.69150289256
14.75	4	-306.536539763438
14.5	4.25	-305.98433132789
14.75	4.75	-318.867977150201
14.25	4.5	-310.371765341418
14	5.25	-325.299624129824
14.75	4.25	-306.27237076904
14.75	5.5	-301.923643424666
14.75	4.5	-301.643997265655
14.25	4.5	-302.522362303996
14.25	4.75	-302.716172030089
14.75	3.5	-288.608782279194
14.5	4.5	-299.697965296283
14.75	5.25	-317.407570449938
14.5	4.75	-300.112675125109
14.25	5.75	-311.345006967379
14.75	4.5	-297.536125346674
14.75	4.5	-307.151016259159
14.75	4.75	-316.825229528823
14.5	3.75	-295.894741227805
14.75	4.75	-307.430336072105
14.75	4	-295.482766439535
14.5	5.25	-306.24378352862
14.5	4.75	-325.738479126629
14.75	5	-313.471611237553
14.75	3.5	-289.578100632067
14.75	4.5	-295.198899694303
14.75	4.25	-304.644073224815
14.75	4.5	-295.41098341576
14.5	5.25	-329.767508080353
14.75	4	-300.687662401439
14.5	6	-312.004885908815
14.25	5.25	-310.903347109577
14.25	5	-316.587424014747
14	5.25	-314.710381563306
14.75	4.75	-303.644370437885
14	4.5	-300.310344832447
14.5	5.25	-317.064621641645
14.75	5.5	-319.947863544559
14.5	5.5	-314.913889306474
14.25	4.75	-304.821577123836
14.75	4.5	-295.807952338319
14.75	4.75	-300.725807052468
14.75	5.5	-329.00074444442
14.75	4.25	-305.60549003919
14.25	4.75	-283.109785323369
14.25	5.5	-313.571840639779
14.75	4.25	-289.335199253967
14.75	4	-296.63708855937
14.25	5.5	-317.665643459693
14.75	4.5	-297.102179596674
14.5	5.5	-313.421151488488
14.5	4.5	-309.739290464306
14.75	5	-315.577982378493
14.5	4.75	-317.454132589169
14.25	6	-325.440099195232
14.75	5	-320.48022814197
14.25	4.5	-292.895811655519
14.75	5.25	-320.145303099268
14.25	6.5	-322.062346572073
14.75	4.5	-315.821838527271
14.75	5.75	-312.302510700826
13.75	6.25	-324.216120454324
14.75	4.5	-311.385772775859
14.25	4.5	-301.192067879416
14.75	4	-295.076169149594
14.25	5.25	-311.398783786219
14.5	4.25	-288.308515707014
14.75	3.75	-294.311385277797
14.25	5.75	-331.178260142385
14	6.75	-317.408456919036
14.5	4.5	-306.35337721827
14.5	4.75	-321.063853778204
14.75	4.5	-305.861036130134
14.75	4.75	-294.60745477031
14.75	4.5	-303.262474397595
14.75	5	-313.154597140433
14.75	5.25	-304.135816722695
14.75	3.75	-291.363214134039
14.75	4.5	-304.105608509101
14.5	6	-323.332728664813
14.75	4.25	-288.951380431155
14.25	5	-310.29311063607
14.75	4	-302.502953242916
14.75	4.75	-304.78675674331
14.75	3.75	-302.391591047193
14.5	5.5	-315.464306407672
14.5	4	-311.858158402624
14.75	3.5	-296.102583616514
14.5	4.25	-304.379417633361
14	5	-309.633208331825
14.5	5	-318.683498557355
14.75	4.25	-303.682578085682
14.75	5.25	-306.389423375549
14.75	4.5	-281.770207013307
14.5	3.75	-298.009338314135
14.75	4.5	-301.327479977838
14.75	5.25	-322.275174647503
14.25	4	-300.349484506655
14.5	4.25	-308.858660216303
14	5.75	-308.444337655877
14.75	5	-307.161104762423
14.75	3.75	-310.421311696948
14.75	4	-296.961585560025
14.25	5.75	-318.876765459129
14.75	5.25	-316.07714551796
14.75	4.5	-310.324599911213
13.75	6	-317.782599449219
14	5.5	-324.091045582988
14.75	4	-299.651163674986
14.5	4.25	-307.821700801417
14.75	5.5	-309.708007369743
14.5	4.5	-306.614726864929
14.75	4.5	-325.466002485392
14.75	3.75	-299.263098240984
14.75	4.75	-304.5925365913
14	5.75	-304.244665650749
14.25	4.75	-298.289621489913
14.75	4	-290.436997993469
14.75	5.25	-306.500395889106
14.5	5.25	-324.135356284252
14.5	5.25	-314.521557197269
14.75	4.25	-304.657537110139
14.25	6	-329.82830467769
14.5	4.5	-313.193935455629
14.75	5.5	-316.877129551957
14.75	3.25	-299.025848082671
14.75	3.75	-296.31838480293
14.25	5	-315.667230655339
14.75	4.5	-298.534615916583
14.75	4	-283.506659043385
14.25	4.75	-316.585165777768
14.75	5.25	-321.10640133572
14.75	4.25	-294.75864418845
14.5	5.5	-312.799600621916
14.75	5.25	-309.493658996313
14.25	5.25	-316.13575037295
14.75	4.75	-303.289743442758
14.75	5.75	-320.235775297658
14.75	4.25	-298.405528483705
14.25	4.75	-315.472454890209
14.75	4.5	-316.544198261827
14	5.5	-321.764751307774
14.25	4.75	-314.246750719937
14.5	3.75	-300.887016242425
14.75	4.5	-303.002533825193
14.75	5	-309.586664308124
14.5	5.5	-313.092568856693
14	5.25	-312.160617110442
14.25	5	-306.719453421517
14.25	5.75	-316.899068577136
14.25	4.75	-308.056147143263
14.25	4.75	-309.099808041385
14.75	5.75	-322.767880389968
14.5	5	-315.343871374812
14.75	4.5	-302.419914900764
14.25	5.25	-302.400257580988
14.5	3.75	-300.481556131981
14.25	5	-314.836821082571
14.5	5	-298.28107269349
14.25	5.5	-317.997873076986
14.75	3.5	-297.824043233542
14.75	4	-293.832931930325
14.75	5.25	-327.257490065859
14.5	4.75	-309.269673403449
14.75	4.75	-309.799787617412
14.75	4.5	-300.486071546128
14.75	5.5	-303.555553541051
14.75	4.5	-302.166567956896
14.75	4.75	-315.087301393462
14.25	6.75	-331.800547028551
14.75	3.25	-291.921835902334
14.75	5	-306.564543619915
14	5	-303.265795030729
14.5	4.25	-304.631317281562
14.25	5.75	-313.835059829664
14.75	5	-295.065209752873
14.75	3.5	-293.425078359904
14.75	5	-315.119797706275
14.75	5.25	-324.10531981552
14.75	5	-308.717556977728
14.5	4.5	-311.103607478747
14.25	5	-303.489033752582
14.75	4.5	-319.50518054613
14.25	6.25	-319.508885697912
14.25	5.5	-327.649439239637
14.25	4.25	-305.048449513777
13.5	6.5	-315.736561526531
14.5	6.5	-323.171821636631
14.75	3.5	-289.372710666392
14.75	3.75	-301.796101928017
14.75	6.25	-315.450417578679
14.5	5.25	-310.665808690386
14.75	4.5	-310.872502472202
14.75	5	-312.037403687412
14.5	4.25	-300.37873840646
14.5	6.25	-330.772637312444
14.75	5.25	-314.727209669654
14.25	4.5	-292.248911450414
14.75	4.5	-299.300238665344
14.25	6	-320.218386833077
14.75	3.75	-299.162433503831
14.75	4.5	-302.20621418109
14.5	5	-307.025712230307
14.75	4.75	-298.908548659144
14.75	4.5	-294.243595146827
14.75	3.25	-280.354980026393
14.75	4.75	-307.080178637747
14.75	4.25	-294.007808193188
14.5	5.75	-313.095226718129
14.75	3.75	-298.420083961788
14.75	5.25	-314.178976747539
14.75	4.75	-300.354836625986
14.5	4.5	-308.211588286025
14.75	5.25	-308.354019442754
14.25	4.75	-307.824787634031
14.5	4.75	-309.026821159702
14.5	5.5	-331.523926185513
14.25	5.25	-315.655960881665
14.75	5.25	-303.028710929081
14.75	4.75	-314.978871105116
14.25	5.75	-306.167137563179
14.75	5	-327.727115924742
14.75	4.25	-296.527610792966
14.75	4	-289.095828448864
14.75	4	-289.026718178426
14.75	5.25	-313.232109138132
14.75	3.75	-296.840769832074
14.75	4.25	-308.334825661572
14.75	4.25	-297.203525479512
14.75	4.5	-306.463490845993
14.75	3.5	-290.663263184671
14.75	4.75	-310.911166282321
14.5	5	-317.331585248781
14.75	3.75	-297.646246199017
14.5	5	-311.798582365402
14.5	5.25	-301.039114628207
14.5	5	-310.345906275994
14.75	5	-316.787703910309
14.75	4.25	-315.125158522903
14.25	4	-293.79381235238
14.75	4.75	-292.251079468048
14.75	5	-313.297173329252
14.75	3	-289.375632890186
14.5	4.25	-302.109041735676
14.5	5.25	-321.870920705477
14.5	4.5	-314.686829531959
14.75	3.5	-296.622859953292
14.75	4.5	-290.404656508445
13.75	5.5	-307.30834600054
14.5	5	-312.487682949001
14.25	4.75	-314.050610595451
14.75	4.75	-317.199246184696
14.75	4.25	-299.045176805342
14.5	4.75	-301.337211926517
14.25	5	-325.320729635059
14	6	-329.975717436303
14.75	4.5	-302.665466936429
14.5	5.75	-316.025634022771
14.25	4.75	-311.870047779023
14	5	-308.149726328184
14.75	6.5	-343.924369508771
14.25	5.5	-299.646567328198
14.5	5.5	-293.681351098656
14.25	5.25	-316.445015592126
14.5	5	-299.624174677543
14.5	4	-292.328888339858
14.5	4.5	-307.680184712937
14.75	4.5	-305.180926052522
14.25	4.5	-301.831402405886
14.75	4.75	-309.015617507805
14.75	3.25	-289.523266532776
14.5	5	-311.967798961018
14.75	4.5	-309.894181142608
14	4.5	-306.211495682359
14.75	5	-306.044224488788
14.5	3.75	-301.723253404646
14.5	5.75	-316.027540164817
14.25	5.25	-327.486235933535
14.5	4.75	-292.851952677079
14.25	4.5	-306.268105233175
14.75	5.25	-308.62817587887
14.75	4.75	-301.812199236357
14	5	-304.799989313949
14.75	3.5	-278.93100032218
14.75	5.25	-308.268267171392
14.75	4.5	-311.006310323004
14.75	4	-303.999945592444
14.5	4.75	-312.728683434736
14.75	4.25	-296.766788738168
14.5	4.75	-302.984225894545
14.75	5.25	-314.528400335494
14	5.25	-319.395020986655
14.75	5.75	-307.041138535047
14.75	4	-304.470054866496
14.25	6	-325.062843147484
14.5	4.75	-303.418291886821
14.25	6.25	-315.968399188914
14.75	5	-304.817799137389
14.75	4	-305.356556142251
14	5.5	-312.245383850507
14.25	5.75	-307.840041512113
14.75	5	-320.977264465832
14.25	4.25	-301.842455033207
14.25	5.25	-300.568625953528
14.75	5	-306.303568289124
14.5	5.25	-311.068354001949
14.75	4.25	-302.000483269022
14.75	4	-307.150594698299
14.5	5	-316.94510379861
14.5	4.25	-305.336597906241
14.25	5	-309.711625671164
14.75	4	-276.566050201802
14.75	4.75	-308.623041243586
14.25	5.25	-313.7150290966
14	7.25	-329.240184244601
14.75	5.25	-314.154822747564
14.25	4.25	-305.654656944693
14.25	6.25	-324.54875178424
14	5	-310.061069462857
14.75	4.25	-296.013739940929
14.75	4.75	-307.542011676101
14.25	5.5	-325.949976277041
14	5	-301.728990195683
14.75	5.25	-305.263024874126
14.75	4.5	-297.992898767383
14.75	5.5	-312.292603943389
14.25	6	-330.762412518506
14.75	4.5	-312.876860901666
14.5	4.75	-308.749147536774
14.25	5.25	-312.35703221199
14.75	5	-301.51004754614
14.5	6.25	-320.920705448065
14.75	3.25	-283.745664784004
14.75	4.25	-311.915261484222
14.25	4.5	-292.024456068945
14.75	4.5	-313.740855214248
14	6	-322.580159662323
14.25	5.5	-316.821214740332
14.75	3.25	-299.033072457144
14.5	4	-308.862734802795
14.25	4	-305.566211470217
14.75	4	-306.177623815275
14.25	5.25	-298.679554678383
14.75	4	-290.926606093063
14.5	5	-317.00659756752
14.75	4.75	-302.657399147704
14	5.25	-316.020992138559
14.75	5.5	-310.637684630667
14.25	4.75	-303.857716012721
14.25	4.5	-306.149923729505
14.75	4	-296.231671982988
14.75	4.5	-312.727216846839
14.25	5	-308.205217585626
14.75	4.25	-304.010726298412
14.5	5.25	-307.185334483208
14.5	4.25	-290.431613863913
14.5	3.5	-289.017248719771
14.5	4.5	-305.538936146451
14.25	5.25	-323.386525384861
14	5.5	-311.514239909433
14.75	4.25	-290.11037328993
14.25	4.5	-305.283263575795
14.5	5.5	-331.867436182289
14.75	4.5	-314.198888517389
14.25	5.25	-308.790239278056
14.75	5	-314.093379651805
14.75	5.75	-301.531236439373
14.25	4.25	-295.632052086255
14.75	5.25	-307.553545197268
14.75	5	-303.413764646995
14.5	5	-312.002252683089
14.75	5	-309.550127629746
14.75	4.5	-300.394916847072
14.75	5.25	-314.764188422038
14.5	3.5	-287.248098686476
13.5	5.5	-313.338887736669
14.5	4.75	-326.021715531302
14.5	5.25	-313.140153507947
14.75	5.25	-312.731582356885
14.75	5.75	-308.895411205856
14.5	5.75	-314.82474039304
14	5.25	-320.236689259818
14.75	4.25	-288.426793391952
14.75	4.5	-314.879454302722
14.75	4.5	-306.339755889374
14.5	5	-330.087781235903
14.75	4	-306.779777204336
14.75	4	-308.362486685824
14.25	6.25	-326.493938615606
14.25	5.75	-321.298144336676
14.25	5.5	-315.604206774892
14.25	6	-307.853315353551
14.75	4.5	-300.229470838714
14.5	4.25	-314.391515697356
14.75	5.75	-314.301646982116
14.75	5.25	-311.208481432484
14.5	4.75	-303.391916541384
14.75	4.5	-309.05949961218
14.75	5.5	-321.606790335508
14	5.5	-315.073149025812
14.75	4	-297.809255515239
14.25	4.75	-315.366134845129
14.75	5.75	-313.346988605831
14.75	4.75	-314.26189588145
14.75	5	-303.739712906384
14.5	5	-315.98327765778
14.5	4.5	-312.683522759723
14.75	4.5	-284.843577742146
14.75	4.5	-291.359203493309
14	4.5	-301.162452417215
14.75	4.25	-288.64297715174
14.25	6.5	-307.094658839582
14.75	4.5	-300.663526281161
14.5	4.25	-283.936180523134
14.75	6.25	-332.633054878031
14.5	5	-332.889846561981
14.75	5	-323.024259993952
14.75	4.25	-303.534833450867
14.75	4.25	-291.896869129051
14.75	4.25	-314.592363939302
14	6.5	-326.493178168973
14.5	4.75	-304.525467451248
14.75	4.5	-311.677349445265
14.75	4.25	-308.066033367979
14.75	3.75	-280.880502220807
14.25	4.75	-308.997190947813
14.5	4.5	-311.110257997176
14.75	4	-296.858793939464
14.25	5.75	-324.48046342992
14.5	4.25	-313.226169202729
14.75	4.5	-291.653170899199
14.75	4.75	-299.178672805502
14.75	5	-304.857758238706
14.5	5	-326.926150498309
14.75	4.25	-299.28898044734
14.5	4.25	-292.539740050899
14.5	4.5	-303.996362555159
14.75	4.5	-311.732145403822
14.75	3.5	-286.65382521588
14.75	4.25	-296.49559264366
14.25	4.75	-309.235957717052
14.5	4.5	-309.336095059065
14.25	6	-323.919098592802
14.25	5.25	-311.954676951105
14.75	3.5	-294.678737012836
14.75	4.75	-306.611683397783
14.5	4.5	-302.540952884358
14.5	4.75	-310.430235080531
14.75	3.75	-297.9935846322
14.25	4.5	-298.161122919527
14	5.5	-322.663003655393
14.25	5.25	-317.348470189032
14.25	6	-322.581175746548
14.5	4.25	-303.121596003081
14.75	5.75	-322.847090510723
14.75	3.75	-314.300980206314
14.5	5.75	-324.45365220841
14.75	4.5	-302.002037471765
14.25	3.25	-288.734521227468
14.75	4.5	-307.826829477276
14.25	5.25	-314.365102530285
14.5	4.25	-298.910416545486
14.25	5.25	-310.672822135224
14.75	4.75	-304.501071126315
14.75	4.5	-302.102356290335
14.25	5	-303.603862082571
14.5	4	-295.865961007791
14.5	4.25	-307.426855798874
14.25	5.25	-309.012555325674
14	4.75	-308.050700565873
14.75	3.25	-284.814081623597
14.5	4.5	-295.957440338742
14.5	4.25	-300.268735508663
14.25	4	-304.704954307872
14.5	4.5	-304.528591494778
14	5.5	-317.325806023202
14.75	5	-300.448640991241
14.75	5	-308.566462758818
14.75	5	-318.17238180239
14.75	4.75	-299.566017176159
14.75	3.75	-305.284325036823
14.75	5.25	-307.454557161465
14.75	4.25	-294.36454079401
14.75	3.5	-298.037373473149
14.25	5.5	-312.727713261443
14.5	4.75	-309.21389050122
14.5	5.75	-307.889174757591
14.75	4.25	-305.622843092915
14.75	3.75	-302.194918005536
14.75	4.75	-305.949161539786
14.25	4.75	-313.67143493995
14.5	5.75	-328.5851879168
14.75	5.5	-313.663113002219
14.75	4	-299.756860837568
14.5	5.25	-325.812801316774
14.75	5.5	-326.986778889867
14.25	4.25	-308.573853406662
14.75	3.75	-300.842644835504
14.5	4.5	-316.616974418409
14.75	4.5	-294.438881066783
14.25	5	-311.480363601199
14.5	4.5	-294.072079039554
14.25	5.25	-314.195881614659
14.75	4.5	-300.959229016974
14.5	4.75	-305.174048117241
14.75	5.5	-304.837241418543
14.75	4.5	-310.770496058967
14.25	4.75	-303.226034716275
14.25	5.5	-311.720152426317
14	4.75	-294.532292862639
14.75	4	-299.901466759479
14.5	4.75	-305.411963493457
14.25	4.5	-307.156785796838
14.75	4.5	-289.87168732046
14.75	4.75	-309.435680625085
14.25	6.5	-323.332740321962
14.75	5	-322.182241966947
14.5	5	-300.374852792037
14.25	6.25	-319.25708631456
14	4.5	-293.679936660946
14.5	5.5	-299.388695296773
14.25	5.75	-316.361887601016
14.75	3.75	-305.17144002791
14	6.25	-328.948640506568
14.75	5	-316.817379099734
14.75	4.5	-314.88720618218
14.75	5.25	-332.77711095028
14.5	4.75	-303.364346358044
14.75	4	-302.315243707144
13.75	6.25	-317.867316822855
14	5.75	-295.181371622213
14.5	4.75	-310.454567733288
14.75	4	-306.133867354183
14.75	4.25	-307.240391215613
14.25	5.25	-320.254195948311
14.75	6	-325.264833737349
14.75	4.25	-305.10237658233
14.75	5	-311.160797503759
14.5	5	-301.501510920288
13.75	5.25	-299.193711515257
14.75	6.25	-317.008773442543
14.25	5	-313.893526322235
14.25	5.75	-315.176480521995
14	6	-321.9426171041
13.75	5	-302.504550266164
14.5	5.5	-327.229305710535
14.25	4.5	-316.820529802728
14.5	4.25	-313.7195088147
14.75	5	-308.60621439268
14.75	3.75	-298.708195146095
14.75	4.25	-295.700506582268
14.75	4.75	-302.27866990253
14.25	5.25	-312.219707967562
14.75	4.5	-309.297424217988
14.75	4.5	-304.74053253787
14.25	4.5	-296.365528822654
14.5	4.75	-313.093081311097
14.75	6	-311.351549384971
14.5	4.75	-309.468978421993
14.5	3.75	-298.501957520438
14.75	4.75	-306.496701508961
14.25	6.25	-321.458819674964
14.75	5	-304.426067190836
14.75	5.25	-320.196405870183
14.5	4	-294.757169667713
14.5	3.75	-285.298158824117
14.5	5	-305.356582428932
14.25	4.75	-325.829133888639
14.5	4.5	-304.67086629338
14	4.25	-299.331107972132
14.75	5	-311.815675581499
14.75	4.5	-304.306387767561
14.75	4.75	-298.523128472277
14.25	5	-310.933059020903
14.5	4.75	-312.710315141789
14.25	6.5	-343.234524788439
14.5	3.75	-307.459269831136
14.75	4	-290.43914535131
14.75	3.75	-311.833556547273
14.75	5.5	-314.43065154405
14.75	4	-301.354170844513
14.5	4.75	-319.211203769043
14.75	4.5	-296.118518944158
14.75	4.25	-300.78090815478
14	6	-321.016034978143
14.75	5	-311.804847911656
14.5	3.75	-293.835557104771
14.25	5.25	-304.958513410227
14.75	7.25	-321.252467067614
14.5	4	-292.934476805849
14.5	5.25	-327.142457083611
14.75	4.75	-319.336289355621
14.25	6.25	-334.579940710214
14	5	-293.593195090684
14.75	5	-316.247585695668
14.75	4.25	-303.154165692141
14.5	4.5	-304.724529953967
14.75	4.25	-309.854525152664
14.75	4	-288.197954410893
14.25	5	-324.708059800087
14	5.5	-314.506988576589
14.5	4.5	-309.529109195982
14.25	4	-298.518271102335
14.75	5	-316.690133559028
14.75	4.25	-294.57895129122
14.75	4.75	-315.097028872098
14.25	5.75	-322.976072305755
14.75	4	-312.396756729127
14.75	4.75	-301.360753812533
14.5	5.75	-318.01551426491
14.75	5.75	-326.375590449656
14.25	5	-313.927312919901
14.75	4.5	-312.936731105904
14.75	4	-279.704921111548
14.25	4.75	-309.387349936502
14.75	4.75	-314.549761316992
14.5	5.5	-320.225140871927
14.25	6	-297.089999723301
14.5	3.75	-303.151146719139
14.75	4	-288.956411839939
14.75	4.5	-300.009407067546
14.75	4.25	-297.027659036367
14.75	4	-295.847150410305
14.75	4.5	-320.83762908062
14.75	4.25	-286.023783525752
14.75	5.5	-308.111111782218
14.75	4.25	-299.789525840812
14.25	4.75	-300.941082842641
14.5	4	-294.618338125797
14.25	5	-309.609648185667
14.75	4.25	-298.531829421533
14.25	5.25	-315.646938426276
14	5.75	-333.09664861675
14.5	5.75	-314.352333418924
14.25	5.25	-329.074239574395
14.5	4	-317.284157136434
14.75	4.5	-308.236426584053
14.75	4.25	-306.822935174366
14.75	4.25	-299.685847170952
14.5	4.75	-302.560048888784
14.75	4.25	-297.006775418735
14.5	4.5	-309.958373917486
14.75	4.5	-305.799833420154
14.75	4.5	-308.009855449526
14.75	4.75	-319.020850156003
14.75	5	-310.090655121591
14.25	5.5	-315.601047304152
14	4.5	-301.324709851016
14.75	5	-300.224232566997
14.5	4	-301.367823447834
14.75	5.5	-316.600873302754
14.75	5	-306.974897899848
14.75	5	-313.701284694319
14.75	4	-297.878761882707
14.75	4.75	-302.56038150533
14.75	3.75	-285.860234419429
14.75	4.75	-306.694403331882
14.75	6	-320.769254882261
14.5	5.5	-304.835095479559
14.75	5	-299.793529158345
14.75	4.5	-302.095875073791
14	6	-309.718088904485
14.75	4	-290.723947593717
14	6	-320.146416281816
14.75	3.75	-294.208126821061
14.25	4.5	-306.029552860989
14.75	4.75	-307.732326989627
14.75	4.5	-301.435969772784
14.25	6	-327.434359587283
14	5.75	-326.289210990067
14.75	4.25	-297.282094842571
14.5	5	-304.598962622343
14.75	4.75	-307.367057573048
14.75	4.25	-304.721816361145
14.75	4.5	-300.256584773784
14	5	-316.926644891378
14.75	5.25	-309.973080829926
14.75	5.25	-313.140697606571
14.75	3.5	-299.981818624959
14.75	4	-308.393730717408
14.75	4.25	-306.446625221363
14.25	4	-299.501655301485
14	5	-322.36388540375
14.25	3.75	-297.382517738409
14.25	5.25	-298.084143902677
14.75	4	-295.966593644388
14.25	5	-315.575798456643
14.75	5	-295.042592897553
14.5	5.75	-314.29176939016
14.5	5.5	-323.761186720858
14.25	4.5	-296.698410387047
14.25	4.25	-301.188450104274
14.25	4.75	-304.010290528125
14.75	5.5	-316.396786372058
14.5	4.75	-305.552322538784
14.75	4	-288.18163212783
14.75	5.5	-306.436197792019
14.75	4.75	-301.877473778891
14.75	5	-300.732985435056
14.25	5.75	-301.061664197886
14.5	4.5	-304.856702078673
14.5	4.75	-285.689674147908
14.75	5	-307.036307624543
14.5	4.25	-303.52537870012
14	5.5	-319.046689749961
14.75	5	-321.252025560797
14.75	4.5	-288.908671409318
14.25	4.25	-291.424142375615
14.25	5.25	-304.326463524647
14.75	4.5	-299.585469012547
14.5	5.75	-307.089902325211
14.75	4.75	-301.844610005323
14.75	4.25	-304.375816704825
14.75	4.75	-313.475255068633
14.75	5.25	-300.341534853006
14.25	5	-314.79597672429
14.5	4.25	-306.315050532349
14.5	4.25	-316.11397401905
14.5	5.5	-317.763685070214
14.5	5	-330.180654623286
14.75	4.75	-310.431762155906
14.75	5	-306.628992268825
14.5	5	-324.544518926218
14.75	4.25	-293.252367175019
14.75	5.5	-310.373023825788
14.75	5.75	-314.677152495444
14.75	4.25	-295.073671819864
14.5	4.75	-313.000127061831
14.75	4.75	-309.486942360449
14.25	4.75	-284.60007731908
14.5	6.25	-325.80992286313
14	6.25	-324.549963387494
14.75	5.75	-298.576049138167
14.75	4.25	-302.398984168117
14.75	3.5	-290.136569509442
14.25	6	-311.767872442513
14.25	4.75	-304.596817150894
14	4.75	-304.934385558283
14.25	4	-310.241047853399
14.75	5	-303.861676782605
14.25	4	-299.614888660061
14.75	5.5	-305.326365973439
14.75	4.75	-307.017313307638
14.25	5	-298.640757805978
14.75	4.25	-310.161363742481
14.25	5.25	-317.838814909876
13.5	6	-328.076726953792
14.75	3.75	-293.128503621794
14.75	3.5	-314.917330923328
14.5	6	-316.032937577813
14.5	5.25	-301.146630849724
14.5	4.25	-314.551964301076
14.75	3.75	-297.072056574323
14.75	4.5	-305.423274950365
14.25	5.5	-301.497923882842
14.75	4	-296.084112696159
14.5	4.25	-303.449871843612
14.25	4.5	-302.763548383899
14.25	5.25	-315.561134959192
14.75	3.5	-300.265792077412
14.25	5.5	-315.092942347068
14.75	3	-283.579917340746
14	5.5	-313.285590501133
14.5	5.25	-304.186202140218
14	5.5	-318.536907499399
14.25	4.75	-305.949814021108
14.75	3.75	-291.620101356183
14.75	5.5	-330.193705137988
14.75	4.25	-309.456105058812
14.5	4	-292.274000914672
14.25	6.5	-324.80650151694
14.25	6.5	-326.818400838531
14.75	4.5	-294.193245412882
14.5	4.5	-294.493527865038
14.75	3.75	-292.895514755168
14.75	4.75	-305.527643350078
14.25	5.25	-335.230817806916
14.5	5	-315.175894399771
14.75	4	-306.899151676932
14.75	4.5	-301.177785558505
14.5	4.5	-305.300937229553
14	5.25	-313.416412116601
14	6.25	-318.416779936991
14.75	5.25	-300.069450159251
14.75	4.75	-286.321655213576
14.75	4	-314.706116080203
14.5	5.5	-305.002241382287
14.75	5.5	-313.524745290467
14.75	4.75	-325.261681605185
14.75	3.75	-296.876335650273
14.5	6	-317.842071240493
14.5	5.25	-304.369392690479
14	4.75	-311.188738858649
14.75	5	-315.258084650031
14.75	5.5	-308.726955449379
14.75	4.5	-307.841912162554
14.75	4.5	-313.1704937174
14.75	5.5	-320.172436077986
14.25	5	-306.432334890059
14.75	4.5	-316.850277737226
14.75	4.75	-302.665194811406
14.5	4.75	-298.682229205543
14.75	4	-312.111357458588
14.75	5	-318.361737860688
14.5	3.5	-296.692064399736
14.75	4.5	-306.925353373324
14.75	4.25	-296.375555988666
14.75	4.75	-304.267345085366
14.5	4.5	-308.769291239945
14.75	4.5	-304.164331537025
14.5	5	-318.980652055494
14.75	3.25	-298.135882174839
14.75	4.25	-306.475140450433
14.25	5.5	-312.796799407874
14.25	5.5	-305.667174243673
14.75	5	-300.905687039653
14.75	5.25	-310.453764508311
14.25	6.25	-330.379329403387
14	5.25	-293.249236596766
14.75	3.75	-292.475951857944
14.75	3.75	-309.910129458867
14.75	5.75	-325.167413363785
14.5	5.25	-321.232750722203
14.75	4	-288.938892474295
14.25	6	-314.609632335375
14	5.25	-315.568508983404
14.75	5	-302.527091276642
14.75	5.25	-312.597160337795
14.75	5.5	-311.0913139244
14.5	4.5	-295.982802440464
14.25	5.25	-304.547621008222
14.75	5	-305.218958861363
14.75	5	-322.410475112837
14.25	4.25	-305.149469559494
14.75	4.5	-304.058537424702
14	6	-318.272144971991
14.75	4.25	-292.263575809667
14.5	3.25	-281.276804016661
14.5	4.25	-289.102958199229
14.5	4.75	-317.491626908726
14.75	4.75	-312.043926208807
14.25	5.5	-310.900309470894
14	4.75	-305.376079127641
14.25	5	-311.296541027077
14.75	4.5	-284.535503226898
14.75	5	-295.15325534091
14.25	4.5	-309.427385906745
13.75	6.75	-320.571127345132
14.5	4.25	-321.912276872403
14.75	3.5	-300.116595258868
14.25	4.75	-300.873498595686
14.5	4	-292.46369795882
14.75	3.5	-293.277658914446
