# Supplementary material for: Genetically Determined Variation in Lysis Time Variance in the Bacteriophage φX174
Source: G3 (Bethesda). 2016 Feb 22;6(4):939–55. doi: 10.1534/g3.115.024075 (PMC4825663; doi:10.1534/g3.115.024075)
Supplement: Supporting Information [file supp_g3.115.024075_G3_2015_024075-SI.zip › Lysis_Time_RMarkdown/Lambda_t0/Bootstraps/m.323.boot.lambda.t0.txt]

t.0.hat	lambda.hat	lnLike
13.75	6.75	-258.815440971273
13.75	5.75	-238.083884730688
13.5	5.5	-246.223795994718
13.5	7.25	-253.764998050863
13.75	6.75	-263.697616015811
13.75	4.75	-226.40157761467
14.25	5.5	-234.009179087773
14	7	-251.339178102898
14	5.75	-250.697932652797
14.25	8	-265.305058563521
13.5	7.25	-254.521288126779
14	6.5	-238.865067962318
14.25	7.25	-242.709361324326
14.25	7.25	-249.147118935336
13.75	7	-258.720112775849
13.75	7.75	-229.602584880146
13.5	6.5	-248.093584186916
13.75	6.75	-250.146249450569
13.75	4.5	-224.390477562211
13.75	6.75	-241.565193993442
13.5	6.5	-249.773225071661
13.5	6.75	-238.849100122209
14.25	5.5	-234.797843574401
14.25	6.25	-245.360729301878
14	7	-247.133175501126
13.5	8	-245.268024137612
13.75	7.75	-238.539387693495
14.25	5	-229.387911742344
14	4.75	-230.043026175761
13.5	8	-240.984133659207
13.75	5.5	-241.091424794544
14.25	6.75	-247.887315941609
14.25	6.75	-244.634140391575
14.25	6.5	-242.305970382442
14.25	5.25	-230.402659469913
13.75	5.75	-241.194171873577
14.25	5.25	-238.669075430414
13.75	5.75	-250.478933601682
14.25	6.25	-247.485170582964
13.25	7.75	-262.320561916072
14.25	5.25	-237.862527455429
14.25	5.5	-233.592565486654
13.5	6	-233.101049554419
13.75	7.25	-251.769077120794
14.25	5.25	-232.664676385756
14.25	6.75	-236.96848343885
14.25	6.75	-245.324909207982
13.5	7	-246.354424027068
13.5	6.5	-241.950181683842
14.25	7.5	-252.964914493261
14.25	4.5	-230.625833749895
14.25	6.25	-241.600267842009
14.25	5.25	-235.233969249004
13.5	6	-248.329876262115
13.5	4.5	-243.125138797012
13.25	6.25	-244.812699848967
13.75	7	-262.598624800534
13.5	6	-254.105864425107
14	6.25	-248.200575250468
14	5.25	-231.502128122993
13.5	7.25	-247.37981308423
14	6	-246.628410390992
14	7.75	-252.799919974537
14.25	5.5	-244.715081620818
14.25	3.75	-227.09864244406
13.5	7.5	-248.579980451326
14	6.5	-250.435745677019
13.75	6.75	-250.493537602067
14.25	6	-251.233770378584
14	6	-242.304850399094
13.25	8.25	-262.616896869916
13.25	6	-236.672324836465
14.25	7.25	-256.738325058463
14.25	6.75	-234.71492062984
13.5	8.25	-244.401160185573
14.25	6	-249.456156360047
14.25	6.25	-246.070192402342
14.25	5.5	-242.40249933065
13.5	7	-253.853021816106
13.5	5	-230.329060319225
14.25	6.5	-248.986103822708
14.25	5.5	-240.52543818431
14.25	6.25	-235.339774491075
14	6.5	-250.830737709935
14.25	7.25	-237.657552527472
14.25	5.25	-238.506745394053
14.25	5.75	-235.75732516059
14.25	5	-237.953801553049
14.25	5.75	-242.115602052616
14.25	7	-246.795003484564
13.75	6.5	-249.361222516058
13.5	4.25	-229.136269423193
13.75	4.75	-227.131585092654
13.25	5.25	-227.95008763606
14.25	4.75	-242.650475385274
14	4.75	-234.049843930743
14.25	5.25	-239.416669743479
14.25	7.25	-258.311115944112
14.25	4	-227.972562434049
14.25	5	-238.014746884675
14.25	7.75	-258.29399121649
13.5	7	-250.273134851398
14.25	6.25	-255.487385186351
14.25	5.25	-217.413271944796
14.25	5.75	-244.271184462293
14	4.75	-230.954172268899
13.25	5.25	-237.173441754148
14	5.5	-245.58031849778
14	5.75	-248.835654519247
14.25	6	-248.810254511393
14.25	4.5	-236.448602814661
13.75	6.25	-247.607805783499
13.75	6	-241.45861055622
13.5	7.75	-249.768617973043
14	6	-248.23876444073
14.25	7.25	-255.193430271996
13.25	6.5	-234.180409868157
14.25	6	-238.154040296183
14	6.25	-245.532077298173
14.25	5	-230.773807637388
14.25	5.25	-241.759512280197
13.75	5.5	-246.874733839238
13.5	7.75	-240.148784719203
13.5	5.5	-233.483973013409
13.75	5.75	-241.087834045082
14	5	-242.18162981195
14.25	5	-231.010162159647
13.5	6.5	-267.07933897717
14.25	4.75	-235.841041181257
14	4.25	-224.912759935471
13.75	6.25	-236.44237320709
13.5	9	-249.136533726521
13.75	5.75	-251.757138718883
14.25	5.5	-228.588333352647
14.25	5.5	-239.138145577565
13.75	5.75	-230.692420467688
14	4.75	-229.780343312323
13.5	7	-251.880828035339
13.75	6.75	-243.76613272446
14.25	5.25	-228.306539294875
13.25	7	-240.201376007733
13.75	6	-248.981365704988
14.25	6	-231.753071232443
14.25	6.25	-242.743950747471
13.5	5	-236.220185843761
14	5.5	-238.35052116008
13.25	7.5	-254.11967049378
13.25	7.5	-251.983925584614
13.75	7.5	-251.204689427723
14.25	5.75	-234.137405228695
13.5	6.25	-245.165005333401
14	5.5	-245.269830659256
13.75	7.25	-239.688171667504
14	5.5	-232.798629300348
13.75	6.5	-228.120493522273
14.25	4	-218.20921342723
14.25	6.75	-241.046014549185
14.25	6	-247.446606428872
13.25	5.75	-233.748335577466
13.75	4.75	-236.498824930444
14.25	5	-245.225220928108
13.5	6.75	-233.136049181885
14.25	6	-235.854536112848
13.75	7.25	-252.565004048065
14.25	5.5	-258.227384009782
14	5	-238.358106509809
14.25	6	-230.381506092338
13.75	4.75	-224.56189782609
14.25	4.75	-253.418899160964
13.5	6.25	-246.148231174023
14.25	7.25	-258.782312685464
13.5	7.5	-238.47733378027
14.25	7.25	-259.129473961206
13.75	6.25	-256.269983445876
13.75	6.5	-250.862934248856
14.25	5.5	-245.113886363079
14	5.25	-233.41866148384
13.75	6.5	-240.121188283811
14	6.25	-238.476704548624
14.25	6.5	-222.23718382998
14	4.75	-222.081294508916
14.25	6.25	-235.148715767774
14.25	4.75	-232.958300815565
14.25	7.25	-238.859448802569
14.25	7.25	-254.485420544566
13.75	6.25	-251.830585406322
14	6.25	-237.297988382647
14.25	5.5	-238.191028850589
14.25	7	-250.28485938563
14.25	7.25	-245.746360454151
13.5	7.5	-257.623423938789
14.25	5.75	-244.119319364412
14.25	5.25	-235.809635874396
13.75	4.75	-230.694913653213
13.75	6.25	-253.858055211603
14.25	5.75	-233.28192813154
13.5	7.25	-250.486442518969
14.25	4.5	-250.563384643914
13.75	6.75	-243.363436759743
14	6.75	-241.951842948729
14	6.75	-255.552638816575
14.25	6	-232.582758839957
14.25	5.25	-235.791875212785
14.25	4.5	-224.769343546652
13.5	7.5	-256.764312011325
13.75	4.75	-232.894817183592
13.75	8	-262.373787864355
14.25	4.25	-231.039786902955
14.25	5	-248.961177353091
14.25	5.5	-239.426816037205
13.75	7	-246.690747567101
14.25	5.5	-247.315099108773
14	4.75	-230.392741854495
14	5.5	-243.740605499903
13.75	6	-245.46243572943
13.75	4.75	-234.389523125903
14.25	5.25	-236.96531206347
13.75	6.5	-245.271696722139
13.75	3.25	-229.973356127708
13.25	6.75	-245.027026713197
13.5	7.75	-248.333778431125
13.75	5.5	-236.699048973973
14.25	4.75	-234.478090677209
14.25	6	-238.777284484715
14.25	6.25	-250.551498653246
14.25	7.75	-244.057580411579
14.25	5.75	-254.708588596053
13.75	6	-259.43182372105
14.25	5.5	-249.232872867761
14.25	5	-252.046113577599
13.75	5	-241.901104677907
14.25	5.5	-241.803904905654
13.5	6.75	-228.520954713845
13.5	5	-225.233718884443
14.25	4.5	-237.536780308787
14.25	6	-244.576716591868
13.75	8	-241.215783187309
13.5	8	-250.849707656747
14.25	6	-240.039969690228
13.5	7	-237.088221117025
13.75	6	-244.123951463947
14.25	7	-255.156223708189
14	7.5	-251.860076540231
14.25	6.5	-242.457190413946
13.25	8.75	-230.336639935891
14.25	5.5	-228.828792860689
14.25	6.5	-235.864569432608
13.5	9	-244.614586230977
13.75	7.25	-252.471140735548
13.5	6.75	-254.37165788049
14.25	7	-239.653529512766
14.25	5.25	-253.367418545969
14.25	4.75	-232.154082293776
13.5	8.75	-253.759919186315
14.25	4.25	-226.231050698024
13.25	8.25	-266.927085953532
14	5.5	-239.861494531946
14	7	-241.961213909268
14.25	5	-230.10089167585
14.25	6	-238.17722600304
13.5	6.5	-244.776371833266
14.25	5.5	-248.590066133288
14.25	4.5	-212.974415053816
14.25	5.75	-249.970536184647
14.25	5.75	-240.186115435223
13	7.25	-239.88320231055
13.25	7.25	-244.94060595322
14.25	5.5	-237.617498717671
14.25	6	-246.619928076906
13.75	6.5	-247.094221396545
13.75	8	-254.075166755804
14.25	4.75	-240.102260930755
14.25	5.5	-235.955404659437
13.25	9	-256.301555038801
13.25	8.5	-262.593905158191
13.75	6.75	-232.825583015983
14.25	7	-254.84662526171
13.5	7	-239.352718896244
14	5	-244.012733034634
13.75	5.75	-244.827014187129
14.25	6	-245.857466278719
13.75	7.75	-257.075549131891
14.25	5.25	-225.189068731983
14.25	6.25	-237.009647366412
14.25	5.25	-226.120887958094
13.5	4.75	-234.015732921627
13.75	6.25	-255.133066216206
14.25	6.25	-237.967700877865
14.25	7.25	-246.506096065777
14.25	4.75	-230.147137288657
14.25	5.5	-224.157837296727
13.75	6.5	-243.825912847951
13.5	8.75	-244.994193107731
14.25	6.25	-250.1251093446
14.25	5.5	-232.311436986503
14.25	5.25	-229.36899481562
14.25	5.25	-240.351671640097
14.25	8.5	-246.280364435005
14.25	5	-235.485682762258
14	6.25	-243.699911182139
13.75	6.75	-238.870300905474
14	6.25	-243.846549692571
14	6.75	-247.246375096127
13	7.25	-259.476615131481
13.25	7	-244.972737890025
13.75	8.25	-247.946362282295
13.25	6	-242.554294140962
13.5	7.5	-259.925426549896
14.25	6.25	-241.935951527789
13.75	6	-234.691861450426
13.5	7	-243.885136113471
14	7.25	-261.148217207999
14.25	7.75	-248.001843977668
13.5	6.5	-230.518500241622
14.25	5	-245.736950375958
14.25	4	-220.349174633544
14.25	5.5	-254.024345308991
13.75	8.5	-241.841817843301
14.25	6	-246.27796245854
13.75	5.25	-235.815852109924
14.25	6.5	-242.260151570206
13.75	5	-250.604018134905
14.25	6.25	-248.351399745634
14	4	-221.385189832245
14	6.5	-228.008569773091
14.25	7	-245.015790528245
13.5	6.5	-241.584866792906
12.75	8	-259.451417287395
12.75	8.75	-267.534383991558
13.75	6.25	-248.415654314639
13.5	5.75	-243.631210266554
14	5.75	-248.641020679117
13.25	7	-247.225062179111
13.75	6.5	-236.662473312873
14.25	7	-251.251548417586
14	7	-256.749900155144
14.25	5.75	-234.446134127718
14.25	4.25	-239.78658062425
14.25	7	-261.678144625241
14.25	6	-235.181947945078
14.25	6.25	-243.822589845502
13.5	6.75	-241.866436752879
14.25	5.25	-239.954332661
13.75	6.75	-246.798689056469
13.5	8	-252.760663456137
14	4.75	-229.243247114139
13.25	5.75	-246.717749462236
13.75	8	-261.515011889717
14.25	5	-227.759635368808
13.75	7	-236.700721176883
12.5	8.75	-252.878525493806
13.75	5.75	-242.417189258139
14	7.25	-256.110185053549
13.75	6.25	-256.266580386702
14.25	5.25	-229.22297249564
13.5	6.25	-256.496594013667
14.25	5.25	-238.647283415458
14.25	6.75	-250.619599160405
14.25	5	-244.239185626225
14.25	6.75	-243.818841121971
14.25	6	-245.345008599382
14	5	-219.292734978439
13.25	5.5	-240.980184135256
14.25	5.5	-245.750237192127
14.25	5	-239.888709085603
14.25	5.75	-240.173815784736
14.25	5.25	-229.880968902178
13.25	12	-268.641266220189
14	6.25	-251.915513656998
14.25	5.25	-242.859711110019
13.75	5.75	-251.784716132986
13.75	6.75	-242.540658664324
14	5.25	-233.272632850365
14.25	5	-232.402561445006
13.75	7.25	-253.935564228449
14	4.5	-212.990303920015
13.75	5.75	-243.23644588615
14.25	4.25	-230.098427968102
14.25	6	-241.830843552356
14.25	6	-233.25507839281
14	7	-253.825896354937
14.25	5	-240.075107079693
14.25	4.5	-232.987625361731
14.25	6.25	-240.695550938721
14.25	4.5	-227.512840513963
14.25	5.25	-242.442150529103
14.25	5.75	-235.088468028042
14.25	6.75	-248.563572015077
13.75	7.25	-248.948037461756
13.5	8	-254.310202088234
14.25	7.25	-249.689926573291
14.25	4	-231.75399804173
13.25	7.75	-238.137299579183
14.25	6	-232.055070953131
14.25	5.75	-246.706062468205
14.25	6	-239.88220781818
14	5.75	-234.582605929245
14.25	7.25	-245.887290356227
14	6.5	-243.328676740201
14.25	6.25	-244.076310031663
14.25	5.25	-243.411542634516
13.75	8	-249.899801985698
14.25	6.5	-249.756862383959
13.5	6.25	-232.852673800078
13.5	7.25	-266.744941708134
14.25	6	-247.259385671638
13.75	5.75	-255.563358877047
13.75	6.5	-252.138726261085
14.25	6	-245.689186119593
13.75	6.25	-245.021603502145
13.75	7	-246.840526205921
14	6.5	-239.128938563746
14.25	8	-234.483287544128
13.5	5.5	-241.662757084141
14.25	6.75	-233.736445555626
13.5	7.25	-247.259100610796
13.75	6.75	-242.211252982385
13.75	7	-253.346233206467
14.25	6.25	-238.705300343687
14.25	8	-243.80364603697
14.25	6	-241.707459187446
13.25	6.5	-246.571193198923
14.25	7.25	-260.622076539698
13.75	7	-241.415996718615
14	6.75	-261.530422411092
13.75	6	-250.596707193299
14.25	5.75	-241.592330978477
14.25	7.5	-248.978043903062
14.25	5.25	-241.262729612302
13.5	5.5	-250.983825598662
14.25	6.5	-241.605711099753
13.75	6	-245.651958758696
13.75	6.5	-251.809777526385
13	7.5	-252.327527298979
14	5	-225.757358766784
13.25	7.75	-248.793508454178
14.25	8.25	-260.75130048166
13.5	6.5	-247.793896340497
13.75	5.5	-243.933594859278
14	5	-235.468046425446
14.25	7	-251.667582191452
14.25	4.75	-235.068528486072
14	5.75	-226.423660644898
14.25	7.75	-244.718318015689
13.25	6.75	-235.864280801585
14.25	5.25	-230.976782686428
14.25	6	-228.594254701642
14	6.75	-252.278630439857
13.5	5.25	-237.727669484707
13.75	5.5	-250.82576820832
14.25	5.5	-246.853490545421
14.25	6	-246.978050385912
12.5	7.5	-254.583070880107
13.75	7.5	-243.151745348134
14.25	6	-241.882036928357
14.25	6.75	-247.357081094881
13.75	7	-255.259227543627
13.5	7	-250.305758183228
14.25	5.5	-235.880313445656
14	5	-251.688769839169
14.25	7.25	-253.924322980839
13.5	7	-239.956645036152
13.75	6	-237.027649629159
13.75	5	-232.435648816916
13.75	6	-240.69659826924
14.25	6.75	-233.170524455001
14.25	6.75	-242.92510631274
13.75	6.25	-246.701372547468
13.5	7	-233.174138618603
13.75	6.25	-246.026261854253
13.75	7	-243.776704025005
14.25	7.75	-246.280510211156
14	6.25	-251.715926023805
12.75	7	-243.369321277284
13.5	6.25	-245.574819818802
14	7.5	-250.98426915085
14.25	6.5	-230.937218249408
13.25	7	-255.212829966034
14.25	5.75	-248.989120091181
14.25	5.5	-254.334275555902
14	6.75	-258.328351628169
14.25	6.25	-235.411404999255
13.5	8.75	-245.535297218998
14.25	6	-236.662050632572
13.25	6.5	-247.451389703026
13.75	7.5	-246.292808541976
12.75	7.5	-254.387879401802
13.5	6.75	-231.295799696346
13.25	7	-255.53411094339
13.5	7.25	-253.230802719023
14	7	-250.298653961075
13.5	8.25	-261.936367041547
14.25	5.5	-241.484865376869
13.5	6.75	-253.138857980443
14.25	5.25	-218.776355553584
13.75	7.5	-239.45625060209
14.25	5.25	-235.260277422699
14.25	4.5	-238.915404467585
14.25	4.5	-229.05544297437
13	6.5	-239.459678527975
13.5	7.25	-259.995527950157
14.25	6.5	-254.57761964571
13.25	6.25	-253.97027585771
14	6.25	-251.131224995463
14.25	8.25	-236.543042612562
13.75	5	-237.143022569383
14.25	4.75	-247.833511335042
13.75	6.5	-240.643086887415
14.25	6.5	-242.367205755503
13.75	5.5	-241.625875888041
14.25	5.25	-246.679214941731
14.25	5.25	-255.300398252168
14.25	6	-246.168291679071
14	5.75	-228.632233344466
14.25	6	-238.360496859705
14.25	5.75	-247.591893189472
13.5	6.25	-244.69995611085
14	7	-242.139782426357
14.25	5.75	-246.202143815887
14.25	8	-256.876552116998
14.25	4.75	-239.335754260231
14	7.75	-237.039227036498
14.25	6	-226.120826652855
13.5	7.5	-247.789286325856
14	7.5	-233.037279190916
14.25	5.5	-240.946632841381
14.25	5.75	-248.813703891989
13.25	11	-248.004576934416
14.25	7	-239.170304519509
14.25	7	-244.76108790245
14.25	5.5	-241.516630480004
14.25	5.75	-233.919428798632
14.25	6	-236.620443006818
12.25	9.5	-254.635697209
14.25	4.75	-236.330656628782
13.75	5.75	-239.669734913165
13.75	4.75	-230.522013931746
14	5.25	-229.041957512338
14.25	5.75	-237.737504653498
14.25	5.5	-226.025490408499
14.25	5	-245.804014258558
14.25	6.25	-248.270584669469
13.75	6.25	-252.937153134832
14.25	5.5	-219.447573955168
13.5	5.75	-236.478693914292
14	7	-253.820197012562
14.25	5.75	-242.8872933085
13.25	5.5	-232.380607244277
14.25	5.25	-225.635958749315
14	7	-247.235521038212
14.25	6.75	-241.439432981446
13.25	6.25	-243.968923777543
13.5	7.25	-252.860355955669
13.75	6.75	-244.646710532182
13.75	6.25	-256.332241560615
14.25	4.75	-237.898302726477
14.25	6.5	-230.252293198325
14.25	5.5	-234.186306608222
13.75	7.25	-248.163492592203
14.25	4.25	-231.197655845981
14.25	6.5	-242.443155110291
14	6.25	-242.145816173961
13.75	5	-232.590032561934
14.25	5.25	-231.885572511798
14.25	7.25	-260.920150945919
14.25	5.75	-243.087859024638
13.5	6.5	-245.120032949292
13.75	5.5	-241.523239092997
14	7.25	-262.365159607313
13	7	-237.062168907163
14.25	6.5	-245.17056162612
14.25	7.75	-254.147020083275
14.25	4.75	-235.451386338628
14.25	5.75	-256.37724029602
14.25	6.75	-239.788368953971
13.5	7.25	-254.765412410257
13.75	5	-236.667406020119
13.25	6.25	-248.64639869498
13.25	6.75	-240.047087897723
13.75	6.25	-244.154524328098
14.25	4.5	-241.752535079199
13.75	6	-255.178836573793
14.25	6.75	-248.860081808584
14.25	6.25	-237.573265300194
14	6.25	-254.590564223113
14	6.5	-255.318749278629
14.25	6.5	-236.835006240665
14.25	5.75	-232.999426627821
13.75	6.25	-241.592111618126
13.75	6.75	-250.159333279276
14.25	7.5	-250.350828456153
14.25	6	-221.873488256711
14.25	6.75	-251.167729576398
13.5	7.5	-225.384093715527
14.25	5.25	-238.289413008153
14.25	5.25	-220.188542578754
14.25	6.5	-237.885574689893
13.25	5.25	-247.181418358545
14.25	4.75	-233.190144622973
13.75	5.75	-246.187445145689
14.25	7.25	-249.87036193002
14.25	5.75	-246.972651481077
13.5	7.5	-266.733850491292
13.25	6.25	-234.92369727306
14	5.75	-247.916828968329
14.25	4.5	-232.752712044227
14	8.25	-243.02986138787
13.75	6.25	-253.079093769775
14.25	5	-245.454533291139
14.25	4.75	-235.71460705508
14.25	4.75	-224.336845770068
14.25	6	-244.095386337658
13.75	9.25	-241.729229797042
14.25	5.25	-230.29447726609
14	5.5	-232.03907627373
14	5.75	-229.83710936266
14.25	6	-254.370865124358
14.25	5.5	-224.308636854347
13.75	6.75	-250.610723678656
13.75	6	-247.128889269021
13.75	6.75	-240.64845312932
13.5	7.25	-245.356096785156
13.5	7.75	-247.774094707546
13.75	6.25	-241.954735131388
14.25	5.75	-230.726591070928
14	5.5	-237.786219352996
14.25	6.5	-245.63587907194
13.25	6.75	-253.499447889739
14.25	6.25	-241.423483406592
14.25	4.5	-221.769327182236
14	6.75	-251.702074252594
14	5.5	-244.107659818853
14.25	6.25	-243.892100175558
14	6.75	-235.52886845942
13.75	5.75	-244.51297951074
14.25	7	-244.355805062295
14.25	6.5	-259.34148773089
13.75	6.5	-252.107115883952
13.25	7	-236.069392079657
13.75	5.5	-235.630827121832
14.25	4.75	-219.143817267819
13.5	6.75	-252.960310036758
14.25	6	-237.333357935748
14	6.25	-250.504783562965
14.25	5.75	-244.984145334824
14	5.25	-244.39024846207
14	5.75	-251.888751220227
14.25	6.75	-243.475511475615
14.25	5.75	-241.146531835938
14.25	4.25	-241.063209030946
14.25	5.25	-223.333471088279
14.25	5.5	-226.584317483043
13.75	6.5	-249.835081542999
13	8	-268.078890619782
13.75	6	-250.881556502263
14.25	5.25	-239.991406043827
13.5	6.75	-249.632936153522
14	6.25	-249.318218027109
14	6	-250.113653507714
13.25	7.25	-255.14097046323
13.75	7.25	-252.70855997569
14	6	-243.891866782826
13.5	9.25	-244.146949533324
14.25	5.25	-251.764200125063
13.5	5.5	-231.801907814204
13.5	6.25	-248.482119961338
14.25	5.5	-234.346710347189
13.75	7.5	-246.919710586104
13.5	5.5	-247.533345101558
13.75	4.75	-232.398913969852
13.25	7.5	-263.352138930264
14.25	5.5	-249.443089703948
14.25	5.75	-246.20124468211
14.25	6.75	-234.073095066563
13.5	7.5	-250.936997636627
14.25	5.75	-241.490212193496
14.25	4.25	-230.32655820458
14.25	7	-238.603817549012
14	5.75	-227.074289568136
14	6.5	-244.208123832968
13.25	6.75	-233.333590550576
14.25	5.25	-241.501976388739
13.5	5.5	-228.345969974854
13.25	7.75	-247.902202694167
13.75	6	-248.014330276504
14.25	6.25	-249.244652970552
13.5	7	-249.392422603516
14.25	5.25	-233.696771353658
13.5	4.25	-217.945662160951
13.75	5.75	-233.337202771549
14.25	6.75	-239.358557402365
14.25	6.75	-234.007508204375
13.5	5.5	-237.220574514032
14.25	5.5	-247.699110544266
14.25	7	-251.46547126665
13.5	6	-257.824571746511
14.25	7	-226.91613736972
13.75	6.75	-245.74900300554
13.5	6	-249.180117977614
14.25	6.75	-243.971951794489
13.5	7	-230.286193588624
13.75	5.5	-232.753859639654
13.25	10.25	-266.558476707942
13	7.25	-238.616540685009
13.5	7	-241.179971615055
14.25	5.75	-240.863701801006
14.25	7.25	-249.295884468351
14.25	6.5	-261.962959335654
13.25	6.25	-259.859430385446
14.25	6.25	-240.205199259453
14.25	5.75	-250.876671296184
14.25	3.5	-222.167780429158
14.25	6.25	-245.001621191618
14.25	4.75	-239.468096703026
14.25	6.5	-253.479433270453
13.75	6.75	-242.811270463909
13.75	5.75	-241.752754332059
13.5	6.75	-237.949932839572
13.5	6.5	-238.480991151384
13.75	5.75	-227.795759580407
14.25	5.25	-229.624676158466
13.75	5.75	-237.585345405124
13.5	8	-228.822864979204
13.5	7.75	-254.619007145296
14.25	5.75	-236.998218015855
14.25	6.25	-243.00009627073
14	4.75	-233.400400743903
14.25	6.25	-238.645169894634
13.5	7	-249.666329205592
14.25	8.5	-253.314524348063
14	6.5	-246.144975516112
14.25	4.75	-234.867444441311
14	6.25	-247.762609751379
14.25	5.5	-243.638571574863
13.5	8	-241.697441812778
14	6.75	-245.96354056871
14.25	6	-232.339717139913
14.25	6.25	-237.716406438862
13.5	6.25	-241.094377124036
13.75	5.25	-227.340690302518
13.25	6.5	-231.314985151773
14.25	5.25	-221.122264090657
13.75	6.25	-243.657106191291
14.25	4.75	-232.093371370581
14.25	4	-225.423477539571
14.25	6.5	-248.779809849708
13.5	7.25	-254.697918019302
14	6.5	-249.267869444921
14	5	-243.409141462212
14	5.75	-222.340099178083
14	5.5	-253.098049951803
14.25	5.5	-256.909572755521
13.75	8	-250.072648523611
14	6.25	-244.781142359984
14.25	7.25	-243.018731004572
13.25	7.5	-264.428942117113
13.75	6.75	-256.071608526001
14.25	7.25	-251.005780265671
14.25	5	-228.858938694658
14	6.5	-246.885791132331
13.75	8.5	-258.356593459968
14	5	-233.148656459317
14.25	7.25	-255.474433435464
13.5	5.75	-234.497115568105
14.25	6.25	-248.405053116999
14.25	6	-236.385267476402
13.25	8.75	-255.358565945311
14.25	6.25	-241.833583191299
14.25	5	-236.672011742525
14	5.25	-229.519666557673
13.75	4.75	-222.978452193391
14.25	4.5	-228.878144716074
14.25	5.75	-257.771040003341
14.25	5.5	-244.364891983585
13.5	7.75	-245.375624619048
13.75	7.75	-247.812328929052
14.25	7.5	-257.487274151167
13.75	6.75	-246.881944378228
14.25	6.25	-234.687917926123
13.5	6.5	-245.784972140866
14.25	6	-238.542547910622
13.75	7	-234.333593704884
14.25	4	-232.238111111816
13.5	5.5	-244.03752128507
14.25	4.5	-239.162648510799
13.75	5.5	-224.430723779625
14.25	6.5	-239.449480056193
14.25	6.75	-256.564298190876
13.5	5.75	-240.553730876662
13.75	6.75	-240.170420868217
14	6.5	-251.639825665486
13.75	5.75	-236.425072207396
14.25	6.75	-237.883831520831
14	7	-241.866517510007
14.25	5	-235.104803600815
13.75	6.75	-237.309532082525
14.25	5.75	-252.87200430558
14.25	6.25	-248.600660681098
14.25	6.25	-248.048087044342
14.25	5.5	-251.50025894927
14.25	5.5	-237.848146366792
13.5	6	-248.362131929084
13.75	5.75	-249.482218721778
14.25	6	-234.86839868266
14	6	-247.035917848197
14.25	6.75	-246.516629912221
13.5	10.25	-246.322732008641
14.25	6.5	-253.176392064212
14.25	6.5	-253.860757043256
14.25	4.5	-245.149123013414
14.25	4.5	-243.616112876831
13.75	7	-246.166262230149
13.75	6	-238.523549357456
14.25	5.5	-234.45506892154
14.25	5.75	-234.679526121651
13.75	5.5	-246.2285670341
14	6	-230.334296382806
13.5	5.75	-245.931361677347
14.25	4.5	-235.785644192247
13.5	5.75	-255.822946242283
14.25	7.25	-239.849852397187
14	5.5	-247.159044043961
14.25	5.75	-250.023217007365
14	5.25	-241.489364455528
14.25	4.75	-235.69469516758
14	5.75	-236.822470436763
14.25	4.75	-236.817405161219
14	6.25	-243.426800686989
13.75	5.5	-237.174555811629
14.25	5.25	-245.296400755318
13.75	6.5	-221.377807756057
14.25	6.75	-240.745250915207
12.75	8	-251.047064134313
14.25	6.5	-256.332407473159
12.75	6.75	-252.741320611706
13.5	7.25	-241.244807718091
13.75	5.5	-235.340039910949
13.5	7.25	-255.598554127272
14.25	6.75	-250.702209950816
13.75	5.75	-239.116937612532
14	6.25	-236.995714708709
14	6.25	-259.369688684703
13.25	6.25	-254.135702143539
14	5.5	-240.080472206086
13.75	5.75	-235.47696213437
12.75	8.75	-260.578217605546
13.75	6.75	-243.027143640072
13.75	5.5	-245.38396782579
14.25	7.75	-244.340433967629
14	5.25	-246.765528576424
14	6	-247.523551419671
14.25	7.75	-240.665988140891
13	6.25	-252.601163128877
13.5	7.25	-243.398553430726
14.25	5	-240.059576626105
14.25	6.25	-228.264992519767
14	6.75	-244.723901205948
14.25	5.75	-239.744368665091
13.25	5.75	-234.026774681859
14.25	6.5	-255.965874194862
14.25	5	-231.120336601579
13.75	6.25	-240.745669502621
13.75	6.75	-232.623698028608
14.25	7.25	-245.711728988764
14.25	6.5	-231.372595141133
14	5.5	-238.478507690077
14.25	4	-214.668010228269
13.75	7.75	-243.158108443375
14	6.5	-233.740932413078
13.25	6.25	-242.993464660489
14	8	-250.989330220419
13.75	5	-233.855208995045
13.25	7.5	-246.892229518979
14.25	6	-237.406545147006
13.75	5	-235.920404394148
14.25	7	-263.491020230646
14.25	4.25	-217.177798928508
13.25	6.5	-261.158613708858
14.25	5	-250.480697627122
13.75	6.25	-249.641144308329
13.5	7.75	-262.214516505193
14.25	6.75	-254.353839838254
12.75	6.75	-237.58011325591
14	6.5	-224.727968782407
13.75	6.25	-235.638705359648
13.25	7	-239.590777642833
14	5.5	-239.177326282755
14.25	6.25	-250.963645580894
14.25	6	-245.225970941818
13.5	7.25	-250.06626382388
14.25	5.25	-241.738603376531
14.25	5	-246.083404404394
13.5	7.25	-241.184049900836
14.25	5.25	-243.181312143057
14	5.25	-236.253110401654
13.75	5.5	-239.130620263103
13.5	5.5	-244.481336221152
14.25	5.75	-247.300708786478
13.75	8	-265.017380343536
14.25	6.5	-240.894706585579
14.25	5.75	-261.742327088252
13.75	6	-249.912090033324
13.5	6.75	-232.115417628975
14	5	-236.567656297133
13.75	6	-240.01422738414
14.25	5.5	-239.960457294603
14.25	5.25	-240.885883360413
13.75	7.25	-255.34682773805
14.25	7.25	-238.748157271993
13.75	8.5	-260.777138437691
14.25	6.25	-255.424198053693
13.75	5.75	-237.45594126624
13.25	6.5	-246.302956996838
14	7	-250.549874964089
13.75	5.75	-231.030177483261
14	6.75	-243.532852668861
14	7	-228.959072121977
14.25	7.25	-239.610215871933
14.25	6.75	-256.024844252205
13.5	6.25	-243.229897684888
14.25	5.25	-227.4476300244
13	6.75	-237.3415411174
14.25	4.25	-230.461177575224
14.25	6.75	-230.375484112003
14.25	6.25	-243.628796155425
13.75	6.75	-244.291718830662
14	8	-246.264757371685
13.75	8	-237.595758211987
14.25	6.25	-246.476051402701
13.75	5.25	-233.036648199868
14.25	7	-242.764690786464
14	7	-250.293389116993
13.75	6.75	-258.848944469337
13.5	7	-261.561038472345
14.25	5.75	-235.905898944272
14.25	7	-238.214667861706
14.25	4.75	-238.595490361051
14	5.25	-236.070892081124
13.5	8.75	-257.538194766813
14.25	6.25	-245.391020977866
14.25	5.75	-246.21719857616
14.25	6	-239.459629666356
14.25	5.25	-229.805144567291
14.25	5.75	-247.458096554054
14.25	5.5	-234.59163101421
13.5	7.5	-234.01258140307
14.25	5.75	-245.845486589851
14	6	-245.839950675873
13.25	6.5	-240.702875324788
14.25	5.25	-235.384810180925
14.25	5.5	-247.286832528571
14.25	5.5	-228.776069097173
13.75	8.5	-257.71585250355
14.25	6.25	-244.490297364033
14.25	5.25	-231.879563296778
13.75	6.75	-243.598749730277
13.75	5.5	-236.030672573461
13.75	5.25	-233.269345691967
14.25	6.25	-250.972321259638
13.75	7	-247.407384709941
13.5	5.25	-238.577202854515
14.25	7	-248.684489747774
14.25	6	-244.166251857784
14.25	5	-232.229791437749
13.5	7	-245.694884071373
14.25	5	-241.425791968371
12.75	7.75	-255.232225959541
14.25	5.25	-247.81616969768
13.5	6.25	-255.468093119363
14.25	4.5	-219.442257684733
14.25	6.75	-250.744639288928
14.25	5.25	-236.153464663607
13.5	7	-252.799391835304
14.25	5.75	-243.751852049158
14.25	5.5	-232.725795872746
14	5.5	-243.807761933578
14	5.75	-239.745200134856
14.25	8	-246.872929062069
13.25	6	-244.878859352792
14.25	6	-254.929859804576
14.25	4.75	-222.514141124647
13	6.25	-224.207514345049
13.25	7.75	-260.967072069556
14.25	4.75	-220.836795413572
14.25	6.25	-240.481216588727
13.25	7	-253.797641597352
14	6	-237.159555737753
14	6.75	-236.74473751957
13.75	8.25	-269.42476634287
13.5	8.75	-239.209416746442
13.25	7	-257.151905615834
14.25	5.25	-244.122232361363
14.25	6.25	-239.971546250309
14.25	7.25	-258.692638828366
14.25	6.5	-257.559701647805
14.25	5	-232.438142080033
14.25	6.25	-248.496947772876
14	7.75	-253.204613459929
13.25	6.25	-245.876122137811
14.25	4.75	-229.266359371432
