# Supplementary material for: Genetically Determined Variation in Lysis Time Variance in the Bacteriophage φX174
Source: G3 (Bethesda). 2016 Feb 22;6(4):939–55. doi: 10.1534/g3.115.024075 (PMC4825663; doi:10.1534/g3.115.024075)
Supplement: Supporting Information [file supp_g3.115.024075_G3_2015_024075-SI.zip › Lysis_Time_RMarkdown/Lambda_t0/Bootstraps/m.324.boot.lambda.t0.txt]

t.0.hat	lambda.hat	lnLike
13.5	6	-233.994864515748
13	7	-243.774668600729
13.5	5.5	-227.594534577704
13.5	8	-247.360871371528
13.25	4.75	-234.040322369212
13.25	5.25	-232.222154222452
13.25	6.75	-244.968137018652
12.5	8.5	-243.632261513877
13.5	7.25	-251.001110667148
13.5	4.75	-216.004643452895
12.75	7	-251.225980084746
13.5	5.5	-234.650102279073
13.5	5	-232.192848716157
13.5	5.75	-236.117988822844
13.25	5.5	-224.45421337639
13.5	4.5	-221.373406246313
13.5	5.5	-231.782664539038
13.5	6.25	-236.725470855481
13.5	6.25	-229.016378440763
13.25	7.25	-239.103592879717
12.75	7.5	-233.395147304769
13	6.75	-241.507879250057
13.25	4.75	-235.910794336297
13.5	5	-235.287042620207
13.5	6.5	-240.387423884188
12.75	7	-234.14754263623
13.5	5.75	-220.773380067631
12.75	7	-224.66472880315
13	6.75	-232.783021385306
13	4.75	-229.490499462935
13.5	7.25	-258.553096918943
13.5	6.25	-250.158895347174
13.5	6	-243.332943979586
13.25	5.25	-237.55018508687
13.5	6	-235.784227491367
13.25	6	-247.784981239878
13	7	-236.850997272277
13.5	5.5	-247.087629024392
13.5	7.75	-232.255827057028
13	7	-238.266170750809
13.5	4.5	-230.169716263855
13.5	4.75	-216.462695393704
13.5	5.75	-246.923592079166
13.5	3.75	-228.852352732171
13.25	8.25	-250.071481601568
13	6.75	-238.321028120354
13.5	5	-231.53714289005
13.5	5.25	-219.063886759667
13.5	7.25	-253.044226502938
13.25	6.75	-245.091191188314
13.25	7	-249.311585759425
13.5	6.25	-228.03026551957
13.25	6.25	-246.918983965313
12.75	6	-243.782460045526
13.5	7.25	-245.672459999677
13.25	7	-242.335326543599
13.5	7	-245.036321068121
13	7.75	-255.750208053077
12.5	8.25	-240.462435786019
10.5	9	-243.301514886238
13.5	7.25	-250.043879725329
13.25	6	-225.413236634607
13.5	6.25	-236.936264585941
13.25	5.5	-219.918893806399
13.5	6.75	-244.358553322172
13.5	5.5	-229.106127801568
13.5	4.5	-220.248494158188
13	6.25	-246.184894958248
13.5	7.25	-238.251382025616
13	6.25	-243.74018308222
13.5	5.75	-245.597860201941
13.5	6.5	-222.560346058637
13.5	4.25	-222.273506334916
13.5	4	-218.116523041903
13.5	6.5	-249.824990393535
13.5	5.5	-235.805363572948
13.5	5.5	-243.000239018066
13.5	6.5	-248.637649472669
13.25	6.25	-235.690024005728
13.5	5.5	-242.92568070595
13	7.75	-239.626329002609
13.5	5.25	-243.992949587506
13.5	6	-255.330219244387
13.5	5.75	-242.612072188283
13.5	5.75	-233.910512668358
13	5.75	-228.279148859991
13.5	5.5	-236.742692512069
13.5	6.25	-247.226178013733
13.5	5.25	-231.670710546576
13.5	4.5	-231.412527507711
13.5	4.75	-221.308863618357
13.5	5.5	-214.168239933048
13.5	5.75	-230.682526234681
13.5	7	-238.365441776765
13.5	5	-243.088615298274
13.5	7.25	-245.965974436074
13.5	5	-218.200927792603
12.75	6.25	-241.146663261601
13.5	4.5	-225.232455253825
13.5	6	-239.262189567646
13.5	4.25	-217.611104327639
13.5	5.75	-231.010292643152
13.5	5.75	-227.726308708608
13.5	6	-225.329273174053
13.5	6.25	-224.235562206308
13.5	6	-230.18616240968
13.5	6.75	-235.251614415839
13.25	6.25	-241.341672450014
13.5	6.75	-237.113967974182
13.5	6.75	-239.899328758885
12.75	6.75	-241.006885765817
13.5	5.75	-212.903718541687
13.5	5.75	-234.196599079323
12.75	9.25	-260.343411176963
13	5.25	-222.160572107819
13.5	6.25	-237.86362647194
13.5	7	-241.758376557774
13.25	5.5	-232.61152616141
13.25	5.25	-231.995706675852
13.5	5.75	-231.557172295043
13.5	5.25	-232.199443014151
13.5	5.5	-230.809736805746
13.5	6	-226.301026698548
13.25	5.75	-233.951197191379
13.5	5.25	-227.837100355312
13.5	7	-245.937591903742
13.5	5.75	-247.848538325348
13.25	7.75	-264.19493103735
13.5	5	-237.937233430051
13.25	6	-240.749138178509
13.5	6	-220.351375886174
12.75	8.75	-244.097101300984
13.5	5.25	-230.530590847302
13	7.25	-232.05142303736
13.5	5.75	-224.43439052746
12.5	5.75	-245.708842704649
12.75	6.25	-244.92679352511
13.5	6	-236.782908472673
13	6.5	-238.904948086243
13.5	5	-230.901876856825
13	6.25	-227.079268416039
13.25	5.25	-218.537348765028
13.25	6.75	-250.417619903499
13.25	5.5	-225.241372165478
13.5	5	-217.439551660321
13.5	5.5	-232.193071558294
13	6	-238.822059544965
13.5	6.25	-234.439664303175
13.5	5.75	-241.90022278709
13.5	6.75	-232.401318830004
12.5	7.5	-241.708426570785
13.5	6.25	-246.078704971486
13.5	5.75	-241.047070792861
13.25	5.5	-231.330786788573
13.25	5.5	-219.989450362565
13.5	4.25	-217.58414342823
13.5	6.25	-228.571335929598
13	7.5	-252.831380374879
13.5	6.5	-247.685926447159
13.5	6.25	-233.811902200096
13.5	5.75	-232.776285973199
13.5	5.5	-229.094965703068
13.5	7.5	-244.754761810158
13.5	5.25	-241.25725874094
13.5	5	-234.171071907972
13.5	6.25	-231.695821196884
13.5	5.5	-231.11550005299
13.5	5.75	-229.119296352254
13.5	5	-221.423296366298
12.75	7.25	-242.524617986516
13.5	5	-227.188973212129
13.5	5.25	-232.778558239562
12.75	6	-240.593483083417
12.5	7	-232.977292224588
13.5	5.5	-230.573486985923
13.5	4.75	-234.197711530471
13.5	5.5	-229.792102787692
13.25	6.75	-234.356921390333
13.5	8	-249.326478082716
13.5	6	-246.179522228885
13.5	6	-240.842727525
13.5	5.25	-209.512180825956
13.5	6.5	-224.852595320596
13.5	5	-227.376837197865
13.25	7.5	-256.108525197118
13.5	5.25	-221.664057652673
12.75	7.25	-259.109737921865
13.5	6.25	-237.314781928664
13.5	6	-235.601213025547
13.5	5.5	-226.346452095843
13.5	6.25	-246.7593169635
13.5	4.5	-227.13911148246
13.5	6.75	-242.461266111647
12.75	6.75	-236.86671306575
13	7.25	-250.240139373871
13.5	5.75	-243.876200225854
13.5	5.75	-232.943359743349
12.75	6.5	-244.181546523977
13.5	6	-236.814631630095
13.5	4.25	-219.787316200354
13.5	6.25	-241.519613959339
13.5	5.5	-236.239076868089
13.5	4.5	-236.712428183085
13.5	6	-237.632450662495
13.5	4.25	-208.96459881343
13.25	5.5	-240.438470034502
13.25	6.25	-247.748327737431
13.25	6.5	-238.291525750564
13.25	6	-235.786480287728
13.25	5.25	-233.063765845653
13.5	5.25	-232.563972229115
13	7	-238.10411883785
12.75	6.5	-252.753144510535
13.5	4.5	-219.032136226403
13.5	5	-230.682790910485
13.25	6.75	-237.455384875327
13.5	6	-232.83011055617
13.5	5.25	-237.668277023106
13.5	6.25	-232.643574735958
13.25	6.75	-238.240066304225
13.5	6.5	-245.381903888761
13.5	6	-233.531122474391
13.25	8.25	-242.335048609412
13.25	7	-240.143743509016
13.5	5.25	-237.368493901118
12.5	8	-263.254539793809
13.5	4.75	-230.108249389486
13.5	5	-231.169753106066
13.5	5.25	-229.91201659405
13.25	5	-233.921426066921
13.5	6.5	-240.816933899203
13.5	6	-229.847221836467
13.5	6	-237.861564816545
13	6	-242.328490900526
12.75	6.75	-255.625068033351
13.5	6	-234.873494059857
13.5	5.5	-237.173900631944
13.5	6	-237.068824218009
13.5	5	-238.720426025433
13.25	5.5	-229.999260726717
13.5	5.5	-232.789995066714
13.5	7	-246.581287539913
13.5	4.5	-231.937442151447
13.25	6.5	-240.933241099682
13.5	6.25	-239.067119653095
13.5	7.75	-248.002512125921
13.5	4	-218.779558339802
13.5	7	-264.420982437484
12.75	6.5	-250.433657300974
13.5	6.25	-236.749083243733
13.5	4.5	-216.219943169601
13.5	5.25	-225.399276270531
13.5	4.75	-239.755792056003
13.5	6	-253.208991132233
13.5	6	-235.875174021773
13.5	4.5	-221.475360987898
13.5	7.5	-248.840861384211
13.25	4.25	-234.939906169101
13.5	5.5	-228.55137849813
13.5	6	-242.484781368329
13.5	5.75	-224.653113649376
13.5	5.5	-226.897552564341
13	6.25	-246.659019103208
13.5	6.25	-236.871751377055
13.5	5.25	-237.155226845272
13.5	4.75	-213.117940773411
13.5	6	-239.609982266152
13.5	5	-223.751599134951
13.5	4.5	-233.285655168091
13.25	7.75	-239.572716668439
13.5	5.75	-240.064013923463
13	6	-243.208255086598
13.25	6.75	-243.206205973711
13.5	4.75	-218.963620122944
13.5	6	-236.441519100384
13.5	5.75	-230.172527060376
13.5	6.75	-250.559434926166
13.5	6.75	-242.803139108035
13.5	7	-236.166040942546
13.25	5.5	-239.66904935176
13.5	5	-227.188686012004
13.5	5.5	-227.718651992502
13.5	7.5	-242.528772606705
13.5	5.75	-229.218643301775
13.5	6.5	-237.147456634878
13.5	5	-227.183219642284
13.25	6.25	-236.142952906844
13.5	7	-251.469109229927
13.5	5.25	-222.647412238701
13.5	5.75	-250.382240132319
13.5	5.75	-242.044113730768
13.5	4	-213.303831284131
13.5	5	-231.10241202187
13.25	6.75	-251.235299573838
12.75	6	-240.475225801119
13.25	5.5	-229.48311653276
12.25	8.75	-240.798301878829
13.5	5.5	-241.839776121395
13	6.5	-244.797144988348
13.5	5.25	-223.022650067428
13.5	7.25	-244.612534324333
13.5	5.25	-236.917021259758
13.25	5.75	-232.901130394931
13.5	4.75	-231.605992105781
13.5	5.25	-220.770326727804
13.5	5.75	-220.422032444187
13.5	5.75	-223.825107628119
12.5	5.75	-244.776402421687
13.5	5	-229.009468860916
13.5	7.75	-233.915170147351
13.5	5.75	-226.942706238346
13.5	6.25	-247.230381724204
13.5	8	-236.357471851563
13.25	6.75	-242.377700170268
12.75	6.5	-245.020245975885
13.25	6.75	-233.366004577813
12.75	6.5	-246.27895276286
13.5	6.75	-247.587794577076
13.25	6.75	-238.295656803847
13.5	4.75	-225.082969257253
13.5	4.75	-227.377658337331
13.5	4.25	-224.265992050328
12.5	7.5	-238.562707371868
13.5	5.75	-235.455460589546
13.25	5.75	-234.154846062712
13.5	7	-237.282968328664
13.5	7.25	-251.612752883319
13.25	5.5	-237.566319905101
13.5	4.5	-226.538763448781
13.5	5	-242.435664548656
13.5	6	-241.628781151215
13.5	7	-243.936708678992
13.5	6.75	-235.236418194596
13.5	7.75	-254.063641027448
13.5	7.5	-258.485061021702
13.5	7.5	-256.796274474846
13.5	5	-224.560336545392
13.25	6.25	-250.024549649846
13.5	5.25	-243.830100054938
13	4.75	-244.387316324711
12.75	6.5	-246.927690966177
13.5	7.25	-254.793203483053
13.25	5.5	-230.074724179188
13.5	5.5	-224.238078363359
13.5	8.5	-232.776094450657
13.5	4.75	-228.136362386395
13.5	5.5	-227.622684732515
13.25	6.5	-247.98804418233
13.5	5.75	-236.848381023206
13.25	6.5	-242.246870546411
13.5	7	-243.52227211345
13.5	6.75	-235.724876810748
13.5	4.75	-233.140215550507
13.25	5.75	-243.513472895554
13.5	6	-243.095784808375
13.5	6.25	-249.519614719899
13.5	4.75	-210.697807312054
13.25	5.25	-220.481045727298
13.25	4.5	-243.51002525019
13.5	5.5	-243.600492383305
13.5	5.5	-249.0904617006
13.5	5.25	-239.000368737752
13	7.5	-255.35821454647
12.75	6.75	-242.11174168513
13.5	5.5	-230.094628079965
13	4.5	-228.608602541417
13.5	5.75	-240.810053367334
13.5	5.5	-233.751823199072
12.75	8.5	-240.868214636797
13.5	5.5	-235.531773643543
13.5	6.5	-237.917872404131
12.75	5	-220.192806614863
13.5	4.75	-217.250624843163
13.5	5.5	-234.096638454413
13.5	6	-240.79446276223
13.5	6.75	-240.935840015327
13.25	5	-225.112828080692
13.25	5.75	-231.026163907544
13.25	4.75	-231.586943029371
12.75	6.75	-239.834908205827
13.25	6	-234.953494420624
13.5	6	-229.55585051039
12.75	7	-242.375896364387
13.25	5.5	-241.997788931647
13	5	-239.907831160374
13.5	6	-238.917157356862
13	6.75	-244.964651476862
13.5	5.25	-238.674679342814
13	6.5	-246.610052612576
13.25	5.75	-224.59794463122
13.5	6	-239.456886677976
13.5	6.75	-246.905662876713
13.5	6.25	-234.290445355279
13	6.5	-245.41671474477
13.5	7	-245.91951534731
13.5	6.25	-236.95050627506
13.5	3.75	-211.849798819035
13.5	8.5	-226.231726246312
13.5	5.5	-236.371770118401
13.25	6.75	-225.853005399849
13.5	5	-219.265237616256
13	8.5	-252.796982399074
13.5	4.75	-234.231930303472
13.5	5	-229.908096032413
13.5	6.25	-244.879304056603
13.5	5	-228.320210288661
13	7	-243.966923409349
13.25	5.25	-240.011808995529
13.5	5.25	-226.086862608861
13.5	5.5	-236.830220822659
13.5	7	-237.106996760466
13.5	5.5	-224.428322828686
13.5	5.75	-234.573997771905
13.25	6.25	-247.709333809
13	6.75	-243.371168149669
13.5	4.75	-224.024737814107
13.25	6.75	-245.309062493392
13.5	4	-218.294516867847
13.5	6.5	-252.995616086595
13	6.5	-231.809854479328
13.5	9	-254.836329260017
13	5.5	-230.728054920068
13.25	6.75	-244.809077395461
13.5	4.5	-218.090959433063
13.5	6.25	-238.868758936373
13.25	5	-237.244882439313
13.5	6.75	-257.980058076744
13.5	6.25	-246.799544357475
13.5	5.75	-237.562925670397
13.5	6.25	-247.377303950844
13.5	6.5	-240.86765592834
12	9	-240.556347126753
13.25	8.25	-252.294173513898
13.5	4.25	-225.700604381661
13.5	7.25	-249.883509144818
13.5	5.5	-224.231943386476
13.5	6.25	-250.301349993355
12.75	7.5	-257.710100132757
13.5	6.25	-246.03055691833
13.5	6	-237.061554537596
13.5	4.5	-206.725619139169
13.5	5.75	-232.650362956786
13	6	-244.60882863983
13.5	7	-235.286594289372
13.5	6.5	-241.637732911831
13.5	5.25	-232.953824390833
13.25	6	-238.688547393893
13.5	5.5	-249.878872161205
13.5	5.25	-233.102201248627
13.5	6.75	-238.964357780119
13.5	7	-235.682010377044
12.75	6.75	-237.918323427785
13.5	5	-233.352854835408
13	7	-231.365370025232
13.25	6.25	-243.954332145949
13.25	6.75	-243.895868944729
13.25	5.5	-237.511628181476
13.5	4.75	-228.969586818225
13.5	5	-249.001578724985
13.5	5.5	-225.86098991967
13.5	4.5	-229.203919836474
13.5	8.25	-244.502178594218
12.75	6.5	-245.124370939798
13.25	6.25	-231.478481429444
13.5	6.75	-244.405484629339
13.25	5.25	-242.298437603269
13.5	7	-245.063534044835
13	5.75	-225.881696244366
13.25	6	-254.14113820262
13.25	6.25	-235.755863909304
13.5	3.75	-220.874049404851
13.5	6.25	-234.124851897637
13.5	5.75	-240.871575361352
13.5	4.25	-233.063513519228
13.5	6.5	-230.001911712113
12.75	8.25	-246.798327118279
13.5	5.75	-229.219385305687
13.5	6.25	-244.355399048151
13.25	4.75	-229.175702225254
13.5	7.75	-254.510544492027
13.5	5.75	-242.991448243082
13.25	5.75	-223.465251830699
13.5	6	-227.205906549904
13.5	5.25	-249.140322604047
13.25	5	-228.307541161853
13.5	6.5	-241.524057383078
12.25	7.5	-250.236167368246
13.5	5	-208.946191959488
13.5	5.25	-233.573828871781
13.5	7.25	-240.528676076204
13.5	5.5	-237.326907307153
13	6	-230.930777497398
13.5	4.25	-222.528189683706
13.5	5.75	-239.22876288783
13.5	5.5	-231.468034202475
13.5	6	-236.934490691836
13	6	-253.989406063058
13.5	5.75	-217.790420808558
13.5	5.5	-231.088317500257
13	5	-240.361246715084
13.5	5.25	-227.465894485639
13.5	5.75	-236.668236317778
13.5	6	-240.945178398812
13	5.25	-246.469335077292
13.5	5.5	-231.034538230557
13.5	5	-221.182992545359
13.5	6.25	-248.353687718958
13.25	6.75	-246.583512153355
13.5	6.5	-244.68861715965
13.5	4.5	-214.393450574836
13.5	7.25	-257.059077751363
13.25	7	-231.031975145349
13.5	4.75	-226.930733281847
13.5	4	-220.282091364134
13.5	5.75	-249.323470501336
13.5	5.5	-230.904536023203
13.5	5.25	-221.416503055928
13.5	5.75	-239.421539688108
13.5	6.25	-242.437744806955
13.25	6	-233.872736939931
13.5	4.75	-223.78668138156
13.25	6.75	-246.171843166074
13.5	5.5	-235.593677575348
12.75	5.25	-233.962782681455
13.5	4.5	-230.14234002548
13.5	7.75	-250.194628484131
13.5	6.25	-231.466584626991
13.25	5.5	-235.855272916684
13.5	4.75	-228.858685241032
13.5	5.25	-233.617384431587
13.5	6	-227.422402781811
13.5	7.25	-247.531603114901
12.75	7.5	-246.16776966786
13.5	5	-224.637654290541
13.5	6	-224.822756975242
13.5	6.5	-248.932647641923
13.5	8.25	-245.283977173964
13.5	6.75	-258.744032276854
13.5	6.5	-235.553894360598
13	6.5	-238.284995224063
13.5	5.75	-224.304367886832
13.25	7.75	-246.988325751884
13.5	5.75	-238.384547676868
13.25	7.25	-255.817396612304
13.25	6.25	-255.3161316189
13.25	6	-251.444380826625
12.75	7	-256.30178224146
13.5	6.5	-237.833120047836
13.5	7.25	-231.16781137068
13.5	5.5	-226.923908565268
13.5	6.5	-236.003070835233
13	6.5	-237.112421601409
13.5	6.5	-216.866243633104
13.25	6	-237.582293917089
13	5.75	-237.402399316312
13.5	5.75	-240.838209625396
13.5	5.5	-225.325313387099
13.25	5.5	-230.003634066497
13.5	5.25	-222.401407170213
13.5	5.5	-239.687461906232
13.5	6	-234.21600347216
13.25	5	-222.200352759947
13.5	5.5	-241.450987734071
12.75	8.5	-248.401586866672
13.5	5.25	-237.60661088732
13	8	-238.44676780833
13.5	5	-237.651971670687
13.5	5	-223.66078590095
13.5	4.75	-234.692774910016
13.25	7.5	-225.706229845787
13.5	6.25	-242.43588437382
13.5	5.75	-235.562788313567
13.5	6.25	-240.960934760378
13.5	6.75	-245.230524050721
13.5	7	-248.998297635233
13.5	5.5	-223.637970381635
13.25	6	-232.844939313244
13.5	6.5	-249.990218048763
13.5	7	-228.658003134064
13.5	7	-255.191813339763
13.5	7.5	-253.337187156954
13.25	6	-248.871036411358
13.25	6	-266.748967296021
13.25	5.25	-230.76450667036
13.5	7	-250.378011729823
13.5	4.25	-216.592759863617
13	6.25	-238.181212934444
13.5	5.75	-218.420006354042
13.25	6	-240.190875372855
13.5	6.5	-249.871253606791
13.5	5.25	-240.638990529358
13.5	7.25	-235.077101221447
13.5	6.75	-232.330275785867
13.5	6.5	-244.652589929012
13.5	6.25	-245.265339617478
12.75	7	-244.023449488233
12.75	6.75	-239.783947704968
13.5	7.25	-237.441668633063
13.25	6.75	-233.18039193831
13.25	4.25	-231.086557017918
13.5	6.25	-237.191534639663
13.5	4.75	-232.723385517692
13	6.75	-237.349107746358
13.5	5	-220.23103997517
13.5	6.5	-227.334969180966
13.25	6.25	-234.632491243515
13.5	5.75	-230.722568246953
13.25	5.5	-243.154344181704
13.5	4	-215.573945142424
13.5	6.5	-247.647377935338
12.75	6.25	-232.234608997173
13.25	5.75	-250.959899074556
13.5	6.25	-228.73723565928
13.5	5.5	-219.527839713815
12.25	7.5	-243.830229874447
13.5	5.25	-212.977368160232
13.5	4.5	-220.443632038345
13.5	6.75	-241.50253472269
13	7.5	-241.296494579297
13.5	6.5	-247.86176793885
13.25	6.5	-258.814906775232
13.5	6.5	-248.715584885618
13.5	5.75	-228.59687871805
13.5	5.25	-218.168845604472
13.5	5.75	-244.558760007743
13	6.75	-224.000412836604
13.5	7.5	-234.62250659621
13.5	6.75	-238.305963901074
13.25	6.25	-257.688287878947
13.5	6	-229.111857705474
13	7.25	-233.842740532319
13.5	5.5	-243.164878671593
13.5	7	-237.03106676525
12.5	9.25	-255.648699743183
12.75	6	-247.230274513003
13	6	-242.433628713717
13.25	5.5	-234.59084981412
13.5	7	-240.944920605674
13.5	6.5	-245.342448860749
12.75	8	-251.986876081668
13.5	5	-245.7593374788
13.5	6.25	-244.299488873663
13.5	6	-250.044122454637
13.5	5.25	-224.411832345701
13.25	7	-245.659590986705
13.5	5.5	-220.306954244694
6	17.25	-258.101948146194
13.5	8	-235.963200550733
13.25	4.75	-237.840749265257
13.5	5.25	-243.246091348984
13.5	5	-225.17720115711
13.5	5.5	-222.313693930064
13	4.5	-222.595958319461
13	6.5	-241.224508967203
13.5	5.25	-234.384018551543
13.5	9.5	-251.698515121586
13.5	5.25	-232.631621878356
12.5	7.5	-236.371895879629
13.5	6.5	-263.519837686871
13.5	5.5	-225.220427170373
13.25	5.75	-242.51517350168
13.5	6.5	-237.829005653196
12.25	7.75	-261.025070167362
13.5	6.5	-237.717574653936
13.25	7.75	-235.962813529798
13.5	7.25	-240.59279038574
13.5	5.75	-244.231927696417
13.5	6.25	-252.165094398606
13.5	6	-237.71572726722
13.25	6	-243.913980860663
13.5	3.75	-225.677278182102
13.25	6.5	-238.166911992123
13.25	5	-216.299975128341
13.25	5.75	-242.507776792927
13.5	5.25	-236.277220580578
13	5.75	-248.044791667644
13.5	5.75	-233.141942804136
13.5	4.5	-240.832350063145
13	7	-256.742090602241
13.5	6.5	-245.909981010728
13.25	5.75	-235.821458316922
13.5	5.75	-241.34785638451
13.25	6	-237.370824304043
13.25	6	-224.446708633724
13.5	5.25	-238.885107964105
13	7.5	-241.086175881523
13.5	7.25	-246.096561330137
13.5	5.25	-232.746943926269
13	5.75	-242.493182404152
13.25	5.75	-220.549767054683
13	6.25	-238.584250884906
13.5	6.25	-231.244832983229
13.5	5.5	-234.128965142829
13.5	6	-238.649180141727
13.5	6.25	-225.77525959222
13	6.75	-237.091103171128
13.25	6.5	-224.080168193006
13.5	7.5	-245.187957519912
13.25	7.25	-247.693882256439
13.5	5.25	-240.417640850234
13.5	6.25	-226.871376550002
13.5	6.75	-242.354737047744
13.5	5.5	-222.744344383586
13.5	6.5	-227.456460343837
12.75	6.5	-237.00592936617
13.5	7	-218.150874400164
12.5	6.75	-240.937586247109
13.25	7.75	-244.174161704045
13.25	6	-240.659217021038
13.5	5.5	-241.092732850061
12.75	8	-252.73128061047
13.5	6	-244.190932940264
13.5	5	-218.226346269053
13.5	5.5	-227.632558384244
13.5	7	-240.103821035478
13.25	5.5	-237.267513220339
12.5	7.25	-230.927579699247
13.5	5.25	-233.284476813289
13.5	5.25	-224.26277486867
12.5	7.25	-245.365488407376
13.5	7	-234.697666869309
13	6.25	-219.822984284427
13.5	5	-231.006802859387
13.5	6.5	-235.48840742271
13.5	4.75	-226.902005608604
13.5	4.25	-216.976727062112
13.25	5.75	-240.723617999738
13.5	5.75	-233.885182383976
13.5	6.75	-243.298513090153
13	4.25	-225.278159529385
13.5	6.5	-228.55316001656
13.5	4.5	-214.687156380237
13.5	7	-252.105957189102
13.25	5.25	-229.4125131672
13.5	5.75	-242.941437775974
13.5	6.25	-228.71103302119
13.5	4.75	-235.009396432987
13.5	6.25	-234.674811825905
13.5	6	-240.064733404768
13.25	6	-239.166944645348
13.5	6	-225.290955171954
13.25	6.75	-243.707284237402
12.75	6.25	-251.563902166796
12.75	6.5	-248.580283077389
13.25	6.5	-234.754062764031
13.5	6.75	-223.579134454241
13.5	6.25	-244.306152124687
13.5	4.75	-229.586011006196
13.5	6	-230.656543925082
13	4.75	-234.505863896971
13.5	6.25	-235.801160154691
13.25	6	-228.436879406314
13.5	5.25	-232.505973509531
13.5	6.5	-247.268767580639
13.5	6.75	-237.220218257351
13.5	7	-238.405477386547
13.5	4.25	-230.137804813273
13.5	5.25	-224.337197637891
13.5	4.25	-228.98233802633
13.5	7.25	-244.719639640725
13.5	5.75	-244.389194788858
12.75	7	-261.033084299047
13.25	7.75	-248.68851186978
13.5	6.75	-232.25241462348
13.5	6.5	-242.044602813157
13.5	5.5	-240.025856014338
13.5	4.75	-235.040982046112
13.5	6.25	-233.078679450179
13.5	4.75	-227.275938492216
13.5	7	-235.100943008681
13.5	7.25	-242.347681909716
12.75	7.25	-251.478562519697
13.5	6.5	-237.042911250482
13.25	5.25	-220.870055904174
13.5	7.25	-236.000411806551
13.25	6.75	-251.398262183413
13.25	8.25	-242.483365333922
13.5	7.25	-247.655830995974
13.5	5.5	-236.245068172884
13.25	5.5	-232.146318460786
13.5	4.75	-233.033844139762
13.5	5.25	-228.78497960877
13.5	4.25	-225.207003273709
13.5	5	-227.395945639446
13.5	5.75	-239.452461360362
13.5	5.5	-240.826697741312
12.5	7.25	-242.794582863742
13.25	5.5	-236.947279247929
13.25	7.25	-232.686943735266
12.25	7.5	-233.975236507286
13.5	5	-219.069043492548
13	7.25	-246.407740725643
13.25	7.25	-235.816490967266
13.5	4.75	-237.435192814159
13.5	5	-220.199311213936
13.5	6	-236.948200295632
13.5	5	-229.55528959955
13.5	5	-242.279634347419
13.5	6	-225.994394119544
13.5	6	-242.475101589655
13.5	4.75	-233.664520827926
12.5	6.75	-246.660670781092
13.5	5.75	-240.319475818975
13.5	5	-227.589545720119
13.25	5	-228.699654362848
12.75	7.25	-242.157434325141
13.5	8	-250.816425581772
13.5	7.25	-250.987229228653
12.75	6.25	-249.623234186693
13.5	7.25	-243.595182395122
13.5	5.5	-248.944557330489
13.5	6.75	-239.111951418035
13.5	6	-232.107955430913
13.25	6.75	-241.533599082469
13	8	-257.373200884809
13.5	7	-232.066498943182
13.25	5.25	-238.78743195782
13.5	5.75	-236.154408049356
13.5	7	-250.466353076029
13	7.5	-237.830518965237
13.25	6	-242.647820702272
13.5	4.5	-241.858561622294
13	6.5	-243.085337565521
13.25	5.75	-230.489663755109
13.5	6	-222.842817209024
13.5	6.5	-261.272034169343
13	5	-240.716791660587
13.5	5.75	-228.952885823989
13.5	5.75	-232.283965809613
13.5	5.75	-241.554469371584
13	7.75	-229.9466194296
13.5	5.75	-225.288666143559
13.5	5.75	-230.769360491312
13.5	5.75	-242.19810812444
13	7	-235.595052948081
12.75	7.5	-240.524591984392
13.5	5.5	-229.838801681794
13.5	6.75	-249.882944496828
13.25	7	-244.862626726349
13	7.5	-237.709036482955
13.5	5.25	-232.658934741792
13.5	4.75	-216.726320240949
13	4.75	-219.123689536557
12.75	8.25	-240.400950697083
13.25	6.25	-231.586838066555
13.5	4.75	-211.545551196127
13	6	-247.321508968398
13.25	5.5	-215.344795200756
12.75	7	-245.047156694074
13.5	6.75	-255.822289059927
13.5	5.75	-233.611219738196
13.5	4.75	-233.289592878132
13.5	6.25	-227.516087769876
13.5	7	-242.425303973492
13.5	5.25	-235.471814392133
13.5	6.75	-243.652849306708
12.75	6.5	-247.528177702248
13.5	4.75	-237.347140505858
13.5	6.25	-227.20841289225
13.5	7.5	-248.508702676842
13.5	5.75	-239.157482750989
12.75	6	-223.45146094463
13.5	6.75	-242.337749260983
13.25	5.75	-240.931633561071
13	8	-243.738301278249
12.75	8.25	-246.811947329833
13	6.5	-236.773064897316
13	6.5	-254.14631888253
13.25	6.25	-235.085346058385
13.5	6.5	-226.657630593716
13.25	6.75	-227.892211576248
13.5	8.75	-247.878963874892
13.5	5.75	-226.101980123099
13.25	6.25	-249.550310663491
13.5	4.5	-229.614239646764
13.25	6.25	-236.556328787799
13.5	7.5	-245.50870543972
13.5	5.75	-241.594169642555
13.25	6.25	-232.150620257452
13	4.75	-215.149875405018
13.5	5.75	-245.188802629405
13.5	5	-223.683540788922
13.5	6.5	-236.689858106861
13.5	6	-239.22903874904
13.5	5	-237.05116218603
12.75	8.5	-243.479202064291
13.5	5.5	-239.445949480956
13.5	5.75	-226.980278917961
13.5	6.5	-223.279642915821
13.5	4.75	-227.223368055196
13.5	6.75	-245.767134334585
13.25	6.5	-225.305432475995
13.25	5.5	-235.546078553953
13.5	5.5	-229.777791152358
13.25	6.75	-241.838268403195
13.5	5.25	-232.666771335241
13	6.75	-247.902330366639
13.5	6.75	-238.497126286252
13.5	7	-245.523622803495
13.5	4.5	-226.329530751858
13.25	5.5	-222.518504104901
13.5	6	-245.563783129711
13.5	6	-243.268156806145
13.5	4.75	-230.540631120157
13.5	7	-233.263461160327
13.25	6.25	-241.828747531872
13.25	5	-223.526465117171
13.25	6.75	-251.261227719844
13.25	6	-214.391273433466
13.5	7.25	-243.160834569186
13.5	7.25	-238.629261457618
13.5	5.5	-232.118942699874
13	6.75	-232.417257534276
13.5	6.5	-244.108713444513
12.75	6.25	-237.390269453836
13.5	6	-238.106156030443
13.5	5	-236.861737419881
13.5	5.75	-238.676755360196
13.5	4	-218.171755318228
13.25	6.5	-234.96078814308
13.25	5.75	-236.266138669664
12.5	7.25	-243.494036988387
13	5.75	-245.417267738542
13.25	6.25	-238.88017134297
13.5	7.25	-235.583370363339
13.25	7.5	-253.628678596483
13.25	5.5	-240.72973796959
13.5	4	-217.466962618722
13.5	5	-233.553919480227
13	6	-237.186416062057
13.5	5.5	-232.513042627525
13.5	5	-235.192647983652
13	6.75	-226.490294436258
13	7.25	-224.645609295304
13.5	6.5	-245.134837298819
13.5	7	-245.994356568684
13.5	6.75	-231.379455818726
13.5	6.25	-234.414929512374
13.5	5.5	-235.772542162449
13.5	5.75	-227.172709551576
13.5	7	-249.651730462843
13.5	6.25	-244.875187440687
13.25	7.25	-254.473288860089
13	6.75	-234.585853802636
13	6.5	-253.873589079367
13.25	6.5	-245.027066759578
13.5	5.75	-231.767767959348
13.5	6	-225.846628193495
13.5	4.75	-224.491259341535
12.5	6	-242.241720023461
13	6.75	-243.877004729591
13.5	5.25	-236.444550560931
13.25	7	-244.425324490475
13.5	5.75	-244.557748353232
13.5	4.75	-231.589405853315
13.5	6	-231.893816193663
13.5	5.25	-221.663048566103
13.25	5.5	-224.316223938664
13.5	5	-233.688417960585
13.5	5.75	-235.611990197828
13.25	6.25	-240.954057266563
13	6.75	-238.869030675919
13.25	6.25	-246.77301547086
13.5	5.5	-246.153025053165
13.5	6	-235.34247893165
13.5	5.75	-231.407940787062
13.5	5.5	-230.947468647079
13.5	6	-233.842958137671
13.5	6	-248.1691641432
13.5	5.25	-221.696820489004
13.5	5.25	-235.526348182683
13.25	6	-241.11167660162
13.5	5	-228.850183432933
13.5	3.5	-223.86011901454
13.5	5.75	-223.1929089887
13.5	4.75	-214.96831159019
12.25	7.25	-246.149759998402
13.25	6	-237.275299389198
13	5.5	-220.371212338003
13.5	6	-248.624283833803
13	6.5	-240.091262719005
12.75	7.75	-244.496993734041
13.25	7.75	-245.979558187999
13.25	8	-237.642897353151
13	6.5	-241.206629738711
13.5	6	-247.280738481581
13.25	4.75	-224.944207737677
13.5	5.5	-230.287138217923
13.5	6	-231.163549142352
13.5	6.25	-240.814293984527
13.5	5.25	-230.339419070108
13.5	7	-252.315170937591
13.5	5.5	-232.944512201461
13.25	5.25	-235.032349751793
13.5	4.25	-230.242990861314
13.25	5.5	-221.072932588573
13.25	5.75	-223.506469272445
13.25	5	-250.002013706261
13.5	5.5	-231.622231971268
13.5	5	-225.091867656483
