# Supplementary material for: Genetically Determined Variation in Lysis Time Variance in the Bacteriophage φX174
Source: G3 (Bethesda). 2016 Feb 22;6(4):939–55. doi: 10.1534/g3.115.024075 (PMC4825663; doi:10.1534/g3.115.024075)
Supplement: Supporting Information [file supp_g3.115.024075_G3_2015_024075-SI.zip › Lysis_Time_RMarkdown/Lambda_t0/Bootstraps/m.4B.boot.lambda.t0.txt]

t.0.hat	lambda.hat	lnLike
12.25	8.25	-236.457443328851
13	9.25	-238.916105356318
13	9.5	-256.928885101955
12.25	9.75	-258.128878639936
13	8.5	-240.776885499889
12.75	10.75	-240.519172682885
12.75	9.5	-228.223997724431
13	11	-249.349289804012
13	8.75	-236.488000652877
12.25	9.5	-252.056801737862
13	10.25	-245.508234872693
13	7	-231.122061201867
13	10.5	-232.869901203568
13	8	-234.244568551725
12.25	9	-234.512882941281
12.5	10.75	-246.308182591885
13	10.75	-236.52509918786
13	9.5	-238.395743123599
13	8.5	-234.115962860078
12.5	8.25	-235.7496961598
13	7.75	-238.465547575247
13	8.5	-244.885188340535
12	8.25	-233.275459362542
12.5	12	-245.739378951105
12.25	9.5	-253.34618998749
12	9.25	-237.793055405593
13	9.25	-237.264680329292
13	10.5	-257.893507725525
13	10	-239.8185974949
13	8.5	-229.995386569261
11.5	10	-237.922486200087
12.25	8.5	-238.25068312064
13	9.25	-231.155967952414
13	11	-251.023725911867
13	9	-234.42974287918
12.5	8.75	-238.342312217836
12.5	12.25	-237.286815375397
12.75	10	-242.661828488458
13	8.25	-238.784439763503
13	6.5	-227.881186700412
12.5	10	-232.893608070712
12.75	8.75	-248.117923010602
13	8	-235.359933765673
13	11.5	-247.397802776611
13	7.25	-233.87501997093
13	9.25	-243.13946201636
13	10	-245.817922840749
12.5	8.75	-251.648389406718
13	9.25	-249.492585491506
13	9	-236.364093062268
12.25	9.5	-246.022209233218
12.5	10.75	-238.159892668783
13	9.5	-240.041338786318
13	9.5	-228.511412759766
12.75	9.25	-232.909828705529
12.25	11.75	-251.388572819502
13	8.5	-225.260540919743
13	8.25	-228.558674306531
13	7.75	-238.76956615816
13	9.25	-239.746175965504
13	10.75	-230.969785409722
12	8	-238.349485320003
12.25	9.5	-240.484193188052
12.25	8	-243.974223158435
12	14.25	-254.153260379064
13	9.5	-242.348831274995
11.75	10	-229.29749930435
13	10.25	-247.999707161651
12.75	10	-241.076628878948
12.25	10.25	-232.079460525295
12.75	9	-237.361118978339
13	8.75	-240.838685358949
12.25	11.5	-254.28058777637
13	7.75	-234.187688270605
13	7.75	-234.818500281056
12.75	8.25	-231.914061412563
13	6.5	-219.783002418031
12.25	9	-243.879021116359
12.75	8.25	-229.42103153167
13	8.75	-230.264382900404
13	10	-244.252670927701
12.75	8.25	-236.827880675949
13	9.25	-243.328432590778
12.25	8.25	-247.843371742468
13	7.5	-242.508517993217
12	8.5	-237.396900269583
12.5	7.5	-235.315233305205
13	9	-244.117358704478
13	9.25	-236.727063910344
12.25	14.5	-240.044995059039
13	8.75	-243.576578864343
12.25	7.25	-235.675509184662
12.5	8.75	-234.664144208623
12.25	10.25	-243.321233755451
12.25	9.25	-238.813268001253
11.5	9.5	-244.613769034806
13	10.75	-246.037676949177
13	10.25	-245.572432136605
13	9	-235.046037684923
12.5	8.25	-233.74931547063
12.5	11.75	-261.2957845094
13	10.75	-240.458123211118
12.25	8	-216.170822723321
13	8	-237.126344408661
13	10.25	-239.339417385977
12.25	8.75	-232.273966555171
13	9.25	-237.806144450678
12.75	9	-241.029700032833
12.25	7.75	-231.273172331395
12.5	8.75	-235.556293158846
13	9	-228.446883593003
13	9.5	-236.123751982965
11	10.75	-243.820332889029
12.75	7	-229.482017911344
13	10	-245.143451962797
13	7.5	-225.390505016093
13	8.5	-237.179904221836
12.25	9.25	-237.796028235362
13	8.75	-245.900929519596
13	8.75	-240.31079199355
13	9.5	-226.870983755281
12.5	10.25	-252.646842474034
12.5	11.75	-253.53285076377
13	10.75	-243.554234782024
13	10.5	-237.185888889605
13	11.5	-247.865652029434
12	11.25	-244.134893941671
13	8.75	-227.518862020157
12.5	9	-249.903114724792
13	11	-238.968538606497
13	9.75	-231.867874921189
12.5	10.5	-246.082927438905
13	8.25	-234.464313695605
12.25	11	-251.087576659932
12.75	10.25	-231.805871189506
12	12.5	-241.206882257756
13	8.75	-248.377429357046
11.75	11	-235.059431636274
12.75	10	-229.203214365599
12	11.25	-244.359237865241
13	11.5	-241.816450099942
13	8.75	-249.802794410666
12.25	10.75	-236.197438484914
11.75	13.5	-250.926279217163
12.75	8	-239.871767532786
13	10	-251.483114324563
13	8.25	-237.459117467735
12.5	8.5	-243.58232145714
13	7.75	-228.839443065528
12	11.25	-240.951303370374
13	7.75	-239.364377891221
12.25	11	-237.535808197824
13	8.25	-243.645549072746
13	10.25	-254.526573642797
12	9.25	-230.911357385074
13	9.75	-250.342285831519
13	8.5	-239.616255758083
12	12	-255.049519746429
13	8	-232.83653626767
13	10.5	-245.767547721434
12.5	9.75	-225.599145166505
12.25	10.75	-223.782983163545
13	7.5	-239.637143294046
12.5	10.5	-249.890383869335
13	10	-241.727773295627
13	6.5	-223.082989436165
13	9.75	-232.644728474945
13	8	-232.88145273629
13	6.25	-232.666729503085
12	11.25	-243.702567614757
12.25	12.75	-263.517238365272
13	9	-244.863606200299
13	12	-239.063752270621
12.5	10	-242.974936770726
12.75	8	-231.971164577083
13	11.25	-243.84400527722
13	9.75	-233.640974787541
13	9.5	-237.073678733603
13	10.75	-237.837921440076
12.75	8.25	-238.285646526684
13	10	-239.118776686772
12	10.75	-236.098256782155
12.75	12.25	-239.132233294291
13	8.5	-232.625410315757
13	9	-235.606875238025
12.75	10.25	-239.716358799591
13	8.25	-227.140451196593
13	10.75	-248.494225784328
12.75	8.5	-233.665266923647
13	10	-238.645163415675
12.5	10	-240.077503178353
13	9.5	-241.853705659012
13	9.5	-234.318318197543
13	10	-242.180504299944
12.5	11.25	-249.600701037239
12.25	10	-249.490165294435
13	9.75	-234.992138352976
13	12.5	-250.0800851567
13	9	-236.49960862123
11.75	12	-255.259713738899
12.25	11.25	-246.335643029761
13	9.75	-245.091196684775
12.5	8.25	-234.343485772973
13	9.25	-241.672536591029
13	7	-228.994225923095
12.25	8	-233.918024531559
12.5	9.25	-250.582545330849
12.75	6.75	-238.907277807116
12.25	10.25	-235.518286004774
12.5	11	-244.837568818225
11.5	8.75	-237.461815593501
13	8	-231.205292910061
12.75	9.25	-243.548963374403
12.25	8.25	-234.264208366432
13	8.75	-233.972880102415
13	11.5	-255.709851883937
12.75	7.25	-232.368372678415
13	8.75	-242.679099723913
13	10.75	-246.483001038606
12.75	10.25	-236.521581460311
13	11	-239.910690160597
12.25	9.75	-243.234025212227
12.25	10	-247.789491069855
13	10.75	-236.67873876983
12.25	11.75	-252.400625234493
13	8.75	-240.40331220343
13	8.75	-234.013206523739
13	8.5	-240.008444982295
13	8.5	-240.972560926533
13	7.5	-232.873852321928
13	6.75	-221.08972829185
13	9.75	-249.423819563317
13	10.75	-241.936858635529
12.5	8.5	-221.626152669307
13	8	-231.414961597018
12	10.75	-252.10927619818
13	9.25	-241.022225389517
12.5	10.5	-248.711292298408
12.5	9.25	-241.220407843076
12.75	10	-241.416348907884
12.5	8.5	-233.969331411605
12.75	7.5	-225.50544390083
12.25	10.25	-253.964493131065
12.5	8.75	-248.904362686311
12.5	13.5	-243.146766535148
13	10	-241.190671177237
13	8.5	-237.588381439868
12.75	11	-243.003579493099
13	10.5	-244.625906121701
13	9	-236.399613728483
12.25	9.25	-242.723750257905
13	9.25	-245.925323722638
12.5	10.5	-246.397380149253
12.75	8.75	-237.427786859679
13	11.25	-247.026368397133
12.25	9.5	-248.799375921845
12	9.5	-245.421298753783
13	11.5	-238.099686333699
13	8.75	-224.748177145666
12.25	13.75	-248.863161709097
12.75	9	-243.128507625643
13	10.25	-253.144857009846
13	10.5	-246.81651451621
11.75	10.5	-241.201462515035
12	10	-244.796889848216
13	10	-232.525165195169
12	10.5	-247.226197696854
11.75	8.75	-249.126586439932
12.25	8	-233.750931559177
12.5	7.75	-226.252729813077
13	10	-240.41728972968
12	9	-242.376516561237
13	8.25	-240.021781121161
13	7	-235.752944205868
12.5	13	-246.104922049356
13	10.75	-240.822030177355
12	11.25	-245.720408216123
12.25	11	-241.72558283165
11.5	13.25	-257.411052900576
13	11.25	-241.926933127583
13	8.75	-238.495698006728
13	10.5	-247.137865923968
12.25	13.25	-250.2823965016
13	7	-229.430160982837
13	9	-248.432809301562
13	7.75	-235.995483425494
12.75	10.5	-252.008449686482
12.75	9.25	-251.443501155592
12.25	8.75	-233.780104443691
12.5	9.25	-238.547044588829
12	12	-250.180502436919
13	9.5	-246.803442139059
13	8.5	-239.821893820628
13	8	-220.542782097781
12.75	11	-241.988462236224
12.5	8.25	-243.97613052585
12.5	10.5	-243.962266808867
12.75	11.5	-238.696911819883
13	10.25	-236.026939114993
12	10.5	-244.925938586444
13	8.75	-236.552265374056
13	9.5	-241.959867924937
11.5	11.75	-245.249145011843
13	7.5	-218.195969662291
12.25	9	-241.387481815063
13	9	-237.348393890225
12.5	12	-252.363200337721
13	10.25	-240.867641777432
12	11.25	-243.503499123181
12.75	8.25	-238.942923473868
13	9.75	-241.208619214539
12	8.75	-226.790837387402
13	10.25	-235.308953078681
13	10	-238.710329942345
12.5	10.5	-243.773542752906
13	8.5	-241.338478461671
13	9.25	-240.74219927552
13	9	-229.825287325063
12	8.5	-242.159035149261
12.25	11.25	-254.566295862239
13	6.75	-226.257404121721
13	10.25	-239.394698446373
12.75	8.5	-227.032190740555
13	9.5	-241.633957437173
13	8.25	-241.174637424615
12.25	10.75	-239.319808647241
13	10.25	-242.424021485623
13	8.75	-237.388846527592
13	9.5	-243.197459419485
12.5	11.5	-229.618811314524
13	8.25	-248.636990848698
12.75	11.25	-236.104547412017
13	11.5	-249.394550556942
13	10.75	-247.522593848728
12.75	9	-244.862583978912
13	9.25	-234.289574942045
13	7.75	-227.96826939676
12.5	9	-216.802552027846
12.75	10.5	-251.975883064875
13	10.75	-252.65871606991
13	8.25	-251.649195527036
13	8	-231.934089821801
12.75	8.75	-245.637056141622
12.75	8.25	-233.030691960062
12.25	11	-250.525733157452
12	12.25	-236.92833661347
13	8	-242.497275215376
12.75	9	-253.322652722995
13	10.25	-245.972756726355
13	9.5	-243.224900001861
13	9.5	-230.443433295391
12.75	8.5	-247.187721230856
13	9	-233.92147502547
11.75	10.75	-245.103629436177
13	8.75	-228.021967981265
12.25	9.25	-247.162971035989
12.25	9.5	-248.17531004878
12.75	12.5	-252.929497322083
13	9	-244.4617590922
12.5	11	-248.656546559629
13	7.75	-230.100677267643
12.25	10.75	-232.75963633558
12.75	9	-240.432812546259
13	8.5	-239.266930637398
13	9.25	-240.448634590881
11.5	11.75	-238.971671219814
12.5	6.75	-232.940262691301
13	9.25	-233.650585378276
11.75	10.25	-238.260667677649
13	7.25	-228.521901292305
13	8.5	-245.494203824611
12.75	9.25	-232.592994837065
12.5	8.75	-243.924065057779
13	7.5	-234.626082429079
13	8.25	-238.457463887101
12.5	9	-251.871870633339
13	8	-237.634425703654
12.75	9.25	-246.021097725739
12.5	10.5	-250.013281711455
13	9	-228.503185364051
12.5	10	-237.933284564781
12.25	11	-249.929032286797
12.25	14	-246.925416968716
13	10.25	-235.02079138192
12.75	9.5	-247.049688465797
13	8.25	-226.973969375685
12.5	10.25	-248.297494060212
13	9	-243.527339930514
13	8.5	-233.229395493466
12.5	9.5	-246.844906017426
12.5	12.5	-253.439288157258
12.75	8.75	-236.608444968204
12.75	8.25	-240.031204943348
12	9.75	-241.069295568442
12.75	11.75	-240.647186373179
12.5	12	-232.714889802881
12.5	10.5	-230.404894843509
12.25	10.75	-254.93132566846
13	9	-241.277514148569
13	9	-235.298378418817
13	10.5	-246.649841220412
13	12.25	-253.139253932471
12.75	9.5	-240.877200659711
12.25	8.75	-227.752164413529
12.75	9.5	-240.269554587476
13	10	-237.356266426258
12.25	10.75	-248.008654069114
12.5	8.25	-233.128905755293
12.25	9.5	-246.790851377682
13	7.5	-236.323694936525
12.25	10.75	-254.467959492403
13	7.75	-235.765124748919
13	8.75	-237.046475773509
13	10.25	-244.920958481037
12.5	11.5	-236.181692483658
12.5	8.5	-227.210177885188
12.75	9.75	-238.231942215046
13	9.5	-244.554043385409
12.25	11.5	-258.520557179373
12.75	9	-245.653383373277
13	8	-233.937964555237
12.75	11	-255.281566925119
12.75	9.25	-225.465836176407
13	9.5	-244.083354669498
13	8	-225.344099355217
13	7.75	-237.89659145567
12	10.75	-243.969042939098
13	9	-247.601380681428
12.25	9.75	-259.234029193165
13	9.25	-236.769568007239
13	6.75	-233.64639395039
12.75	11.75	-258.724681203577
12.25	9	-244.161888573727
12.5	9.25	-233.781538734261
13	8.75	-231.732186879741
13	9.25	-246.504735725858
13	10	-236.086038738594
12.75	8	-247.146909286524
13	9.5	-238.602366106422
13	9.75	-243.470031696475
11.5	13.25	-255.158563761195
13	8	-232.543987171279
13	11.25	-257.805423592238
13	7.25	-237.333071119181
12.25	10	-246.580783304219
12.5	10.75	-249.549843259855
13	10.75	-239.099020159835
12.75	7.5	-233.562797459002
12.5	10	-239.622529315065
12.5	11.5	-237.71714698235
12	9.75	-228.023909082968
13	8.75	-248.653675116904
12.25	10.25	-231.905252738597
11.75	11.5	-261.046089279919
12.75	7.25	-236.048604062106
12.25	12	-234.599094724642
12	10.5	-253.005218234644
12.25	11.25	-251.164902523669
11.75	12.25	-254.00190720968
12.5	9.5	-247.036090289512
12.75	9.5	-231.622900294088
13	12.25	-247.068474673152
13	9	-237.788365390472
12.75	9.25	-234.3595738586
13	8	-242.165061136143
12	9	-241.452665218164
13	9	-242.421462961502
12.5	8.75	-242.893123706981
13	9.25	-227.600837121409
13	10.25	-237.972997228087
13	8.5	-239.333126854516
13	7.75	-224.421083233664
13	8	-232.31266427994
13	9.25	-221.704930363298
13	9.5	-242.502083468877
12.5	7	-227.177164824232
13	7.5	-228.903642937129
13	9	-234.831593196697
12.5	9.5	-251.114635533424
13	10.75	-244.434145077992
12.5	11	-246.558728362102
13	7.5	-238.347296256151
13	10.5	-224.515476213787
13	10	-236.62454312357
12.25	10.75	-241.425906836838
12.25	10.75	-244.281884265258
13	9.25	-237.998221774637
12.75	14	-257.191240336389
12.75	10.75	-251.543513078886
13	7.5	-227.98793531373
13	10.5	-253.865869522056
11.75	12.5	-251.30551533821
12.75	8.75	-237.692732725058
12.5	10.75	-243.522046542456
12.75	10.75	-245.913863906034
12.75	10.25	-249.724279242343
12.25	9.75	-240.719144824343
12.5	11.5	-241.150845001416
13	11.75	-241.885626935497
13	7.25	-225.350278664784
13	7.25	-242.095212982532
13	9.75	-247.373378989413
12.75	10.25	-248.22213860911
13	8.75	-237.309927557806
12.75	7	-230.448602613672
13	8.5	-235.923206280929
13	10.5	-240.274378960012
11.75	9.5	-227.867301129157
12.5	9.75	-227.179122816916
13	7.5	-239.286293495658
12.25	10.75	-245.288963504192
13	10.5	-232.156527627079
13	8	-239.322375135317
13	7.75	-235.915051316527
12	11.25	-245.789383738206
12.5	7.75	-238.483695855435
13	11.5	-246.534060432388
12.25	11	-243.664291209376
12.5	10.25	-235.896701748032
13	9	-241.340616253554
12	10.25	-234.625086720818
12.75	10.5	-242.173200893442
11.75	9	-225.830215210419
13	8	-223.248200016529
13	9.75	-249.454843836649
13	12.25	-249.17374754747
13	7	-240.778638088526
12.25	9.25	-246.448888696181
13	11.25	-239.645861961704
13	9.5	-253.258814088748
13	12.5	-245.615566061782
12.25	10.25	-246.374364204465
13	12.5	-239.115486172152
13	9.25	-215.445077722571
12.25	11.75	-245.44859018061
13	8.25	-234.509299285676
13	10.25	-247.309869516868
13	9	-227.123260227974
12.25	9	-236.143445333157
13	10.5	-245.857344818376
13	9.25	-237.58460041695
13	8	-235.010733658756
12.75	9.25	-243.820801734537
12.75	13	-259.125200628973
13	9.75	-239.879130249591
13	11.75	-240.695774196262
12.25	11	-230.781605036774
13	8.25	-230.187537060491
12.25	8.25	-245.59697000236
13	8.5	-229.899673766118
13	9	-238.590581304766
13	12	-247.866599794517
13	7.75	-236.259952729359
13	7	-230.943918318733
12	12.5	-263.417166033914
12	11	-241.911818720534
12.75	10	-242.931225886412
12.5	9.75	-230.885478310462
12.75	8.25	-247.292336894234
12	10	-257.538828697479
12.5	10.25	-243.968100430776
12.5	9	-249.192831280938
12.25	9.75	-231.270909859353
13	7.25	-234.492132689225
12.75	8	-227.851052898807
13	7.5	-222.589497216738
12.5	9.75	-243.94003741785
12.25	11	-242.806289520457
12.75	12	-250.758769907662
12.5	8	-241.387591681514
13	9.5	-236.013617730719
12	11.75	-241.475277347469
12.75	8.5	-241.617528794539
13	8.5	-234.690910917917
13	10.75	-252.38894321894
12.25	9.75	-242.757228788226
13	11.5	-237.937412911893
12.75	12.25	-249.596701157127
12.25	8.25	-241.552292208928
13	10.25	-245.631593523582
12.5	10.75	-251.419523906139
12.5	9.25	-244.200387873183
13	8.75	-227.249765406112
12	10.5	-249.326306414722
13	8.25	-237.213475692559
13	6	-232.380684682255
13	9.5	-241.089717095436
12.75	8	-228.597810584575
12.5	5.75	-215.94829905499
13	10.25	-241.89968997588
12.25	8.5	-229.478199952348
12.25	12	-247.402036994167
12.75	8.25	-241.479439537838
13	9.75	-241.881383003314
12	10.25	-247.411790920378
13	8.25	-243.112866938593
13	8.25	-240.056812486204
12.25	8.75	-245.676730806572
13	10.75	-242.703943850286
13	9.25	-232.496604671771
13	8.5	-232.402550169959
12.25	12	-248.660660919398
12.75	9.5	-222.674039366684
13	12.5	-242.0188845854
12.75	8.25	-245.06498298407
13	9	-229.573459163559
13	10	-233.303835898138
12.5	9.75	-246.852567626249
12.25	10.75	-248.257761890764
12.5	9.25	-240.371412265727
11.75	12.25	-243.525492190459
13	7.25	-229.839290633867
12.75	7.75	-235.953362688499
12.5	9.25	-241.092930968415
13	8	-240.828988042767
12.75	9	-239.578292857563
13	10.5	-238.190953923021
12.5	9.5	-240.45179941758
12.5	10.5	-251.598211838021
13	9.5	-246.999198356686
12.5	12.75	-241.449399877647
12.5	11.5	-241.852462489485
12	9.25	-235.518196055291
12.25	9.5	-239.119029897638
13	7.75	-238.328486859438
12	10.75	-253.705973615213
12.75	10	-245.804721435962
13	10.25	-244.211664426796
13	8.5	-249.058783217221
13	8.25	-224.581666590661
12	11.5	-244.562435622656
12.5	9.25	-247.478894219067
12.25	10.25	-247.777960700175
13	8	-243.178712907623
13	9.25	-245.900165985571
13	9.75	-243.098386083414
13	7.75	-242.672130701298
13	8	-209.151285934042
12.75	9.25	-237.900625425154
12.25	11	-257.541473976909
13	8.5	-233.301834773132
12.5	9.75	-245.273022849124
13	9	-245.575570873074
13	9.25	-247.65151440564
13	10	-239.087608406358
12.75	7	-225.15253633441
13	12	-238.925953488664
12.5	8.75	-251.413986726525
13	8.25	-239.924118850797
13	7.75	-237.081550242606
13	9	-244.952781165923
13	10.5	-247.959588994425
12.25	10	-242.046633984562
12.25	11.5	-242.085593477812
12.5	11	-248.161871671273
13	8	-230.659239391021
13	10	-245.060648191006
12.25	10.25	-245.855300461254
12.5	8	-241.833293399471
13	8.75	-242.558249283098
13	8.5	-232.495081261733
13	7.75	-228.772166269916
13	8.5	-229.688354542282
13	10.5	-238.84778076717
12.5	8	-244.351667951968
12.75	8.75	-238.300304555798
12.25	11	-236.168745477137
12.75	8.5	-237.708075401006
13	8.25	-240.997688073191
12	11.75	-248.436217074889
13	9	-246.488886055471
13	8.5	-239.367323062976
13	11.75	-239.491531510048
13	7.75	-225.342791125398
12.75	9.25	-229.595157366363
12.75	8.75	-232.60180807948
13	10.75	-232.954359393477
11.75	12.5	-246.941200978201
12.75	7.75	-232.925579268971
12.25	9.75	-236.067620845261
13	10.5	-247.54458609124
13	8.25	-246.603984156944
13	9.5	-252.832908314037
12.5	15	-237.121096065717
12.75	7.5	-226.499000083927
12	12.25	-256.374440638889
12.25	9	-239.632141756684
12.5	9.75	-238.495991435108
11.75	13.5	-255.16272781161
12.25	12.25	-251.195327070503
12.25	10.5	-258.909481398889
12.5	10.75	-243.692500146066
12.5	13.75	-265.358510382584
13	8.5	-242.219976650204
13	10.5	-248.092945704136
13	10	-248.076539494666
13	10	-242.957101382697
13	8.75	-235.458531309754
12.25	10.25	-256.739082779899
13	12	-243.553222219918
12.5	8	-237.735657109164
13	11	-242.112231218124
12.5	11.75	-245.960151677357
12.25	11.75	-252.878822260119
12.25	10.25	-243.582882818192
12.5	10.25	-255.611416732157
11.75	9	-240.720009876758
12.75	8.5	-232.375632266249
12.75	8	-242.473188429549
13	8.5	-236.86340368645
13	9.25	-236.229229056181
12.25	14	-255.607635069486
13	8.75	-242.728618331702
13	9.75	-256.563273986351
11.75	10.75	-253.695273813041
11.75	13.25	-244.674373323188
12.5	10	-246.171622723787
13	9.25	-239.295242793218
13	9.75	-250.588071180591
12.5	11	-236.427078854209
12.75	9.25	-240.961635965607
13	6.75	-231.914866076152
12.75	8.25	-238.010516021473
12.75	11	-245.908441488235
13	8	-244.691678969186
13	8.5	-239.896461947779
13	8.75	-232.769789230235
12.75	8	-233.629494993559
13	9.25	-230.074687625766
13	9.5	-217.549479953295
12.25	9.5	-240.293306244374
13	10.25	-242.689275839616
13	8.25	-239.245586094947
13	8.5	-231.950678932187
12.25	10.5	-238.650778544847
13	10.25	-253.744766791189
12.75	9.75	-234.637030871777
13	5.75	-227.579561874982
12.5	8.75	-236.769332993728
12.75	9	-234.97434625274
13	7.5	-235.280918259001
12.5	7.75	-237.290280857436
13	8.25	-238.277460652614
12.5	8.75	-235.632637723183
13	9.25	-237.684975616676
12.75	9	-246.032676636689
13	10.75	-243.36504480254
13	10.75	-247.430744771287
11.5	11.5	-247.676470967504
13	9.25	-234.468196176558
11.75	12.25	-248.370915429436
13	9.75	-226.662818247796
13	10.25	-242.14514817621
12.25	9.25	-253.164884923712
13	7	-225.234138084393
11.75	14.5	-251.751160916835
13	10	-230.688554673146
12.25	12.5	-250.747636409898
12.25	11.25	-252.952001238049
12.25	8.25	-236.817502758101
12.25	9.75	-235.596995740148
12.5	8.75	-248.075615767871
13	8.25	-228.972851430762
13	6	-222.847933424769
12.5	9.25	-236.882480960087
12.25	8.75	-237.584726262933
13	9	-242.06804604406
13	10.5	-256.549490691647
12.75	9.25	-234.190004229642
12.5	9.25	-241.302360892857
13	7.5	-230.294966154314
13	9.5	-241.506960422257
12.25	10	-243.54694733112
13	7.5	-234.682228404099
13	9.75	-243.665670674962
13	9	-239.57641489976
12.75	8	-230.730364880953
13	10	-232.840935842736
13	9.75	-243.937283932608
13	8.5	-230.625053810454
12	10.75	-239.965220243034
12.5	9	-233.156003053596
13	8.5	-241.680304707744
13	8.5	-235.254443511323
13	9.25	-247.716998296809
12.75	9	-241.412928886204
12.5	8.5	-245.303220580333
13	7	-232.827261976183
12	9.5	-245.102224155812
13	7.25	-239.55767166746
13	9.25	-251.68126679772
13	8	-231.40623524124
12.75	9.75	-238.999573912687
13	8	-239.977023839294
12.5	10.25	-231.771415075291
13	12.25	-237.70491067594
12.75	10.75	-252.413888720049
13	8.75	-225.29479140673
13	8.75	-239.949132109753
12.25	10.75	-258.710584102061
12	9.5	-238.594233340908
12.5	7.75	-230.855450473756
12.5	8.75	-241.320327218411
13	8.5	-225.661387712443
13	11.75	-248.469952029434
12	10.75	-243.727969936155
11.75	12.25	-245.293237469468
13	8.5	-229.534431391927
13	8.25	-241.54848540547
12.5	9.75	-254.334181644858
13	8.25	-226.779619773848
13	6.75	-230.139610415512
11.75	11.25	-242.620842292073
12.5	9.75	-253.49621304928
12.75	10	-241.174373346031
13	10.25	-246.19154007694
13	9.25	-238.395202028073
13	9.75	-236.507139182042
13	9	-231.642140384929
12.5	11	-240.745016283153
13	11.25	-246.178845549892
12.5	11.75	-256.174006225178
13	7.25	-229.171412309933
13	10	-243.286015683951
11.75	11.5	-246.568816003291
12.25	9	-249.263295496089
13	10.75	-257.938499499264
12.5	9	-248.378287123169
13	7.75	-213.517016583954
13	9	-240.511608784899
12.75	8.5	-249.245059975645
13	10	-242.610090450331
12.75	10.5	-239.825235841012
13	8	-237.359002920369
13	10.25	-244.387719167259
12.75	9.75	-240.242078085138
12.75	8.5	-237.629432042788
12.75	9.25	-246.451878534554
12.5	9	-247.614872078834
12.5	9	-247.992141419767
12.5	9.25	-248.98458000055
11.5	13.5	-254.423069509698
12.5	6.5	-228.68393073697
12.5	10	-251.213834323137
12	12	-244.192640015818
12.75	8.25	-242.87591374605
11.75	10.75	-254.012710077257
12.75	8.25	-224.574205520948
13	9.5	-241.633056835293
12.25	11.5	-249.141515043346
12.75	10.75	-235.865452801385
12.75	7.75	-240.888949244233
12	10.5	-252.987064276542
13	9	-244.962029983747
13	9.5	-244.80019826158
12.25	11	-247.629848158366
12.75	7.25	-216.376347818872
13	8.75	-249.967410286414
12.75	9.25	-249.722793201044
13	9.75	-239.514487382218
12.75	7.5	-239.433916194665
13	8.75	-246.955677663661
13	9.5	-241.848618277782
12.5	11.75	-238.270293471046
12.75	8	-234.838424428059
13	8.75	-240.244127755515
13	8.25	-230.258245335989
12.25	9.75	-243.151222074733
13	9	-243.802790959973
13	8.5	-235.952564791643
13	8.75	-227.460302419185
12.75	9.75	-245.384365223583
12.75	9	-237.588493832185
13	9	-235.613284270496
12.25	11.25	-255.332099694765
12.5	11.25	-253.514926055545
13	10.5	-238.876371922097
13	9.25	-241.641463885235
12.5	7.75	-236.007223305349
13	9	-256.493251988575
12.75	7.75	-245.991236402114
13	9	-236.621151116072
13	9.25	-238.452659658501
13	10.75	-241.840485713775
12	10.5	-243.211763204864
13	8	-233.76374314294
13	9.25	-241.054438408224
12.5	7.5	-233.940461212074
12	11.25	-253.455992837637
13	6.5	-231.937506822404
12	10	-220.471490166548
13	8.25	-234.62590941956
11.75	12.25	-239.099784152855
13	9.75	-242.829199781201
12	9	-237.701392830084
12.75	9	-238.668644982012
12	10.75	-241.03828676882
12	11	-240.973769837353
12.5	13.25	-248.099945674103
12.5	9.5	-233.643770127186
13	9.25	-239.124432040259
13	11.25	-262.902200369058
13	9.75	-244.875205148592
13	8.5	-237.120208630512
13	6.5	-227.029129198106
12.5	10.75	-244.033733218308
12.25	10.75	-239.953635852012
13	10.75	-245.114149296745
12.75	9	-242.626181995175
12	9.25	-246.835834259745
11.75	11	-244.492828663464
13	6.75	-231.200029061599
12.5	12	-260.350375181
13	7	-222.683398052777
12.5	10	-236.61954701339
12.5	8.75	-238.435037758802
12.25	10.5	-248.217328050944
13	8.25	-229.356491803988
13	6.25	-233.153389526353
12.75	8.75	-234.630468583467
12.5	7	-233.12134905875
12.5	7.75	-240.101868476845
12	13.25	-249.48012805377
13	9.25	-232.587429643165
12.75	9.5	-255.458343935328
13	9.5	-240.96627712977
12.5	9.75	-249.368953727467
13	10	-245.7904536672
11.75	9.75	-239.932839678884
13	8.5	-241.694219654187
11.5	11.5	-251.751338345499
13	9.75	-230.312268156167
13	8.75	-234.351601967753
12.5	11.25	-240.58450117342
13	10	-242.31457789131
12.75	11.25	-250.013223443508
13	8	-234.794271894391
12.25	11	-243.79181450581
12.25	10.25	-246.577695835149
13	10	-245.665005628605
13	9.75	-240.104848482848
12	12	-252.842169252672
12.5	11.25	-239.943264865052
12.75	7.75	-235.191972108321
12.75	8.75	-231.37047533967
13	9.5	-239.690709174441
13	6.75	-227.551731597423
12.5	8.5	-244.942745646176
12.75	10	-245.994322303553
13	10.5	-245.258579944508
13	11	-232.78213959628
13	10.25	-245.619274934548
12.5	12.25	-243.577583613396
12	10.25	-241.094402334578
12.5	9.5	-246.930669444685
13	10	-239.484896455491
12.75	8.5	-238.889151244195
13	8.25	-239.786525237141
13	7.75	-239.297768353063
12.75	8.25	-240.804237419037
13	8.5	-240.722865393122
13	9.75	-236.976845641778
11.75	9.75	-242.277337062559
13	9	-229.157788620401
13	10.25	-250.02452528743
13	9.25	-247.756928011343
13	10.75	-253.678629346633
13	8.25	-243.27898399192
11	13	-242.383826536806
12.5	11	-261.155587125587
11.75	11.25	-243.485005831917
12	11.5	-253.047888935152
13	9.25	-238.486216860227
12	10.5	-248.498669475094
12.25	9.75	-222.829257372417
13	9	-234.462167430211
12.75	9.5	-247.245281459985
13	7.5	-242.337597786573
13	9.5	-241.413323304736
13	8.75	-242.45603425278
12.25	9.75	-239.677376524706
13	8	-245.262981935436
13	11	-245.340371252756
13	9	-248.121166665258
13	9.5	-237.252744589452
13	8.75	-238.934238174141
13	10.75	-243.508067629164
13	10	-246.893855912172
11.75	11.5	-250.538081200235
13	8.25	-231.918479681706
13	7	-227.672601678507
12.5	8.25	-241.018879804585
12.5	10.75	-242.693086393811
13	7.5	-229.07871169896
13	8.25	-231.366378935832
12.5	11.75	-246.123376747428
13	8	-242.705172420336
12.25	8.75	-235.654054186452
13	8.75	-235.018647519391
13	9.25	-235.401994879651
