# Supplementary material for: Genetically Determined Variation in Lysis Time Variance in the Bacteriophage φX174
Source: G3 (Bethesda). 2016 Feb 22;6(4):939–55. doi: 10.1534/g3.115.024075 (PMC4825663; doi:10.1534/g3.115.024075)
Supplement: Supporting Information [file supp_g3.115.024075_G3_2015_024075-SI.zip › Lysis_Time_RMarkdown/Lambda_t0/Bootstraps/m.5.boot.lambda.t0.txt]

t.0.hat	lambda.hat	lnLike
13	5.75	-209.572312031957
13.5	5	-203.767511985804
12.75	5.25	-215.336147788616
13	5.75	-208.945532012421
13	5.75	-199.568171304475
13.25	6	-205.619478998328
12.5	7.25	-223.637368057915
12.75	7.5	-207.334235774477
13.5	6.25	-204.575330969168
13.5	5.5	-207.28645794281
13.5	5.5	-205.102507825465
12.75	5.25	-210.904823299449
12.75	6.75	-210.648322338403
12.5	6	-208.481237760555
12.75	6.5	-205.465827450534
13.5	4	-200.487793834193
13	5.5	-202.865357856106
13.5	4.75	-205.458861075065
12.25	6.25	-207.765891068438
13.5	6.25	-217.594193186861
13	5.5	-208.014248987502
13.5	6.5	-213.817970274916
13.5	5	-204.074838342517
13	5.25	-201.3646780077
13.25	6.5	-207.523216282501
13.5	6	-214.714537713463
13.25	4.75	-192.863385316995
13	6	-204.862634802079
12.25	7.5	-214.720134198714
12.75	6.25	-209.077206151553
13.25	5.5	-195.159002563697
12.75	7	-209.665428404179
13.5	4.5	-190.762674022747
13.5	6.75	-212.381731923472
13	6	-207.450246752653
12.75	5	-198.986423842543
13	6.5	-206.740929058892
13.5	4.25	-202.600351042966
13.5	4.5	-204.182707036127
13.5	5.75	-213.180410671695
13	5.75	-208.811263705072
13.5	4	-192.362372353353
13	5.75	-204.935523476643
13.5	5	-195.607931782832
13.25	5.75	-197.285373730755
13.5	5.5	-202.206429548806
13.25	6.25	-197.222412333337
12.75	7.5	-209.699111303789
13.25	4.75	-194.002352155597
13.5	4.75	-189.08408804446
12.75	6.75	-214.849555672859
13	5.5	-205.303625330076
13.5	6.5	-200.322689158012
13	5	-207.467820648803
13.5	5.75	-213.490978274839
13.5	4.25	-187.314215930874
13.5	5.5	-195.781097350499
13	4.75	-201.047241302885
13.5	5	-194.627670473751
13.25	6.5	-194.800907928671
12.75	7	-203.958143781993
13.5	4.75	-201.861414534325
13.5	5	-199.312473240134
13.5	4.25	-193.77516121648
13	5.5	-206.027338105575
13.5	5	-194.782881311339
12.75	5.25	-201.549255904272
13.5	6	-200.674513381657
13.5	7.25	-219.774169003923
13.5	5.25	-202.253179036621
13.5	4.75	-196.408413261631
13	4.75	-195.989067602118
13.5	5.5	-205.777917813898
13.5	5	-184.571915371677
13.5	6.25	-205.212553467309
13.5	4.25	-194.02464541614
13	4.75	-199.253404923459
13.25	5.75	-207.010289450603
13.25	5	-199.963649717832
13	5.75	-199.996275938552
13.5	4.75	-204.129364614421
13.5	6	-203.251162778056
13.5	4	-192.941087377358
12.75	6.5	-204.000078538877
13	8	-218.079503609032
13.5	6.25	-203.463871750965
12.5	6	-209.497733228037
13.5	5.5	-193.170424300686
13.5	5.5	-211.474771907413
12.75	8.5	-212.67139682565
13.5	4.5	-196.392032474675
13.5	5	-197.414540107926
13.5	5	-202.189913020232
13.5	5.25	-205.935274180269
13	6.5	-208.747426155857
13.5	6.25	-200.761850116662
13	6	-211.001345034265
13.25	5.75	-207.06827435831
12.75	5.75	-208.864450467273
13	7.75	-218.733904778291
13.5	5.75	-206.669898242407
13.5	5.25	-201.063697635629
13	5.25	-206.972659407039
13	5.25	-200.176270712985
13.5	5	-205.225013003996
13	6.25	-212.993719201706
13	5.25	-206.139057293473
12.25	6.5	-210.981406652701
12.75	5.5	-198.173960547974
13.25	4.5	-207.887668592529
13.5	6.75	-211.626468365332
13.5	4.25	-196.61669260837
12.5	8.5	-211.174554043163
13.5	6.25	-204.043674603532
12.75	7.25	-208.569313993006
13.5	4.5	-189.080416086773
13.5	5.75	-213.021234995858
12.75	7.75	-215.549734063944
12.75	6	-209.809460616333
13.5	5	-186.739829909914
13	6.25	-213.572672875967
13	6.25	-218.186301573235
13.5	5.25	-196.441932751922
13.5	4.25	-191.09264643841
13.5	6.25	-219.130900796916
13.5	6	-190.927212019755
13.5	4.5	-203.247926859
13.5	5	-204.796094578571
13.25	6.25	-202.441317046313
13.25	6	-210.44714196083
13	5.25	-202.876251629196
12	8.25	-218.256627711549
13.5	5.25	-199.653374606979
13	5	-203.263357155148
13.25	5.5	-198.145105080946
13	5	-200.556900369327
13.5	5.75	-198.954276678231
13.5	5	-194.911904923381
13.5	6.5	-211.548048796856
13.5	5.25	-199.161525673173
13.5	4.25	-189.400735213877
13	6.5	-212.021696756198
13.5	5	-201.333769386186
13.5	5	-203.189786093774
12.75	5.75	-215.949089359569
13.25	5.5	-214.090252456606
13.5	4.75	-183.796356000401
13.5	5.25	-206.744929335569
12.5	6.5	-217.762931162238
13.5	4	-199.23296898016
13.5	7.25	-220.717287378458
13.5	4.5	-204.674110682545
13.5	5.25	-202.059842991926
13	6.5	-219.519965783801
13.5	6.25	-212.624291658284
13.5	6.25	-213.302094157631
13	4	-192.255326494884
13.5	6.75	-203.760187009704
13.25	5.25	-206.868360279859
13.5	6.75	-208.327089608208
13.25	4.75	-200.794785929931
13.5	6	-212.738828356386
13.25	7.25	-212.92113334407
13	6	-204.040720658048
13.5	4.25	-193.646000624706
12.75	8	-215.40068369311
12.5	5	-196.45365180524
13.25	6.25	-203.093392138001
13.5	6	-213.243015884102
12.75	5.75	-209.467425480628
13.25	5	-198.172734370416
13.5	5.25	-207.062778574339
13.5	4	-189.360411501968
13	4.75	-191.418345243566
13.25	6.5	-211.507377422699
13.5	6	-196.306585422997
13.5	6.25	-203.334207011042
13.25	5.75	-199.269624681206
13.5	5.5	-195.667377838374
13.5	5.5	-205.399175420526
13	5	-195.4656171939
13.5	6.75	-204.337074393598
12.5	5.75	-201.373242422325
13.5	6	-211.157418503727
13.5	6.25	-208.263276691164
13.5	6	-206.757698373159
12.75	6.5	-203.29102307309
13.25	5	-196.195229690853
13.5	5.5	-207.950826194659
13	4.75	-191.28443653776
13.5	5.5	-201.516592240576
13.5	5	-202.726970652765
12.25	7.75	-205.022031442461
12.75	7.75	-213.600816407246
13.5	4.25	-189.843530754781
13.5	4.5	-205.492265594243
13.5	5	-203.891514461617
13	6	-203.922745456161
13.25	5	-199.790932848933
13.25	5.75	-213.415559081987
13.5	6.5	-205.655661258932
13	6.25	-197.897255354937
12.25	6.25	-200.547485231247
12.75	8	-206.515956544402
13.5	4.25	-188.486445765307
13.25	5.5	-207.719900825696
13.5	6.25	-218.939462207748
13.5	5.75	-194.952626077515
13	6	-199.299159128192
13.5	5	-200.545009972986
13	6	-208.014818153173
13.5	5.25	-201.791655496691
13.25	5	-206.236646964848
13.5	5.75	-208.56483245608
13.5	4.75	-191.621518453651
13.5	6	-204.830915990038
12.75	6.25	-207.670455673104
13.25	6.75	-203.54181575234
13.5	5.5	-208.018480641116
12.75	5.25	-207.222128142373
13	5	-210.557510300692
13.25	5.25	-206.286247244071
13	4.5	-192.00807908695
13	7	-217.406491768346
13.5	5.25	-191.008953651417
13.25	6	-208.583805004233
13.5	5	-199.857412445551
12.5	5.5	-208.218042254082
13.25	5.75	-208.576363287216
12.75	5	-201.932746163092
12.75	6.75	-218.863394756879
13	5.25	-202.195934135558
13.5	4.75	-201.457865985404
13	6.25	-223.374637370265
13.5	4.75	-199.410905142912
13.5	5.75	-205.170761834157
13	5.5	-201.335368937519
13.25	5	-192.943869824634
13.5	4.5	-190.340767160781
13.25	6.25	-204.349862051801
13	6.25	-209.377775435877
13.5	7	-202.179692508221
13	5.25	-208.317196622743
13	4.5	-206.331251514704
12.5	5.75	-201.828840592178
13.25	5	-198.509573095218
13.25	5	-198.227553158783
12.5	6.25	-199.856087487553
13.25	4.5	-196.957007959032
13.5	4.75	-196.952346869416
13	4.75	-204.324888539325
13.5	4.75	-196.322130012899
13.25	6.5	-212.703203934039
12.75	6	-211.08761193528
13	6.5	-211.451479330487
13.25	5.5	-213.0136918802
13.5	6.25	-211.128983445501
12.5	4.75	-198.805976970548
13	7.5	-211.450389769301
13.5	5.75	-207.225158579161
13	5.75	-203.091165650689
13.5	4	-183.887929998862
13	5	-207.246731492617
13	6.5	-210.939132743419
13.5	5.75	-204.141440923453
13.5	5.5	-192.46271209198
13	4.75	-208.678147982091
13.5	5.75	-206.479553626409
13.5	7	-209.040454774963
12.75	7.5	-215.400722327708
13.25	5.25	-202.082151893874
13.5	5.5	-204.17881863225
13.5	5	-194.109369682515
13.5	5.5	-199.503504879385
13.5	5.5	-208.755343705342
12.75	5.5	-202.854103128722
12.75	6.5	-205.366739980891
13.5	6.25	-211.632072699091
13.5	6.5	-212.173373648581
13.5	5.25	-204.540808599504
13.5	3.25	-175.936147568176
12.75	4.75	-205.738401877816
13	6	-207.752079978765
13.25	6.75	-210.298682540143
13.5	4.25	-198.214003692004
13.5	5.25	-214.971092478979
13.5	5	-206.609177664698
13.5	5.5	-208.015721071247
13.5	5.5	-211.787001458769
13.5	4	-195.989243642667
13.5	4.75	-195.613752085102
13.25	6.25	-209.766879083518
13.5	5.25	-201.335695164093
13.5	5	-205.57596418884
13.5	4.5	-196.30135694143
12.75	4.75	-205.692612560884
13.25	6.5	-202.839105641331
13	7.25	-214.431077469438
13.5	5.25	-199.634703145197
13.25	5.25	-196.079525439139
13.5	5	-198.293621372773
13.5	6.5	-210.836618053897
13	5.25	-207.051781094279
12.75	5.75	-207.405564152872
13.5	3.75	-185.276352692825
13.5	6	-205.278695945486
13.25	5	-197.774526320774
13	4.5	-199.855897694155
13.25	5.25	-193.925523553585
13.25	7	-212.010520423824
13.5	3.75	-186.174707808334
13.5	5.5	-197.578396937248
13.25	6.5	-203.289694893521
13	4.75	-204.583011922176
13.5	6.25	-201.95652379058
13.5	5	-209.802332848692
13.5	5.75	-208.554190401407
13.25	6	-211.025104932518
13.5	7	-203.21302606492
13.5	4.5	-196.154956086545
12.75	6.75	-217.577795968473
13.5	5	-202.263652693056
12.75	5.75	-207.17827927739
13	5.75	-212.194504600997
13	5.75	-199.531963323093
13	5.25	-211.446869650949
13	5	-203.890175319605
13	6.5	-209.212007834185
13	7	-218.895183461742
13.5	6	-201.985846577704
12.75	5.75	-196.091192803356
13.5	6	-208.274701433358
13	4.75	-201.317347211926
13.5	5.25	-207.669736825007
13.5	4.75	-201.429698175755
12.75	4.75	-201.311973404931
13.5	7	-215.695225008348
13	5.5	-211.353720159005
13	4.75	-201.549244611092
13.5	5.75	-200.925107777439
13	5.75	-208.976534456483
13.25	5.75	-202.265003105905
13.5	5	-203.842088392529
12.75	6.75	-212.872664953477
13.5	5.25	-214.580334569211
13.5	5.75	-198.417104067564
13.25	5.5	-215.42017930151
12.75	6	-202.567064272975
12.75	6.25	-210.694168883481
13	5.75	-197.914138717063
13	6.25	-207.88018796542
13.25	6	-207.860122289061
13.5	5	-214.839902767675
13.5	5.75	-207.772193767203
13.25	6.75	-215.494943418112
13.5	5	-194.049208830944
12.75	5	-208.331895849056
13.5	5.75	-208.933979071757
13.5	4.75	-188.771486240436
12.5	6.75	-221.745058992808
13.5	5.75	-207.819805868794
13.5	5.5	-216.640568828575
13.5	5	-193.796612045711
13.25	5.25	-207.770588472002
12.75	7	-206.779140591549
13.25	5.5	-209.627021433544
13.5	6.25	-207.049952315899
13	5.75	-205.548933247938
13	5.5	-193.749854744903
13	5.25	-204.372787720139
13.5	4.25	-200.422531043921
13.25	4.75	-206.26190727774
13.5	5.5	-203.709197163112
13	5.75	-207.536544259498
13.25	5	-197.814010664166
13.5	5	-198.269696432595
13.25	5.75	-212.210723214185
12.75	7.25	-208.182813252966
13.25	5.5	-212.312335219641
13.25	5.75	-199.590034473124
13.5	5.75	-217.065896160866
13.5	5.25	-196.269856409141
13.5	6.75	-213.933438501996
13.25	5.5	-207.55766571311
12.5	8.25	-207.7449884262
13.25	4.25	-200.44159391003
13.5	6	-208.748815942823
13.5	6	-202.93493233559
13.5	5.5	-217.421881956159
13.5	4.75	-204.632857111724
13.5	3.75	-174.607582914997
12.75	5.75	-218.228455105461
13.25	7.25	-215.529569652524
12.75	6	-205.819644966118
13.25	5.75	-198.441708471195
13.5	5.75	-218.142161512988
13.25	5.25	-197.901723041175
13.25	6.25	-203.621321971349
13	5.25	-210.992768834973
13	6.5	-206.251445767768
13.5	5.75	-211.49144665716
13.25	5	-206.272587861906
13.5	4.25	-184.512661159622
13.5	5.25	-196.032668741721
12.5	7	-204.798843148794
13.25	5	-192.285728568229
13.5	4	-198.303138088974
13.25	4.75	-198.046168773744
13.25	6.5	-212.601441208688
13.5	4.25	-198.072072630344
13.25	5.75	-207.364924154718
12.5	7	-194.175390405413
12.25	6.75	-206.873510075342
13.5	5.75	-200.172017808739
13.5	4.75	-196.345282717951
13.5	6.75	-212.731668638885
13.5	5.25	-206.503068584416
13	5.25	-201.558065762425
13.25	6.25	-212.369614994741
13.25	5.75	-210.326884426238
13.25	4.5	-199.44206579312
13.5	6.25	-212.830349050762
13	5.75	-188.234241824175
13.5	5.75	-207.327480667759
13.5	5.5	-200.90067296555
13.5	5	-202.519995923329
13.25	5	-201.299617732215
13.5	5.25	-199.251319327222
13.5	7	-217.4028742019
13.5	5.5	-205.814120737902
13.25	4.5	-205.824928379176
13	5.5	-193.077356155623
13	4.5	-208.397462076576
13.5	5.5	-205.891137364583
13.5	4.75	-201.914759340566
13.25	5.5	-202.869081794073
13.25	5.75	-203.511000075772
13.5	3.5	-197.434522026692
13	4.75	-207.571538267457
13.25	5.75	-216.522697001867
12.75	6.25	-217.63024217726
13.25	5.5	-204.154739155652
13.5	6	-205.697670694205
13.5	5	-198.164092945064
12.75	6	-221.07507247925
13.5	6	-211.205479603888
13.5	8	-210.165386307128
13.5	5	-192.69893743794
13.5	5.75	-216.958581165382
13.5	6.25	-213.598165450872
13.5	5.75	-220.180705316252
13.5	5.5	-198.620951797342
13.5	7.5	-219.356153697972
13.25	4.75	-189.691577543272
13.25	6	-221.320100387233
13.5	4.5	-208.773198840683
13.5	4	-176.931249459792
13.25	5.5	-200.438188350579
13.5	4.5	-194.156707400834
13.5	6.25	-203.573166946628
12.75	6.25	-211.476040901931
13.25	5.25	-210.242685245238
13.5	5.25	-205.243840191445
13.5	6	-209.83788557722
13.5	3.75	-189.878572984634
13.25	4.75	-194.769300998254
13.5	6.75	-204.925922720293
13.5	6.25	-201.304418399074
13.5	4.75	-198.500314150746
13.5	5.5	-209.90080661211
13.25	4.75	-206.957527410535
12.75	7	-200.431771321553
13	5	-210.690911388001
13	5.25	-197.659630058016
13.5	5	-200.482419671849
12.75	4.75	-199.203896562804
13	7	-212.269744399705
12.5	8	-227.181107314911
13.25	5	-206.19033799431
13.5	5.75	-190.371260457259
12	8.25	-215.885946985142
13.25	4.75	-201.997628921999
13	5.75	-206.50777979414
13.25	5.5	-209.325792470743
13.5	4.5	-195.353881258443
13.25	6.75	-219.046753997072
13.5	5.75	-197.074643428878
13.5	6.75	-209.295557686671
12.5	5.5	-207.355613371191
13	7.25	-210.55294815022
13.5	5.75	-200.121205799507
13	6.5	-194.576975553551
13	5.25	-203.259949445672
12.5	6	-195.84499149787
12.75	6.75	-206.482702153359
13.5	4.75	-199.509780753062
13.25	5.25	-199.88695073626
13.25	5.75	-195.502552768665
13.5	4.75	-191.960837284474
13.5	5.5	-204.873995237512
13.5	7.25	-214.420087758207
13.5	5.25	-196.41668829141
13.5	6	-204.988434913966
13.5	4.75	-199.557208030604
13.5	5.75	-203.366168178507
13.5	4.25	-193.999256200751
13.5	6.25	-204.403681187688
12.75	7.5	-206.724441985313
13.25	6	-210.518247810301
12.75	6	-211.138738992793
13	5	-202.627065226387
13.5	6.5	-215.748197274322
13.5	7.75	-223.823725265794
13.25	5.5	-205.044377511211
13.5	5.25	-204.850095374702
13.5	4.5	-190.421914679748
13.25	5	-204.019914175025
13.5	5.75	-194.137946053713
13.25	4	-192.843676755281
13.25	5.5	-208.424070798818
13.5	5	-197.975648058681
13.5	6.25	-211.462291149352
13.5	5.5	-196.826842342487
13.5	6.75	-211.154267800723
13	5	-208.87597694002
13.5	5.25	-205.739209679906
13.5	7	-206.587806554614
12.5	7.5	-222.549181479521
13.25	4.25	-195.709699459618
13.5	5.25	-201.49277147951
13.25	5.5	-196.552963536946
13	6	-201.103658715007
13	5.75	-208.053239833351
13.5	3.5	-194.505734179626
13.5	5.75	-196.427285989247
13	6.5	-218.944255967965
12.25	5.75	-203.07218755285
13	5.5	-206.635575952724
12.5	6.25	-198.713022616908
13.5	6	-203.249791977608
13	6.25	-205.789990436841
13	5.5	-200.932683683228
13.5	6.5	-208.089816082578
13.5	4.25	-180.739805137348
13.5	6.25	-208.783861135991
13.25	6	-199.995268566724
13	7.25	-215.247171596715
13.25	5.25	-199.813649689411
13	6.25	-205.128292461542
13.5	5.5	-197.609096463419
13.5	5.5	-206.279832657318
13.5	4.25	-192.044024930632
13	6.75	-208.591909577871
13.5	4.25	-200.667679044747
13.5	6.25	-207.088062621108
13.5	5	-201.594808419769
13.5	5	-210.564806185284
13.5	5.5	-206.046525901153
13.5	7	-207.666622682318
13	6.75	-211.757990956253
13.25	7.5	-213.158729180247
13.5	5.5	-219.563742348388
13.5	3.25	-181.599793514994
13.5	5.5	-195.488320670831
13.5	5	-204.69659236432
13.5	4.25	-196.418874031955
13.25	6.5	-211.311218741875
13.5	6.25	-215.719683583367
13.5	4.25	-195.414276447916
13.5	5	-190.572782527377
13.25	5	-205.266133545121
13.5	4.25	-189.557169111661
13.5	5.25	-207.684885435525
13.5	4.75	-204.471695674649
13.25	6.25	-212.414514531142
13.25	5.25	-212.44129068805
12.5	5.75	-204.400982871996
13.25	5.25	-200.38784016217
13.5	5	-201.636693691757
12.75	4.5	-206.117559119366
13.5	5.75	-209.827055370956
13.5	5.25	-200.99468439368
13.25	6	-202.849191153428
12.5	7.5	-215.776368494275
13.5	6.75	-197.117584058046
13.5	5.75	-209.6088549509
13.25	6.25	-198.564316871898
13.5	5.5	-207.585304313243
12.5	6.75	-212.906379946124
13.5	4.5	-198.919585501492
13.5	5.25	-217.193297925183
13.5	5	-194.638944751256
12.5	8.75	-214.82927825526
13.5	6	-198.237260965959
13.5	5.25	-197.276620328702
13.5	5.5	-205.376551283622
12.75	7	-212.973837803371
13.5	4	-185.564701066577
13	6.25	-214.719109002333
13.5	4.25	-189.408009993926
13.5	5.5	-210.813909008863
12.75	4.25	-200.710671707876
13.5	7.25	-227.780568924354
13.25	5.5	-206.32203500814
13.25	4.25	-204.600130673051
13.5	6.5	-206.411933252092
13	6.25	-204.795669862927
13.25	5.5	-207.071290798002
13	6.75	-210.463639170497
13.5	5	-214.755671008238
13.5	5.5	-215.998687344724
13.5	7	-215.478146787958
13.5	5.25	-211.60722638403
12.75	5.25	-205.568712754312
13.5	5	-201.105244392278
13.5	5.5	-204.018717712498
13.5	5.75	-210.46896368202
13.5	5.5	-201.542020580951
12.25	6	-213.836949849024
13.25	4.75	-207.260726402479
13.5	4.5	-198.772848375218
13.5	4.75	-195.276387637548
13.5	4.5	-201.349247168252
13	6.5	-219.45591124463
13	6.5	-204.256491484956
12.5	7.5	-216.081992069491
13.5	4.25	-198.019400279539
13.25	7	-216.479817955886
13.5	6.25	-209.681719133175
13.5	4.75	-197.731232331473
13.5	6	-204.043437381683
13.25	5.75	-207.654452449614
13	6.25	-201.176115271683
13.25	6.75	-215.991816020168
12.75	6.5	-212.025616427055
12.5	6.5	-199.593631691315
13	6.5	-207.688940681285
13.5	6.25	-194.373680593644
13	6	-212.621407466668
13.5	5.75	-202.444263251689
13	5.75	-215.611845044921
13.5	4	-189.012604009925
13.5	5.5	-194.290363226836
12.5	7.25	-208.889805250469
13.5	4.75	-209.33651973142
13.5	4.25	-190.826307881768
13.5	5	-209.517310192302
12.75	7	-208.714519218026
13.5	5.25	-200.451835211342
13.25	7.25	-203.366020930668
13.25	6.25	-203.022760228637
12.75	5.5	-197.739557144186
13.5	5.75	-220.666784569132
12.75	5.75	-196.119182711488
13.5	4.75	-198.424532486428
13.5	4	-190.324662269671
13.25	7.5	-202.045443485728
13.25	5	-192.819804829914
13	7.5	-215.017307705484
12.75	6	-211.125169912792
12.75	5	-188.943901391632
13.25	6.75	-202.060931636176
13.25	7.25	-205.174778785584
13.5	5	-197.251113344854
13.5	6	-205.786979805389
13	5	-200.39437661507
13.5	5	-198.818816215576
13.5	5.5	-204.25606399808
13.5	6.5	-203.537717756325
13.5	4.75	-204.364849452658
13.25	7.25	-206.465340438219
13.5	4.75	-198.328277651417
13.5	4	-199.271948206284
13.5	4.75	-202.816936538725
12.5	5.75	-207.244032329513
12.25	7.75	-207.172564993172
13.5	5.75	-200.497362922515
13.25	6.5	-211.841725588437
13.5	5.25	-216.342377444356
13.25	5	-200.002941626162
12.5	5.5	-207.188491202957
13.5	5.5	-209.33999791904
13	4.25	-194.905965672574
12.75	5.5	-197.202697935759
13.5	4	-182.862946025434
13	4.75	-195.614159923217
13	5.5	-204.063861837466
13.25	4.75	-195.933118576848
13.25	4.75	-197.437795671239
13.25	5.5	-205.149217440377
12.75	7.75	-209.320538810384
13	6.5	-205.693035858155
13.25	6.5	-216.214120345689
13.5	7	-205.342539232486
12.75	6	-209.542136850548
13.25	3	-182.564676610743
13.5	6.5	-202.351511403495
13.5	5.75	-202.490392180088
13.25	6.75	-205.656395927249
13.25	7	-225.339664128162
13.5	5	-199.486493774593
12.5	8	-215.518634883077
13	6.25	-223.098189486339
12.5	6.25	-204.445433306177
12.75	6.75	-209.480395978299
12.75	4.5	-187.82958948641
13.25	4.75	-202.911982085684
13.5	7.25	-212.894166084127
13.5	5.75	-195.414070594185
12.75	5.25	-210.241697511808
13	5.75	-214.335357347048
13.5	5.5	-197.707196578382
13.5	4.75	-184.599090087133
13	6.5	-207.850674945859
12.5	5	-194.208677215941
13.5	5.5	-207.68216042529
13.5	5.25	-213.033722114895
12.5	7.25	-221.174005834563
12.5	7.5	-222.405947768856
13.5	6.75	-209.678100058583
13	6.25	-208.768615348227
13.25	5.5	-212.413220946339
12.75	5.5	-195.670618157313
13.5	5	-203.620016855491
13.25	6.5	-211.557512850131
13.5	5	-193.902254042837
13.5	7.5	-220.542410808923
13.5	6.5	-215.416682585689
13.5	4.5	-188.799012166536
13.25	4.5	-189.180509825841
13.5	5	-214.867261580746
13.5	5.25	-189.203022940157
13.5	4.25	-197.554155997628
11.75	7.25	-215.71829918176
13.25	4.5	-195.901505472255
13.5	6	-209.878819689635
12.75	7.5	-210.593779870411
13.5	5.75	-206.173039815116
13	6.5	-203.662005927148
13.5	4.75	-204.137633806727
12.75	5.25	-202.287080773953
13.25	6	-211.944393676236
13.5	4.75	-203.055459429624
13.5	5.5	-204.394863803168
13.25	5.5	-198.109275450884
13.5	4.5	-205.306038357336
13.25	4.5	-199.15226696359
13.5	5	-196.363882091118
13.5	4.25	-197.836420986265
13	5	-212.310989751598
13.5	3.25	-190.755983792246
13	4.5	-196.911210740804
13	4.5	-197.182229423211
13.5	6	-202.328906139163
13.5	5.75	-198.751926179517
13.5	4.25	-184.714425305099
12.5	6.25	-205.166298459131
13	6.25	-201.032702969324
13.5	6.5	-213.430812994034
13.5	4	-193.001956257844
13.5	7	-209.532675461468
13.5	5	-196.871674023847
13.5	7	-213.598241076899
13.5	5.25	-200.463395280364
13.25	5.75	-200.183043775458
13.5	7.25	-215.146701574813
13.5	6.25	-212.700427862659
12.75	6.75	-215.74528209926
13.25	7	-213.922173139144
13.5	6.75	-202.743471316964
13	4.25	-190.777823588464
13.5	6	-213.036749432317
13.25	6.5	-203.812769477004
13.5	5.25	-209.809637842851
13.5	5.75	-206.127589642713
13	5	-197.37282516525
13.25	5.75	-196.830421538613
13	5.75	-221.718030918183
13	5.5	-208.230094181778
13	5	-198.810339623053
13	8.25	-225.443128567276
13.5	4.75	-215.615258405867
13.5	6	-200.543204934072
13	5.25	-207.108974264328
13.5	4.75	-194.966935414842
13.5	5.75	-203.266321999372
13.25	4.75	-201.620180470059
13	6	-200.1952115067
13.5	5.5	-203.057495269843
13.5	5.5	-206.356156045268
13	6.75	-190.923577741426
13.5	5.25	-201.690749687008
13.5	5.5	-203.44308670836
12.75	5.25	-199.233520053331
13.5	5.25	-196.619768325366
13.25	4.75	-195.072599526427
13.5	4.5	-193.192331461629
13.5	5.75	-188.980615530705
13.25	6.5	-206.640243690593
13	6.5	-209.010829191357
13.5	4.75	-199.046030677623
13.5	5.25	-205.454087403646
13.5	4.5	-194.303414754664
13	5.25	-198.462939524708
13.5	4.75	-189.845138248803
13.25	5	-206.597380881856
13.5	7	-203.100578173199
13	6.5	-205.511405305895
13.5	6.5	-197.872306721438
13.5	6	-210.367031391233
12.75	7.25	-215.310842433201
13.5	4.5	-200.209246009822
13	4.75	-201.373309858154
13.5	5.75	-207.593742196969
13.25	5.25	-201.301586813354
13.5	5.5	-212.140088542436
13	8.75	-215.254912056836
13.25	5.25	-203.806225895822
13.25	7	-218.796131396604
13.5	5.5	-208.087180363559
13.5	4.5	-203.343114008433
13.5	5.25	-206.697078101316
12.5	6	-206.948454103401
13.25	6.75	-203.534356926431
13.5	6.25	-213.955888883656
13.5	6	-212.432027083209
13.25	5.25	-210.072531249077
13.5	6	-199.062848015968
13.5	6.5	-214.505153830696
12.75	6.5	-209.576479339805
13.5	4.5	-200.063166468823
13.25	4	-190.438388113845
13.25	6.25	-208.417446408866
12.75	6	-211.223973919867
13.5	6	-205.337305776024
13.5	4.75	-193.764546724569
13	7.25	-204.500478825074
13.5	6	-210.451779639975
13.5	5.75	-200.899415585542
13.25	4.75	-202.882997103308
13	5.75	-211.704340654721
13	6.25	-213.234163098094
13.25	4.75	-197.642054330049
13.5	5.5	-193.719629306064
13.5	5.25	-213.379660523665
13	6.75	-206.142031073008
13.5	5.5	-204.348711008938
13.5	5.75	-203.249419574416
13.5	4.75	-194.371918393716
13.5	4.25	-208.590275633173
13.5	5.5	-197.932421583639
13.25	7.5	-215.403292829477
13.5	6.75	-208.896970018004
13	7.25	-211.122813374939
12.75	5.75	-198.773651927717
12.75	6.5	-203.618895054374
13.25	5.25	-197.942699422883
12.75	6.25	-209.567365788719
13.5	6	-212.71155256796
13.5	5	-204.94658108042
13.25	5.5	-204.182828184043
13.5	5	-206.470258473088
13.25	6	-202.021484882193
12.75	5.75	-207.982806677665
13.5	5.5	-207.020209868273
13	7	-207.010712185717
13.5	6.25	-212.502590544488
13.5	4.75	-213.906883620527
13.5	4.75	-198.009285068872
13.25	5.25	-200.562373133346
13.5	6	-205.442066400644
13	5	-207.429121166568
13.25	6.25	-202.4899300184
13.5	4.25	-184.550211432712
13.5	6.5	-215.354713389524
13.5	6.75	-212.748185465945
12.75	7.5	-216.037182613864
13.5	7.5	-221.036821438777
13.25	6.5	-204.109416115519
12.75	8.25	-223.749914201671
13.5	5.5	-195.385134722434
13	7	-216.701410717671
13.25	5.25	-209.457171311706
12.75	7.5	-220.286978443875
13.25	7	-214.108977729623
13	5	-200.22907040209
13.25	4.5	-203.834268414704
13.25	5	-205.854745860778
13.25	6	-200.391600713115
13.5	6.25	-206.534538635919
13.5	5.25	-210.282778939925
13.5	5	-185.923334789468
13.25	5.25	-194.138018906032
13.5	4.5	-198.892684585709
13	5.75	-216.71795335615
13	5	-202.873656672967
13.5	6	-208.356731321142
13.25	5.75	-213.104747420539
13.5	5.25	-215.401470954765
12.75	6	-205.731260095084
13.25	5.5	-199.287149610998
12.75	5.75	-204.148417899545
12.5	7.75	-216.225601365973
12.75	6.75	-223.955490378608
13.5	7.5	-217.635947708495
13	4.75	-205.76823207702
12.75	5.25	-206.993621757681
13.5	5.75	-192.017197672481
13.5	4.25	-202.452775313411
13	6.25	-204.892195686949
13	5.5	-204.657877101393
13.25	6.5	-214.215998928464
13.5	6.5	-210.912175154424
13.25	5.25	-207.745218522732
13.25	6.5	-203.47578422975
12.25	6.5	-216.766036407886
13.5	4	-187.417913318468
13.25	7	-221.545781403337
13	6.25	-202.009697000527
13.5	7	-208.513921327001
13.5	4.5	-194.484155808507
13.5	5	-206.428548048691
12.5	7.5	-208.067539411652
13.5	4.25	-197.025207043083
12.5	9	-219.950857090258
12.75	6.75	-208.638826061047
13.5	4.25	-188.754819254332
13.5	6	-207.907469515917
13.25	5.5	-209.239839824331
13.5	7.25	-205.79903110443
13.5	5.75	-204.870364107509
13.5	4.25	-201.433756619536
13.5	5.5	-218.111906062561
12.5	5.25	-201.01541662882
13.5	5.5	-212.894466632891
13	5.5	-208.204424147317
12.75	5.25	-196.485430017639
13.5	5.25	-192.415334500695
13.5	5	-200.414232849217
13	5	-212.437788720685
13.5	6	-203.544967246413
13	6.75	-208.64243432879
13.5	4.75	-202.212158911956
13.5	6.5	-204.177216391379
13.5	6.25	-195.902679400675
13.5	3.75	-193.812754947167
13.5	5	-202.874354721936
13.5	6.75	-212.498081221514
13.5	5.25	-196.146616869168
13.25	5.25	-205.189884126854
13.5	4.75	-202.738204306221
13	5.75	-215.105873869101
13.5	6.5	-195.914456032036
13.5	6	-204.044267767186
13	5.5	-209.689805684863
13.5	4.25	-195.539971998668
13	5	-202.647511380835
13.5	6	-199.776317821931
13.5	5.5	-203.007278764763
13.5	5.75	-196.176793553768
13.25	5	-201.744036825123
13.25	7.5	-207.943946171197
13.5	5.25	-209.027172938618
13.25	5	-202.525808311191
13.5	4.75	-198.401837084871
13.25	4	-192.936668582856
13	5.25	-201.886866705394
13.5	5	-201.106273404722
13.5	7	-223.747701748679
13.5	4.75	-203.650564862084
13	5.75	-212.132757631056
12.5	6.5	-213.174032783023
13.25	5.25	-197.559301104933
12.5	5.5	-206.601166586643
13.5	6	-203.885593237885
13.25	4.5	-194.9619362825
13.5	6.25	-202.95735392471
13.5	4.75	-204.300271650161
13	5.25	-199.314716915256
13.25	4.25	-198.772790600692
13.5	5.5	-187.928493853
13.5	5.25	-201.029170929063
13.25	4.5	-192.04272450492
13.5	6.25	-211.100630969175
13.5	6.5	-217.057358501124
13.5	4.25	-185.489638494278
13.5	4.5	-200.187258305289
13.5	6	-204.890364278531
13	5.5	-208.787935020776
13	6.25	-202.56059333502
13.25	4.75	-210.981353126089
13.5	5.25	-201.507292679061
13.5	4.5	-195.356949699189
13.5	6	-197.02482273383
13	5	-197.702838590991
13.5	5.75	-199.90696748752
12.75	6	-202.879708478049
12.5	5.5	-205.679724641889
13.25	4.75	-191.249605920836
13.25	6.75	-205.73454754172
