# Supplementary material for: Genetically Determined Variation in Lysis Time Variance in the Bacteriophage φX174
Source: G3 (Bethesda). 2016 Feb 22;6(4):939–55. doi: 10.1534/g3.115.024075 (PMC4825663; doi:10.1534/g3.115.024075)
Supplement: Supporting Information [file supp_g3.115.024075_G3_2015_024075-SI.zip › Lysis_Time_RMarkdown/Lambda_t0/Bootstraps/m.6.boot.lambda.t0.txt]

t.0.hat	lambda.hat	lnLike
10.25	8.25	-206.567711248817
9.75	8.75	-223.399200084979
10.25	9	-206.621519132633
10.75	5.75	-191.260238281355
10.75	7	-211.161700149667
10.5	8.5	-209.469320828677
10.75	9.5	-221.953500813262
10	9.25	-216.394054359356
10	7	-221.801624862018
10.75	9	-206.401507066888
10.5	8.75	-224.789346528496
10.75	9.75	-231.725798952497
10	9.75	-223.50336936025
10	8.25	-219.462728282783
10.75	7.25	-216.385710479114
10.75	9.25	-217.512421586502
9.75	10.75	-207.674306124513
9.75	8.25	-216.167043893447
10.5	8	-211.305438568683
10.75	9.75	-194.714154955262
10.75	9.25	-226.815906177222
10.5	8.25	-217.502461100834
10.75	7.25	-221.300630554432
9.5	10.75	-217.494546027477
9.75	9.5	-216.188808776358
9.75	11	-215.951305968497
10.75	6	-211.041003910971
10.5	9.25	-216.42025941576
10.75	6.5	-195.995532970918
9.5	12	-214.126068436718
10.75	7.25	-206.627441068673
10.25	6.5	-208.84472871561
10.75	6.5	-206.130076211126
10.75	7.25	-198.600336304013
10	10.5	-237.497070210738
10	8	-210.913665296981
10.75	11.5	-210.785107162125
10.75	6.5	-210.001727593265
9.5	11	-217.865086713251
9	10.25	-231.052657542059
10.5	7.75	-205.502690545207
9.75	8.75	-208.525128022582
10.75	7.75	-215.367214357819
10.5	7.25	-219.516607457315
10.75	7	-196.402464175722
10.75	6.75	-198.337121749936
9.5	10	-213.389988943948
9.5	8.75	-219.438140532238
10.75	9	-198.207332336014
9.5	11	-225.788385370969
9.75	9.75	-212.941679281074
9.75	9	-219.488695665074
9.5	10.75	-227.082395221969
10.75	7.5	-218.95626082686
10.25	8.75	-215.505448362513
10.75	6.25	-186.435025364654
10.25	10.25	-213.021975282692
10.75	9	-218.218558988789
10	9.75	-222.26345854269
9	13	-239.422046121556
10	8.25	-210.592120033143
10.75	7.25	-207.192794259854
9.25	7.5	-208.755895133212
10.5	7.75	-200.98277212081
9.75	8.5	-210.305494523795
10	9.5	-221.160564602576
9.75	8.25	-212.502417211827
10	8.5	-213.830125720749
10.75	7.75	-193.772502305646
10	7.5	-204.188762671985
10.5	6.25	-189.137548374189
9.75	8.5	-217.574893875113
9.5	10.5	-208.478499602777
10.75	8.25	-217.048626107686
9	8.5	-194.751242372459
10	8.75	-212.62641725969
9.75	9.25	-221.550667235026
10.25	9.75	-223.130754978014
10.75	6.5	-194.987316841801
10	9	-214.567746368214
9.5	10	-212.525711246413
10.5	7.75	-221.267949484225
10	9.25	-196.910642228683
10	9.75	-228.135241116221
10.5	8.25	-208.594645949547
10.75	6.25	-186.18175076763
10.25	9.25	-211.532487776022
10.5	8.5	-208.742781670729
10.75	7.5	-214.422951395336
10.75	8.5	-216.918632663586
10.75	7.5	-215.801390417641
10.75	6.75	-199.781050100135
10.75	6.75	-206.099897755486
10.75	7	-206.466599452339
10.5	8.75	-210.246304698229
10	10.75	-222.663782316629
9.25	11.25	-225.30010927336
10.5	10	-202.134354071538
9.25	10	-217.140197122188
10.75	6.5	-191.339761620309
10.75	7.75	-218.195799435303
9	11	-234.180339277834
10.5	7.5	-192.174830421487
10.75	6.75	-211.047101301279
10	8.5	-215.290675505622
9.75	9.75	-223.811455078147
9.75	10	-224.452679280994
10	7.25	-209.056594065291
8.25	11.75	-222.325683597474
10.75	7.75	-201.003653937813
9.25	9	-213.799498938948
9.5	8	-222.744550675852
10.25	8.25	-210.053844697185
10.75	7	-201.598542024724
10	8	-208.165332068945
10	9	-216.445387514984
10.25	7	-218.191098939189
10.5	6.75	-194.132780175036
10.25	7.75	-217.805949331798
9.75	9.75	-222.602937335309
10.5	8.25	-204.290007425221
10.75	7.5	-214.201541489956
10.25	9.25	-205.133477550168
9.25	10.5	-216.537587467921
9.25	8.75	-193.847693805656
10.75	8.75	-191.359146920275
9.75	10.5	-204.395892551392
10.5	7.25	-204.702302295887
9.5	9.5	-222.731909108049
10.75	8.5	-219.266353279404
10	8.25	-211.094119899641
9.75	9	-218.360950787689
10.25	7	-198.337269042409
9	10.25	-205.761979502361
10	9.5	-213.068530003939
10.75	10.5	-213.2264757943
10.75	5.5	-185.998369460112
10.75	6.75	-211.938938783509
9.75	11	-219.483117614469
9.25	10.75	-234.667085154908
10	12	-224.893644176635
10.75	9.75	-206.632782397092
9.75	10	-213.268464511643
10.75	8.25	-209.715587247012
10.5	9	-216.042457640298
10.75	7	-208.61090430819
10.75	7.5	-216.722683264253
9.25	10	-226.7566059893
10.75	8.5	-218.82484346568
10.75	9.25	-207.126474175405
10.25	10.25	-222.208194175051
9.75	10.25	-222.43984656602
10	9	-213.545821419094
10	8.75	-212.220270418467
10	9.5	-219.578558696586
10.25	8.25	-194.780971341053
9.5	9	-206.580880941457
10.75	8.5	-206.838688431476
10.75	9.75	-226.662897392201
10.25	8	-213.105562467424
10.75	6.75	-210.5526111493
8.5	12.25	-228.163016676365
9.75	10.75	-230.879090087699
10.75	5.75	-205.37641340524
10	11	-208.602392242142
10.5	9.25	-212.846150540759
9.75	8.25	-215.071921250337
10.5	11.75	-222.38570239531
10.75	7.5	-197.6368863325
10	10.25	-209.337332645897
9.25	13.25	-221.876363094611
9.75	11.25	-235.58231423877
9.5	9	-203.956041992242
9.75	9.75	-213.400911928233
10.25	9.25	-221.147480705377
9.5	8.75	-214.555764160162
9.5	10	-216.679070641833
9.5	9.75	-218.998315054344
9.25	9	-222.159845239241
9.25	12.5	-227.436745391238
9.75	9	-222.011937867776
9.75	7.25	-211.1374618696
10.75	6.75	-203.747967495991
9.75	7.75	-212.170145098007
9	9	-216.900657137666
10	9.25	-208.344236851811
9.25	10.25	-224.40886350477
9.75	7.75	-208.86836947113
9.75	9.25	-216.964722340625
9.5	10.5	-218.379743957471
9.75	8	-213.450385765762
10.75	6.75	-191.82249520268
10	8.25	-218.654134544272
9.75	12.75	-233.913170416198
9.25	10.5	-231.41686888666
10.25	8.25	-218.168183217727
10.5	8.25	-215.439178894696
9.5	10.5	-220.612729662562
10.75	7	-206.430631124729
9.25	10.75	-225.179544460694
10	10	-207.357313970588
10.25	9.75	-226.53719907379
9.75	8.75	-214.074534978066
10	8.5	-220.266740693953
10.75	8.25	-207.380061339274
10	10.75	-213.364712220932
9.5	8.75	-215.087656071189
10.25	7.25	-196.435650329646
10.25	10.25	-217.718027774033
10.75	7.5	-216.770746432724
9.5	10	-209.45438318435
10.25	8.75	-212.739927147045
10.25	10.25	-219.510377879904
9.75	7.75	-207.635728128555
10	12.25	-217.41608705931
10.75	8.75	-225.944045511494
10.75	6.75	-183.168032373275
10.75	6.75	-205.038560608892
9.75	9.75	-210.051193186855
9.75	11	-227.856538801329
10.5	8	-222.450705210576
10.75	7.75	-195.179492380146
9.75	9.75	-212.832769521161
10.75	7	-204.328655186499
10.5	7.25	-207.729577544318
9.75	10.75	-224.692985483636
10.25	7.75	-207.286815598722
10.5	8.25	-227.834726700822
10.75	7.5	-205.568763444829
9.75	12.5	-223.772674484354
9.5	9	-213.115004378061
10	8.75	-221.931593029148
9.75	9.25	-219.04095166151
10.25	7.25	-199.581060767207
9.75	6.5	-209.303265815878
10	10	-213.949948659736
10.75	7.75	-207.820697730211
10	7.75	-195.971654070095
9.75	10.5	-210.033240569707
10.25	11.5	-232.849764243262
9.75	9.25	-226.56805859868
9.75	11	-229.556468870066
9.5	11.25	-217.910581117952
10.75	7.5	-204.033431859557
10	8.75	-207.4350017174
10.5	7.25	-211.661971762844
8.75	10	-208.447874960308
10.5	7.75	-207.57745323542
10.5	8	-217.403586352445
10.75	11	-216.530260678222
10.25	10.25	-220.583011836712
10.25	8.75	-221.564338743758
10.25	8	-211.25296913911
10.75	7.75	-206.873342045628
10.75	6.25	-200.120503256267
9.75	9.25	-203.8461000818
10	7.5	-207.664420326186
10.75	9.25	-211.287676993971
10.5	6.5	-201.847007868575
9.5	8.25	-206.691755133834
9.5	9.75	-218.513781526343
10	10.25	-232.740288005093
10	8	-202.487891500517
10.75	8.25	-210.473237677268
9	8.5	-217.484827522208
9.5	10	-219.051366965592
10.75	7.25	-199.162782353548
10	7.75	-216.029997568646
10.5	8	-213.591289473671
10	8.25	-204.473020354348
10.25	7.75	-207.133336213501
10.25	10.75	-204.277172679828
10	11.75	-222.752963133995
10	8.75	-220.02851477632
9.75	9.25	-194.988667686818
10.75	9.5	-218.243481435025
10.25	10.75	-229.952140745043
10.75	8	-214.261050696277
9.25	12	-210.877823655021
10	8.75	-221.00538436604
10.75	6.5	-192.448601120853
9.5	10	-226.616388236562
10.25	8.25	-214.45516243338
10.75	8.5	-213.679665562882
9.25	9.75	-226.7430994157
9.5	9	-206.191891336569
9.75	9.25	-205.656329525753
10	10	-228.930669619031
10.75	6.25	-195.100812793628
9.25	9.25	-220.891552720562
10.75	9.25	-225.761968616497
10.5	7.75	-210.657813448064
10.75	7.5	-207.744715737146
10	10	-216.622441699263
10	8.25	-219.209002190391
9	9.5	-210.231927198172
10	8.25	-202.244510364875
9.75	11.25	-202.708658903828
10.25	8.75	-207.631287886773
10.25	7.25	-202.810405441978
10.5	8	-209.762349422403
9.25	12	-233.604316401061
10.5	6.75	-207.885195913609
10.25	9	-198.618005107594
10	9.25	-214.985747092294
9.75	11.25	-218.257077975186
10.75	9.25	-206.126906586578
10.75	9.5	-217.954667442291
10	9.75	-221.184586306592
10.5	8.25	-224.91022134935
9.75	10.25	-217.609577910609
9.75	10.5	-230.813986245697
9.75	9.5	-216.587010142655
10.5	7.25	-205.278857973715
9.75	9.5	-215.116750372111
10.5	8.25	-213.584675437843
9.75	9.75	-209.317410391052
9.75	8.5	-208.397460984956
9.5	9.75	-222.292574625439
10.75	7.5	-209.537196317319
10.25	8	-216.425958891908
9.75	10	-208.722627661241
10.5	6.75	-205.411010747756
10.75	7.25	-197.662002967398
10.75	8.25	-216.936870808962
10.25	7.75	-207.777722274948
10.25	7.75	-210.353402179812
10.5	7.25	-213.393812073716
9.5	7.75	-198.440157798973
10.75	9	-198.743441454138
10.25	8.25	-225.610305975253
10.5	6.25	-202.889817310344
10.25	9.75	-212.737089531183
10.5	7.5	-219.606224841201
9.75	8.75	-223.614111218983
10.75	7.5	-210.379776673777
10.25	9.5	-220.876705597947
10.75	8	-208.169744246897
10.5	11.25	-221.339243788169
9.75	9.75	-220.942638650045
9.5	11.25	-219.017014382585
10.75	7.5	-197.336516564216
9.75	8	-205.139567541435
9.5	8.25	-217.067792437812
10.75	8.75	-206.649677407036
10.25	7.5	-213.704860300752
9.5	12.25	-227.104340010134
10.75	6.25	-196.989239804995
10	9.25	-219.161587810695
10.5	9.25	-217.723513794746
10	8.75	-210.53134238904
9.75	13	-222.386921342001
9.5	11.5	-230.292429962656
10.75	9.25	-198.455362863163
10.25	10	-231.514652700924
10	8	-203.398698008363
10.5	9.5	-226.318478099972
9.75	7.75	-206.340982912607
10	10.5	-230.105429713322
10.5	7.25	-208.423366283137
10.25	7.75	-214.598256505988
9	9	-208.139417783913
10.75	10.25	-218.08731538466
10.25	9.25	-222.646668752438
10.75	9.25	-212.523900506133
10.25	8.25	-212.198369591694
10.75	6.25	-209.039206530879
10.25	7	-212.090003485306
10	9.5	-222.727599097243
10.75	8.25	-193.751351562198
9.25	14.25	-219.057799486184
10	8	-217.875432309041
10.5	9.75	-226.8864461397
10.75	7	-205.861186184607
10	11.25	-230.242371824864
9.5	9.25	-215.9145716149
10	8.25	-199.130826769194
10.75	10.5	-217.910184967809
10.25	7.25	-206.732354317534
9.25	11.75	-202.229577611464
10.75	7.75	-219.74472706075
9	15.5	-223.427978879242
10	8.5	-222.69690021603
9.25	12.25	-221.479052896798
10.5	8.75	-212.642225258229
10.75	7.25	-205.10808430655
10.5	9.5	-216.084099916079
9	9.25	-216.413833044928
10	8	-215.338062214332
8.75	11	-220.150410609733
10.75	7.5	-209.046849351908
10.5	11	-221.540565581358
10	9	-215.152338621821
10	10.75	-215.635166820189
9.5	9.5	-222.948074704899
9.5	8.5	-218.334512143437
10.75	8.75	-213.8955797797
10.75	6.5	-198.291779493856
9.25	9	-202.323635192407
9.75	9	-206.920763174707
9.5	9.25	-223.749105770519
10.25	7.5	-211.473123190416
9	10	-208.870334374326
9.75	9.75	-215.133495110637
10.5	8.75	-219.658903850533
9.75	10.5	-209.526750982726
9.25	10.5	-211.378231210693
8.75	15	-231.230722904606
10.5	8	-204.289597906499
10.75	8	-214.566107910529
10.75	7.5	-198.861990705757
10.75	7.75	-220.649892237179
10.75	8.5	-211.203854357934
10	11.75	-214.645481574249
10	7	-210.036956485144
10.75	10.25	-215.739467682525
10.75	9	-218.803835269097
10.75	7	-193.239661597129
10	7.5	-199.994267412274
9.75	8.5	-203.574012378426
10.75	7	-202.251670441305
10.75	7.25	-204.889607192237
8.75	11	-211.518852432177
10.5	6.75	-204.685940307338
9.75	11.25	-223.574380873966
10.75	8	-220.148600268798
10.75	7.25	-216.165388384927
10.25	10.5	-221.059212724791
9.25	11	-214.769264241006
10.75	6.5	-215.061192632366
10.25	8.5	-224.609417831389
10	8.75	-207.77936281855
9.5	8.5	-197.578636959572
10	8	-205.268271007139
10.75	7.5	-218.209683847329
9	12.5	-220.246004487462
9.75	9.75	-224.78427191664
10.5	9.75	-222.521636402139
10.75	7	-195.325113016899
10.75	7.75	-204.199758075339
9.5	10	-221.490555663023
10.75	9.25	-233.248410208843
10.25	8	-207.144321713161
9.75	7.25	-193.517040642107
10.75	10.25	-217.755340810126
10.25	7	-203.206117750715
9.75	10	-217.062972501049
10.5	10.5	-223.061926470766
9.75	11	-229.207327968167
9.75	8.5	-215.999291718402
10.75	9	-209.154089339092
10.25	9.25	-212.499768784946
10.75	10	-223.783095645439
10.25	8	-213.807798716538
10.75	11.5	-223.581765406012
10.5	8	-216.781995905824
10.75	8.5	-210.851610704075
9.25	10	-222.272268207688
10	9.5	-203.892878556439
10.25	9.25	-223.292962115746
9.25	8.25	-206.782621532668
10.75	9	-207.821660061558
10.25	7.75	-212.597756116891
10.25	9	-214.138759144226
10.25	8	-206.18143516237
9.75	9.5	-204.57334629275
10	11.25	-219.007842579923
10	11.5	-213.969633385325
9	12.5	-211.956623149478
10.75	7.5	-221.365898712889
10.25	9.75	-183.467219170676
10.75	9.5	-212.343351442473
10.75	8.5	-215.300963046248
10.75	7.25	-207.556678810413
10	9.5	-206.662522193301
9.75	8.75	-217.856145613628
10	9	-222.902685584524
10.5	7.5	-210.998688278348
10	7.5	-205.667568416176
10.25	7	-207.014445624494
9.25	8.25	-211.02709387067
10.25	6.25	-205.492923045948
10.25	9.75	-203.410133277776
9.25	10	-216.597613125891
10.75	6.25	-194.195497393472
10.75	7.75	-215.421546402191
10.75	6.75	-199.864519697133
9.25	9.25	-225.268694062102
10.5	9.5	-220.603434122862
8.75	11	-219.585540191889
10.25	8.75	-214.297968869611
10.25	7.75	-201.165931509147
9.5	8.25	-196.394952038191
10	8	-216.030561334623
10.75	7.5	-213.244064799696
10.75	7.75	-205.082975240801
9.75	11	-220.983408611184
10.5	5.5	-186.852437386147
10.75	8.5	-210.158621745981
9.5	13.5	-225.935119310883
10.25	9.25	-208.433669682546
10.75	8.25	-203.619884270319
9.25	10	-224.355031709218
10.5	6.5	-205.252651819903
10.75	5.75	-200.655641458255
10	9	-218.667018106389
10	7	-186.778949025141
10	8.25	-207.215689690148
8.75	12	-219.707886309169
10.5	8.75	-216.842982468891
10.75	7	-190.919852163168
10.75	8	-200.178552112928
10.5	8	-202.781550585668
10.5	8.5	-215.78711879406
9.25	9.5	-204.096587472522
10.25	10.75	-223.338545668675
10.75	8.5	-217.957100569834
10.75	8.75	-217.544342963785
10.75	8.25	-224.72092278471
10.75	8.25	-215.985732385302
10.75	7.75	-208.301553934943
10.75	7	-199.070750426802
10	7.75	-204.784013722214
10.5	9	-213.074981862688
10.75	8.5	-205.868354284212
9.25	9	-212.507791662784
10.25	7.75	-211.671701486313
10	8.25	-206.617363644151
10.25	10	-213.778799372353
10.75	8.5	-196.157726291807
9	10.5	-221.634532250141
9.5	8.25	-205.444046168899
10.75	6.75	-207.642371752072
9.5	9.5	-211.167939592724
10.5	7	-200.940465143223
10.75	8.5	-206.726389520914
10.75	9	-213.57891736254
10.75	6.5	-194.064245102528
10	8	-220.657466399211
9.75	10	-221.939899200413
9.75	11.5	-215.036984679096
9.5	8.5	-213.75918164096
10.75	8	-215.24194234699
9.5	9.5	-211.670590279224
10.75	7.25	-219.768174215221
9.75	10	-211.533985428519
10.75	7.5	-202.708846910159
10	8.5	-196.364069484336
10.75	7.75	-195.841132441367
9.5	8.75	-225.152146376926
10.75	7.25	-218.352600585462
9.75	7.75	-197.426856637242
10.75	10.25	-227.672849436054
9.25	9.25	-224.21803873627
9.5	10.75	-212.11360091996
9	11.5	-217.299873294838
10.25	8	-200.169541125397
10.75	7	-204.11763918095
9.75	11.5	-223.589161876963
10.75	7	-189.625827930575
10.5	9	-206.602487126774
10.25	10.25	-213.854284743113
10.75	9.5	-214.362443390283
10.75	6.25	-202.652796414415
9.75	8.75	-210.496482347843
10.5	8.25	-210.16310110782
10.5	7.25	-209.514830320342
10.75	7.25	-208.990531917143
10.75	8.5	-214.832197112012
10	7.25	-207.499291284665
10	11	-218.578480154162
10.75	11.75	-220.251964730646
10.25	6.5	-207.205505164175
10.25	8.75	-218.481216831114
9	9	-230.311727679721
10	9	-206.615469307835
10.5	9.75	-205.627876422137
10	10.5	-220.312433960323
10	8	-202.35067311877
9.5	9.5	-219.42957247622
8.75	10.75	-210.810484859932
10.75	8	-202.767107757222
10.75	9.5	-212.056572433176
10.75	9.5	-204.915322403763
10.5	9.5	-210.297960088188
8.75	13	-230.578293304149
9	11.5	-219.932022738704
9.5	10.25	-198.71014122832
10.75	7.75	-210.76521908672
9.5	12	-215.185193405569
10.25	9.5	-231.102731054121
9.25	9.75	-220.146638219189
9.75	9.25	-209.362367186802
10	7.25	-194.615100195147
10.25	8.5	-215.758026314672
10.25	7	-213.183023778035
10.75	9	-224.772208355369
10.75	10.75	-215.999868966131
9.25	9.25	-207.981086178057
10.75	9.75	-219.020010289254
10.75	6.75	-203.283055932764
9.25	9.25	-212.280116449935
10.75	7.5	-199.952769897203
10	9	-216.117284319831
10.25	10.25	-209.468791123104
9	11.5	-224.094646072446
9.5	10.75	-218.811530649877
10.75	7	-214.456811151978
10	7.75	-218.958000647169
9.5	9	-202.202478250348
10.75	7.75	-209.596051873351
10.75	11.25	-218.058986777344
9.5	10.5	-227.23261630739
10.75	11	-209.440045041381
10	9	-205.669780480337
10.5	6	-206.439171425785
10.5	9.25	-220.069829034923
8.5	10.25	-214.303218505593
10.75	8	-211.258238924257
10.5	7	-209.881190823816
8.75	11.75	-234.123467581085
10.75	8.75	-223.352528789704
10	9.75	-216.05291168284
10.75	6.25	-194.889102833894
10.75	9.5	-222.132752921447
10.75	9.5	-206.053400727817
9.75	12.75	-211.286353287734
10.75	10	-218.62158765787
9.25	9.5	-227.790859753578
10.75	9.25	-222.532958590593
10.5	6.75	-204.184883448002
10.75	7.75	-195.920532423534
10.75	9	-217.046513142463
9.75	10.25	-219.708220885661
10	9.75	-219.668530934936
10.5	8.25	-202.263218713349
10.75	6.75	-209.277448961995
10.75	8.5	-208.831467266875
9.75	8.75	-215.062366688176
9.25	11.25	-218.535414792279
10	8.75	-215.972099559026
10.25	9	-217.89747226234
9.25	11.5	-219.115979819429
10	9.5	-213.495531846456
10.25	10.75	-211.906578940202
10.5	10	-206.789501171895
10.75	7.75	-202.516881912937
10	8.5	-210.786421099723
9.75	10	-211.28075817803
10.75	12.5	-222.147877096064
9.75	9.75	-223.793846704936
10.75	7.25	-198.990165048864
9.25	11.5	-218.792727209809
10.5	10.5	-214.544814559332
9.25	8.25	-203.113529369877
10.75	7.5	-206.216975675882
9.5	12	-213.984006052491
9.25	8	-188.641615026804
9.75	9.25	-207.45608380905
10.5	9.25	-219.495741823988
10.25	7.75	-206.97906003432
10.75	8	-209.384347130576
10.25	9.5	-212.432957013133
10	7.25	-207.535629587111
10.75	7.5	-189.033203976411
9.5	9.25	-217.895112866081
10.75	7.5	-203.33799657574
10.75	8.25	-220.737756750911
10.75	8.25	-206.123820861545
9	12.5	-227.391732139368
10.75	8.25	-198.976473332882
9.5	10.5	-231.702945359737
10.75	7	-197.887950157031
10	8.25	-213.622184243381
10	8.25	-204.329225201398
9.5	10	-212.090712674195
9	9.75	-209.226491107747
10	5.75	-192.172987376412
9.5	8.25	-209.267699155689
10	9.75	-212.355663496585
10	8.75	-203.415403451673
10.5	7.25	-216.636765585515
9.75	10.25	-209.3137450008
10.75	9	-223.793738625062
10	8.5	-200.118401233737
9.75	9.5	-203.823107566579
9.75	9.25	-204.95158477212
9.75	8.25	-206.267188948542
10.5	6.75	-209.58400318433
10.75	7.5	-211.956384695797
10	8	-204.22773989807
10.75	7.75	-190.939005918698
10.5	8.5	-224.664142288508
10	8.75	-222.695649407495
9.75	8.5	-213.064808428631
10	8.25	-200.323240032745
10	10.75	-212.623496821013
10.75	7.5	-201.365276562256
10.75	8.25	-213.011001914632
10.25	9	-218.513519496949
9.5	8.25	-195.580797653524
10.5	8.5	-230.863138969284
10.75	7.75	-215.699970981868
10.75	9.75	-219.228953537562
10.25	8.75	-214.459476302897
9.75	12.5	-210.948581205585
10.75	7.5	-208.307850520869
10.75	7.5	-198.064685878045
10.25	7.75	-211.996823929617
10.75	9	-215.540843266424
10.75	8.25	-212.246778026827
10.75	7.25	-206.737273962657
10.5	9.25	-210.845080567686
9.25	10.5	-220.188042476357
10.75	7.25	-202.910295432389
10.75	7.75	-196.852395658843
10.75	8.5	-203.692721237391
10.75	9	-200.136623569175
9.25	9.75	-216.050821379163
10.75	9.25	-204.6746597285
10.75	8	-231.833118913528
10.25	7.75	-215.803335101721
10.75	7.25	-190.737107122742
10.5	7.25	-204.656752238104
10.75	9	-206.125437264628
10.75	7.5	-200.133563010688
8.5	14	-222.596368327035
10	9.25	-201.112254019393
10.25	9.75	-218.356034713699
10.75	7.25	-197.968161550017
9.25	10	-231.51181185739
10.75	8.75	-215.137750700094
9.75	9.5	-221.11074251726
10.75	9	-212.149737056879
10.25	7.25	-209.776200233244
10.5	8.75	-212.27429791652
10.25	6.5	-207.813384095004
9.5	9.25	-207.28103374326
10.75	7	-200.830394492915
10.5	6	-200.361397992111
10.25	8.5	-200.289979892188
10.25	8.75	-214.833325318618
10.5	8.25	-202.355178489431
10.75	8.75	-211.396700270425
9.75	10	-212.85650098003
10.75	6.5	-199.8112677802
10.75	10	-211.586696309964
10.75	8	-192.384704391012
9.5	7.75	-210.444746059864
10.25	7.5	-198.185214911062
10.75	7.5	-205.916798295841
10.75	6.75	-210.628964671172
10	7.25	-208.548989347772
10.25	9.5	-211.795688030051
10.5	9.75	-220.096729261449
10	8.75	-205.823186799433
10.5	10.75	-224.379762239834
9.75	11	-206.54046140076
10.5	9.25	-228.657416083926
10	7.25	-205.17521768595
10.75	8	-197.698490265496
10.25	8.75	-201.743945491582
10.25	10.5	-208.945322559313
10	10.25	-219.679211920704
10.75	5.5	-186.823472239949
10.75	8	-211.385593382441
9.5	8.25	-206.626986867971
10.75	6	-202.601523872832
10.75	6.5	-207.05271374541
9	11.25	-225.708133563402
10.75	9.25	-211.633875262787
10.75	8.75	-214.733653684459
9.25	9	-216.788293556535
10.75	8	-189.323521569876
10.75	8.75	-197.104301355831
10.25	10.25	-211.666721399224
10.5	9.25	-220.359917808246
9.5	11.25	-218.833861059401
9.5	7.25	-207.17402078946
9.75	10.25	-211.219294076145
8.75	9	-218.266005817605
9.25	8.75	-210.689351960579
9.25	9.25	-209.044316501411
9.5	10.5	-217.880317779666
10	9	-206.031233014238
10	9.5	-216.557463946601
10	11	-216.365728422986
10.75	8.25	-208.445552498609
10.5	8.25	-221.273872873553
10.75	7	-208.25066396081
10.75	6	-207.05496934397
10.75	8.25	-214.611912234011
9.5	9.25	-211.945572269994
9.75	9.5	-221.328877667546
10	9	-216.893527820762
10	8.25	-205.073158583061
10.75	6.25	-213.893286490588
10.75	10	-210.177768922025
10.25	9.5	-215.265147529
9.5	11.25	-221.616144471826
10.75	7.5	-207.010176718078
10	8.5	-201.920339392428
10.75	8	-214.208839570088
10.25	7	-205.538504204103
9.25	8.5	-206.043932115787
10.75	9.25	-205.792038224236
9.75	9	-211.919355626992
10.75	6.25	-190.664528426306
10.75	7	-193.849644390692
10.25	7.5	-214.49445801344
9.5	10.75	-221.731588455203
9.75	8.5	-217.009658658762
9.75	8.75	-214.057678118501
9.75	11	-228.487710826103
9.25	10.5	-206.39231654761
9	9	-220.397829249326
8.5	9.25	-219.94680074726
9.75	8.5	-211.543017679721
9.5	8.25	-215.528208658264
10	7.75	-210.254231101575
9.75	11.5	-223.5604197437
10	10.75	-220.661866772236
10.25	8	-216.564615007028
10	9.25	-205.92225285018
10.5	8.75	-208.934964154952
10.25	8.75	-211.825904921116
10.75	7.25	-212.41997284322
9.5	9.5	-233.613133849009
10.25	9	-220.009973587782
10.75	10.5	-221.986198313617
10.75	8.75	-216.571768665431
9.25	11	-216.689683062263
10.5	9.75	-219.741592272756
10.75	8.25	-219.529585537472
10.75	7.75	-214.723179477646
10	7.75	-198.24749917126
10.75	8.25	-216.15958564573
9.5	8.75	-213.767547944556
10	7.5	-220.406250349278
10.25	8	-214.780360268664
9.25	11.25	-214.229757848368
10	9.75	-206.093065421375
10.25	7.5	-204.566230170516
10.25	8	-200.067665539129
9.75	9	-227.437534197833
10.75	9.25	-200.744082960417
10.25	9.75	-214.873087122778
9.25	10	-226.187224090146
10.25	8.75	-211.993213358286
9.25	9.5	-218.279513286563
9.75	12.25	-220.639139014226
10	8.25	-210.426330531253
8.75	12	-229.052038961775
9	8.5	-215.177676110453
10.25	7	-187.535978716593
10.75	8.5	-217.889172139949
10	9.25	-209.83235977381
9	8.25	-210.590082834315
10.75	7.75	-207.144013812947
9.25	11	-217.193706103955
10.25	8.25	-205.206542908269
10.75	8	-207.077318958108
10	7.5	-207.088259132496
9.5	10.5	-221.49334185199
9.5	8.5	-205.500132481417
10.75	8	-213.153878967693
10.5	6.75	-213.494247456688
9.5	13	-209.343015076933
10.75	10.5	-213.129231258107
10.75	5.25	-182.129576371455
8.75	9.25	-219.530557577555
10.5	8	-212.05244093556
10	9.75	-218.3219468354
10	9.5	-228.510441977847
10.25	8.75	-207.136711721504
10.75	6.75	-196.220960713488
10.75	8.25	-212.016930012198
9.25	10.75	-223.273562128819
10	8.75	-217.108232169819
10.75	6.75	-200.758245766227
10.75	7.5	-211.094919533107
9.25	10.75	-217.66961298695
9.25	11.75	-218.456335318808
10.75	9.75	-216.965133098654
10	11	-215.624042686246
10.25	8	-212.218725537403
10.25	7.5	-207.968284899991
9.75	8.75	-216.21833115113
10	10.25	-214.257750206952
9.25	11.5	-227.58008849662
10.25	7.75	-206.976134822277
9.75	9.75	-230.831469541185
8.75	11.75	-219.212443529844
9	12	-204.379565153895
9.25	10	-217.115125327514
9	8.5	-205.923034777134
10.75	7.5	-206.862089469802
10	9.25	-216.764233681131
10.25	7.25	-208.818191929527
9.5	11	-223.673862562052
10	9.25	-221.360536803432
10.25	9	-227.813084298575
9.25	7.25	-208.030574770362
10.75	6.75	-208.839636939258
10.5	6.75	-204.272290595303
9.75	11	-224.638101638028
9.25	9.25	-216.614170635463
9.75	11.25	-222.508805497522
10	8.5	-212.559605165712
9.25	9.25	-207.794532645066
9	10.25	-208.997184017137
10	8.5	-203.045128870106
9.25	8	-214.727689616349
10	9.25	-218.212978457844
10.5	7.5	-207.402741633737
10.25	8.25	-195.345902077833
9.5	11	-207.246738612495
10.5	7.25	-211.419555913415
10.75	8.5	-200.863587166013
10.75	7.5	-198.604106750416
10	8	-202.28551561039
10.25	11	-210.644429759991
9.5	10.75	-220.305567505689
9.75	8.75	-225.184262514225
10	6.75	-205.341471677246
10.75	8	-200.382144572389
10.75	7.25	-200.934164497923
9	16.25	-227.581123054297
8.75	11	-220.238162608403
10.5	6.75	-200.642443131399
10.75	10.25	-212.996780974436
10.75	7	-197.022541846887
10	6.5	-199.03988185335
10.25	6.75	-188.932924305588
10	8.5	-187.816938871673
10.5	8	-208.987796911805
10	10.25	-219.415912619809
10.25	8.75	-215.172402091133
10.75	8	-219.08032271573
10.75	7	-210.08669463113
10.75	9	-209.297367776778
9.75	11	-208.909931777646
9	10.75	-233.677141129639
10.5	8.25	-225.124427296985
9.75	8.5	-212.646830075024
9	13.75	-196.531691655181
10.25	8.25	-220.706512424427
10.75	7	-203.653752283337
10.5	8.5	-222.690724008846
10.75	7.5	-208.132870136315
10.75	7.5	-206.256984735055
9.75	8.5	-219.558991108559
10.25	8	-211.675074396754
10.25	7.5	-201.552602223312
9.75	10.5	-222.928589515824
9.5	7.75	-215.401727505793
10.25	10.25	-218.435794036685
10.75	7.5	-208.897551165577
9.75	10.5	-225.885508940648
9.75	8.5	-210.008247534949
10	9	-208.848561820805
9.75	9.25	-213.83593981957
10.5	8.5	-220.823511191656
9.5	9.75	-203.854797011879
10.5	9.75	-217.922930847088
10.75	6.75	-207.582885916558
10.75	6.25	-200.112795196733
10.75	7.75	-209.974034265019
9.5	10.5	-218.441306918084
10	8.75	-209.361491622892
10.75	7.75	-202.659143936489
10.25	7.75	-202.234146876395
10.5	8.75	-213.155736200806
9.75	9.25	-218.436409306984
10.5	9.25	-213.334270071606
10.75	8.5	-215.141030452638
10.75	9.25	-217.644420118219
10.75	7.75	-211.044365700615
10.25	10.5	-225.521464449357
10.5	8.25	-224.079984037668
10.75	7.75	-198.411005562618
9.25	10.25	-219.950107199004
10.5	8.25	-212.296908235778
9.75	11	-201.140322555356
10.5	6.25	-202.299759555779
10	10.25	-206.663429420684
10.5	8.5	-210.843725446355
10.5	8.25	-213.684262492519
9.25	9.5	-204.671069910543
10.75	9.5	-227.457386810244
10.25	8.5	-200.121107108403
9.75	9.5	-216.535123242903
9.5	9.25	-206.165284684177
9.25	12.25	-230.839079050406
8.75	12.75	-222.293758938088
10.25	9	-227.8312890183
9.5	8.75	-213.235149510151
9	12	-226.07983387007
9.75	8.25	-205.200331324613
10.25	7.5	-211.547912691598
