# Supplementary material for: Genetically Determined Variation in Lysis Time Variance in the Bacteriophage φX174
Source: G3 (Bethesda). 2016 Feb 22;6(4):939–55. doi: 10.1534/g3.115.024075 (PMC4825663; doi:10.1534/g3.115.024075)
Supplement: Supporting Information [file supp_g3.115.024075_G3_2015_024075-SI.zip › Lysis_Time_RMarkdown/Lambda_t0/Bootstraps/WT.boot.lambda.t0.txt]

t.0.hat	lambda.hat	lnLike
12.25	9	-241.731327103451
12.25	9.75	-227.954600000316
13	7.5	-223.390668622668
12.75	10.5	-241.963678607713
11.75	11	-236.107565436752
12.5	11	-239.125334515306
12.5	11	-234.959744167522
12.25	9.25	-230.347658848414
13.25	8	-223.423985481179
11.75	16	-238.949706910736
12	14.5	-242.340725924796
13.25	9.75	-230.723845489815
12.5	11.75	-232.71922829237
11.5	13.5	-248.304007425574
13.25	10.75	-242.59758278844
12	9.75	-232.792256200492
12	15.25	-245.925023750235
13	10	-232.667973934282
11.75	13.25	-235.158636069942
12.5	7.75	-227.683647526642
13.25	10.25	-243.725637538551
11.75	11	-236.116691284362
13.25	9.25	-232.984434434812
12	7.75	-227.135766364853
12.5	11.5	-245.147959959565
12.25	10.75	-235.067994947747
13	9.75	-237.486260412679
11	14.25	-240.659147757243
13.25	9	-237.931432064132
12.5	10	-234.791416369353
12.25	12	-236.554120886785
13.25	7.75	-220.482132826812
11.75	10.5	-246.540577591141
13.25	8.75	-231.265527982427
13.25	10.5	-246.633483652565
9.75	16.75	-244.638516425534
12.25	11.5	-241.966844386763
12	11.25	-229.544310333286
12	10.75	-236.808652078106
13	9.25	-236.057237720386
13.25	8.5	-231.164399616777
12.25	10.75	-237.44615899731
13.25	8.75	-238.561089675663
11.25	12.75	-256.146489374868
11.75	11.25	-233.52010602564
11.75	9.75	-244.882470317361
12.5	9.75	-237.140097909618
12	10.25	-229.777600254171
11.5	11.5	-233.856983173288
12	11.5	-235.444907426911
13.25	9.75	-240.844017297813
11.5	9	-221.899405507007
13	11.75	-241.623063524796
11	17.25	-251.36831802226
12.25	11.75	-238.441317091815
13	8.5	-242.581561761877
12.25	12.5	-240.299257110095
13.25	12.5	-247.154761869552
12	10.75	-239.004984725112
13	12.25	-247.098135240588
11	13	-244.025403252101
12.75	9.25	-238.125448887085
12	8.5	-228.114199621272
11.75	10.25	-249.898676245427
13.25	7.25	-229.77605257414
13.25	8	-221.62002005162
13.25	12.25	-245.150461434912
11.75	10	-237.898143362261
11.25	11	-232.719159761771
12.5	9.25	-234.320966847603
12.5	9.75	-224.604779490135
13.25	10.5	-226.608495651819
13	11.25	-247.554734619197
11.75	16	-250.84249541713
11.5	13.5	-239.164677271486
12	8	-208.185099027553
12.5	10.25	-226.514173997841
12.75	12	-249.858011082607
12.25	12.25	-235.227038365323
13.25	13.75	-232.042984433136
13.25	8	-233.208843469256
11.75	10.5	-236.983423430084
13.25	8.75	-236.974072061643
12	11	-231.404843846442
11.75	10.75	-242.581361574054
13.25	7.5	-211.339232443123
11.5	13.25	-247.185268361014
12.75	9.75	-239.841079159673
11.5	14	-243.488676749607
11.75	13.5	-251.988394931004
13.25	10.75	-233.33978865876
13.25	7.75	-227.144648468083
13.25	11.5	-223.534516325315
13	10.25	-231.319680020877
12.75	11.25	-250.404564545817
13.25	11.25	-230.916086926522
12.25	13.75	-248.321162505198
13.25	9.5	-242.997974001435
13.25	8.25	-222.748396929795
13.25	9.5	-236.050080364143
13	9.25	-244.564116345959
12.25	10.5	-248.82610341883
12.75	9.75	-239.198951856365
13.25	11	-231.997252071982
12.5	9.5	-241.961045646517
13.25	9.25	-219.277665620436
11.5	11.25	-233.13166088823
13	11.75	-241.341855780821
12.25	13	-255.406535339566
13	11.25	-234.911979542922
12	10.5	-236.86074187419
13	10.5	-248.467761973588
12.25	10	-237.502298659273
12.25	10.75	-237.536842589257
11.5	11	-236.4276758096
12.5	10.25	-240.487536977721
12.25	11.25	-234.626735002193
12.5	11	-244.956659430702
13.25	9.75	-233.318714778685
12.75	11	-235.201648361996
13.25	11.5	-248.92257276958
12	11.5	-241.544360701256
13.25	9	-239.285917639216
13.25	10.5	-228.737744042964
12.25	10.75	-233.315503885425
12.25	9	-226.059457081571
12.75	11.75	-246.160008636488
13.25	8.5	-229.076338605179
12.25	10.75	-240.700632334873
13.25	9.5	-231.968537867883
13.25	7.5	-225.230959295814
11.75	14.75	-249.15663468026
12	10.75	-238.536917729344
12	11	-243.830980321808
12	8.5	-230.867851482042
13.25	10.25	-236.614653828291
13.25	8.5	-234.635156599058
13	8.5	-218.808499419245
11.25	16.25	-232.353264037688
12	10.25	-237.566759485099
12.25	13	-254.712174676888
13	11	-243.667214678975
11.25	11.25	-242.359001539575
11.5	12.5	-231.535389339012
12.5	10.5	-233.24835580958
13	13	-242.316726621306
12	10	-230.732259127751
11	13	-233.736217875888
12	14	-259.710338110846
13	6.75	-220.332154104861
12	10	-229.319028876549
12.25	12.25	-244.62017993399
11.5	13	-245.512079217516
13.25	10	-229.107971302674
12.5	10.5	-230.714539069143
12.5	12.5	-249.843957686721
12.25	13.75	-235.536429687938
13.25	7.5	-227.304994586941
11.5	15.25	-248.246236530528
12.5	11.25	-240.645014251675
12.25	10.75	-240.361003644702
11.25	17	-246.256683233915
12.25	9.75	-223.499543107547
11.75	13.75	-242.816666424763
13.25	9	-221.163206081158
13	10.25	-230.026235304694
13.25	8.5	-234.689082732486
12	10.5	-245.423768495367
12.5	8.75	-228.759982208814
10.25	16	-250.803751147217
12.75	10.5	-236.981140601835
12.75	8.75	-233.861891941616
13.25	10.25	-227.628766759804
13	8.25	-235.339176286137
12	9.25	-235.29053181922
12.25	11.25	-227.929376188657
12.5	9	-226.88668472567
13.25	10	-244.314541499911
12.5	13	-236.022596371246
13.25	8	-241.242201707956
12	13.5	-248.019442750668
11.75	12	-235.680860169127
12.5	10.25	-245.813094848076
12	11	-244.041742478637
12	9	-230.110276985619
12	11.75	-239.80672862186
12.25	11.5	-234.966517666822
13	8.75	-210.835771862196
10.75	17	-247.7803482528
12	14	-246.19424981164
11.75	9.75	-223.834096213793
12	11.5	-235.3974033731
12.5	10	-225.972231240011
12	10.75	-249.888925959437
12.25	13.5	-248.819819229059
12.75	9.5	-230.71824504305
12.25	12	-246.263220764655
12.25	10.5	-244.514441910264
12	11	-237.475542829088
12	12.75	-236.961504238005
13.25	9.75	-241.569726073963
11.25	9.75	-231.83962437286
11.5	13.75	-242.192671546943
13.25	8	-226.435801641912
12.25	11	-237.276150202535
11.5	12	-248.208320826243
11.75	12	-241.075194908859
12.25	15	-231.488225826612
12	8	-219.765819512981
13.25	9.75	-233.619253943985
12.5	10.5	-244.443569759832
12.25	12.75	-251.311224018098
13.25	9.5	-231.493190354885
13	9.25	-220.767163418092
12	9.75	-234.698521414916
12.5	10.75	-237.361403594935
11.75	12	-237.95311551718
12.25	8.5	-224.709509427073
12	11.75	-245.250260811211
12	11.75	-253.946954538525
12.25	10	-221.697614590554
11.75	12.25	-248.406741853942
12	10.25	-229.498081958607
11.25	13	-229.794377612312
12.25	12.25	-237.420726622481
12.25	11.25	-235.212174889812
11.25	14.75	-239.899426314916
12.5	11	-247.050216937252
12.25	13.25	-241.959187796364
13	8.75	-237.575127096531
12	9	-231.490054978747
12.25	11.75	-233.234545443584
12.5	9.5	-239.881911499356
12.25	9	-229.994315827678
12.5	12.5	-233.933555828212
13.25	8.25	-224.168934271321
11	11.75	-247.877807545404
13.25	8.75	-226.987432572064
12.25	10	-234.702721559345
13.25	11.75	-243.749227461056
12.25	12	-249.852564017367
11.75	11.25	-237.806077946998
12.25	17.5	-247.910198410395
11	14.75	-257.138310727301
12.75	11	-243.359011003419
12.75	9.5	-223.786280026307
11.5	13.25	-248.039485595785
12	9.75	-232.45851377032
12.25	10.5	-244.101557844484
11.25	16.75	-240.585125564909
13	9.25	-238.574339944603
12.25	13.25	-241.751527796425
11.25	14.25	-245.559158489047
13	9.25	-233.42055141066
13	9.5	-222.839408254425
12.25	9.75	-240.423339631766
13.25	11.25	-232.836129396367
13	9.75	-239.276213654245
11.75	12	-241.476119421346
12.75	10.25	-236.747767127526
12.25	11.25	-233.475550338877
12	9.25	-227.780318622242
13.25	11.5	-250.605219795276
12	10.75	-242.213220800316
13.25	13	-237.314432691168
12.5	8.75	-232.402007540143
12.25	12.75	-249.282879006021
12	11	-237.433821265873
12.75	9.75	-230.001660723672
12.25	10	-241.977475919797
12.5	10.25	-236.246315875972
13.25	10	-228.799717527901
12.5	10.5	-236.611666104835
11.75	11.75	-238.043666605309
13.25	10.75	-244.58357839583
11.25	14.25	-241.97436556233
13.25	9.75	-221.397239213133
12.25	8.75	-230.021285782618
12	11.75	-224.377848867314
12.5	9.25	-233.816950366266
12	12.25	-241.028753560508
12.5	10.5	-229.037693475783
13.25	10.5	-222.059446095623
11.5	10.5	-228.590975306505
11.75	14.5	-250.430583419307
12.75	11.25	-233.142738016264
10.75	14	-247.069048477658
12.75	9.25	-222.272251890338
13.25	10.5	-234.249699228446
11.75	13.5	-234.621873049007
12.25	10.75	-243.179158284108
12.25	10	-239.900588392572
12	9.25	-234.039369961384
11.75	14.25	-235.250975808046
11.75	11.25	-226.925376422977
11	12	-225.915828111299
12.25	13.75	-253.907808653954
13	8.25	-215.029753859226
11.75	9	-228.001829418205
12.25	10.75	-226.207984223191
12.5	12.75	-255.077582441959
12	13.75	-239.172151938958
11.5	11.5	-232.261615826928
12	9.5	-225.018757210654
12	12.25	-241.983522829241
12.5	12.75	-233.218060566941
12.75	11.75	-232.531622693523
12.25	10.25	-238.910404067374
12.5	11.5	-233.848534670907
12.25	11.75	-256.846290861422
12.25	12.25	-241.603252105069
12.5	10.5	-229.755246338063
11.75	12	-240.089878122713
12.75	12.75	-236.338513006062
13.25	10	-228.032736497867
11.75	12	-244.462337348137
12.25	10.25	-238.811264512941
12.5	11.75	-238.356605115393
12	12	-224.8071710853
12.75	8	-234.27445167606
13	10.25	-223.596220825088
12	10.5	-242.877410141677
12	11.75	-237.409489955854
13.25	11	-244.680345942284
13.25	12.75	-234.193611936924
12.5	8.75	-241.043490322757
12.5	12.25	-248.474504008164
13.25	7.25	-224.095327670783
12.25	9.5	-241.749552004465
11.25	15.75	-253.247618238405
13	8	-225.111881930533
11.5	12.75	-246.097222577817
11.75	13.5	-236.733112147442
13	12.5	-230.415934664369
12	13.25	-247.909654015288
12	13	-234.339137359798
12	12	-240.632810321977
11.5	11	-239.498424631794
12.5	8.25	-233.503061370079
12	9.5	-232.431687328395
12.75	8.25	-234.91494250039
13.25	9.5	-220.654267268549
12.5	10.75	-244.464375921455
12.25	7.5	-212.038021943762
12.25	9.75	-226.926488634753
12.25	12.5	-246.130485112381
13.25	9.25	-234.109450713183
12.25	12	-238.977480387841
13.25	7	-217.819203048338
10.25	14.5	-246.319826465254
12.25	9.5	-232.059156638079
12.75	12.75	-244.207464685572
12.25	9.5	-242.838983681552
13.25	9.25	-234.47743495358
12.75	10.5	-221.956530836346
11.75	13	-243.85534957529
12.25	11.75	-231.899344583282
13.25	9.75	-239.365702844071
12.5	10.5	-242.451456057829
13.25	10	-227.486722023753
13	8.75	-239.36002650207
11.75	9	-222.623008999351
13.25	8.5	-222.647005828006
13	8.75	-223.245607589432
12	11.5	-243.086788099234
11.25	13	-245.495826799282
13	7.25	-219.889587530872
12.5	10.75	-228.084824828852
12	10.5	-233.854353164682
13	9.75	-231.273499802886
13.25	9.5	-224.770005337669
12	9	-227.975976334577
13.25	11.5	-222.458360261333
12.25	10.5	-230.758034780189
12.5	10.25	-245.427335924405
11.75	12.25	-239.959511886594
12	16	-260.261255400387
12.5	8.5	-233.261103096594
10.75	16.5	-250.402576546487
12	11.75	-235.430042695393
12.5	11.25	-230.718239138196
13.25	11.5	-242.202976609224
13	11.75	-231.231008567779
12.25	9.25	-232.550421645764
13.25	7.75	-228.919441049257
13.25	9	-237.898839343247
12.5	11	-240.93803713337
13	9	-227.465667251404
12.5	11	-234.07822046569
13.25	10.25	-240.363415844215
11.75	10	-238.154967503448
11.5	13.25	-243.338808826273
13.25	9.25	-227.328181943082
13.25	12.25	-243.674229903999
12.25	7.25	-222.382239491045
11.75	13.75	-241.714950058659
12.5	9.75	-246.891830668008
10.75	15.75	-244.844176992091
12.5	13	-247.701755892983
13.25	10	-240.866509587483
11.25	13	-244.201061480864
13.25	9.75	-228.925173953577
12.25	12	-238.37884207202
13.25	11.75	-245.101284673966
12	12.25	-243.683029273111
12	8.25	-217.842933629473
11.75	13	-233.124886635571
11.75	10.25	-234.794833246997
12.25	10.75	-235.088690212294
12	11.5	-235.118914840443
12.5	13.25	-239.955466091975
12.75	9	-226.508332145345
12.5	9.5	-225.19316790755
12.5	11.25	-234.051167268182
12.75	10.75	-236.11451387853
11.75	11.25	-236.604776007149
12.25	8.5	-225.735153971267
13	8.5	-228.639207859292
11.75	13	-239.013523960525
13.25	9.5	-230.622026742635
11.5	17.25	-248.316489076481
13.25	8.5	-221.696617317066
13.25	10.5	-230.117530639579
12.75	11.5	-230.384655385351
12.75	11.25	-233.188866098335
13.25	12.5	-236.810487503541
12.5	8.25	-234.277096733463
11.75	11.5	-238.671908072958
13.25	7.5	-220.561493217994
12.25	9.5	-231.280029137434
12.25	10	-237.920246943201
12	14.5	-252.712534467091
12.5	11.5	-236.349389571978
12.25	13.75	-235.071084980958
13.25	9.25	-229.313119976582
11.75	10.75	-242.520433855972
12.75	10.75	-238.879308848923
13.25	10.75	-229.487816961022
12	11	-235.161530696316
12.5	7	-223.843428716451
11.75	9.75	-232.777884442352
13	8.5	-218.193639033032
13.25	9.75	-239.106772970199
12	10.75	-241.131977572263
12	12.75	-234.517806055096
12.25	8.75	-224.123809250549
13	7.5	-223.861947782268
10.75	13	-236.523047170131
13.25	8.5	-230.099274377832
12.5	13.25	-243.742024076815
12.25	9.25	-230.612629042307
11.5	15.5	-259.476357620025
12	10.25	-237.549800809183
11.75	14.25	-248.806210177451
13.25	9	-239.85838576745
11.25	14.5	-230.658859832046
12.5	9.25	-229.152447596088
13	10.5	-235.684897574955
12.5	10.25	-240.743387653029
13.25	14	-248.705911055559
12.25	12	-231.622215840426
13.25	8.25	-227.320695322489
13.25	9	-237.273763316288
12.75	9.75	-230.134192073725
11	12.5	-239.452374137326
13.25	11.75	-230.17085088326
12	9.25	-230.917575750059
12.25	10.25	-234.753968827705
13.25	8.25	-230.572928024816
13.25	8.5	-228.149816832448
11.5	16.75	-237.329584783736
12.5	12	-237.685397461376
13.25	7.5	-225.377561973297
13.25	11	-229.014030445599
13	8.5	-232.674648851081
11.75	9.75	-226.548023244218
13.25	14.75	-227.40761017289
13.25	9.5	-234.321331170828
11.25	13	-241.119716587434
12.5	9.25	-236.152981024699
11.5	10.5	-234.478645104329
13.25	10	-227.329784412509
12.5	10.5	-235.137778059636
13.25	9.25	-236.329400809067
12.25	10.75	-226.684001024331
11.5	10	-238.171423812699
11.5	13.5	-239.985560842606
12	11	-226.921531585075
13.25	11	-240.256997649323
13.25	7.75	-230.908975023323
12.5	8	-221.024101569775
12	10.75	-225.288505851227
11.5	14.75	-249.664215685276
12.25	8.75	-243.805185113248
12.25	8.75	-230.835919014171
12	14.75	-246.998055635794
13	9.75	-247.231347297779
13	12.25	-242.522190320465
13.25	11.25	-237.64560768255
12.75	10	-229.238465405885
12	13.5	-235.300089829958
13.25	11	-226.321092396505
11.75	13.5	-239.449834193924
13	8	-227.985452496726
12.25	13.25	-234.157763113905
12.5	10.25	-229.714760682775
12.5	10	-230.351035069272
13.25	9.25	-233.384787155093
13	10.75	-249.860226551616
13	8.5	-229.047574750077
12.25	14.5	-225.825841675152
13	7	-226.71489785568
11.5	13.25	-241.462771065491
12.75	10.25	-246.144151796807
12.75	9	-222.228811782503
11.75	12.75	-237.636236194844
12.75	12.25	-232.290672575249
12.25	15	-240.88335931268
12.5	11.25	-245.645323913812
12.5	10.5	-245.886168065652
12.25	8.75	-229.512924818466
12.25	10.5	-232.056076071632
12.25	10.5	-227.579071406461
12.25	12.5	-221.506261675851
12.5	8.5	-226.374409778441
13.25	6	-208.854460277924
12.25	12.25	-239.920360167237
12.25	13.5	-248.163353871351
12.5	9.5	-231.677167995465
12.25	14	-234.973737577025
12	11.5	-235.603930636333
11.75	10.75	-241.708538990729
13	12.75	-233.157981794005
12.5	11.5	-245.802474130851
13	13	-237.852436428666
12.25	13.25	-240.357933952406
10.5	14.75	-248.170817038206
13	11	-239.992848915649
12.75	8.5	-228.389549403007
11.75	10.5	-238.703667705747
12.75	9.75	-232.531848988
13	9	-231.744087562244
13.25	12.25	-241.995249013621
12.25	10.5	-246.155105525661
13.25	10.25	-204.527782048665
13	8.25	-212.749612979716
12	10.75	-236.032798524463
12.5	11.25	-237.55894209804
12.5	9	-220.694694335615
12.25	10.25	-246.048553071769
13.25	8.25	-239.644146592562
12.75	11.25	-234.739577955468
12.25	10.25	-235.001314929732
12	11	-229.80004537401
13.25	8.5	-227.860800327533
13.25	9.5	-240.086645102494
12.75	8	-235.13288106294
13	8.25	-224.337331825512
12.75	9	-234.64590344187
12	9.5	-233.525282882895
11.75	10.5	-234.828205793724
13.25	7.75	-230.279961148156
12.25	14	-235.429835035134
13	9.75	-243.830267149353
12.5	12	-240.590833172432
12.25	12	-241.804109786095
12.75	9.5	-243.140825083008
13.25	7.75	-232.6979743661
11	14.75	-239.200431093031
13.25	11	-229.030701020893
11.25	14	-232.198693609089
12.5	12.5	-245.910999736354
13.25	12.25	-235.672379966916
13.25	9	-220.453851142207
12.5	8.5	-232.193149874297
12	9.75	-235.864192911284
11.75	12.75	-251.220155284879
13.25	7.75	-225.453432201049
12	10	-232.8902568102
12.5	12.25	-224.979477107239
12.75	9	-242.847332340831
12	9.25	-238.105226564771
13	8.5	-232.676781638971
11.75	9.75	-228.336463822553
13.25	8.25	-233.651506489448
12.25	11.25	-242.549186326499
13	7	-214.500733971272
12.75	10.75	-234.126692977107
13.25	9.75	-236.846969009585
12	14	-247.866501453024
11.5	13.25	-228.21715468444
13.25	7.5	-229.441538918267
12.25	12.75	-231.514696184262
13.25	8.25	-229.051510454862
12.5	10.75	-231.332525929724
13.25	8.5	-234.17581073632
12.25	15.25	-230.839160458893
12.75	9	-231.078876019714
12.75	14.25	-247.318746330954
12.25	9	-232.682847333999
12.5	12	-229.774146275049
12.75	8.25	-223.246141799725
13.25	8.75	-231.445609536643
12.5	10	-238.901008827491
13	8.25	-236.284669219156
13.25	10.25	-236.951630618106
13.25	10	-228.898092131942
11.75	11	-238.156799072977
12.25	9	-227.90482949436
12	8.75	-221.917350039685
13.25	8	-221.719042372284
13.25	11.5	-233.521867414514
12.5	11.25	-231.141729905285
12.25	11	-258.646123412477
13	9	-228.021596312749
12.25	12	-230.879019724566
11.5	12.75	-245.394250720258
13.25	9	-227.75871364949
11.75	9.75	-237.065144380575
12.5	11.5	-237.581304106382
12.5	10.5	-234.462203248887
12.5	9.5	-217.634764383068
12.25	10.25	-242.330791171064
13	9.25	-227.703079704744
13.25	9.75	-228.92892780212
11.75	10.25	-244.429941883623
11.75	15.25	-248.130391930117
12	12.5	-239.131350908731
13.25	10.75	-243.365389619668
12.25	12.5	-247.668617865745
12.5	10.5	-235.430177985748
13.25	7.5	-232.756335816037
13.25	9.75	-232.284450267048
12.25	9.75	-235.049352189839
13	11.5	-232.627549740962
13.25	13	-238.175115940546
12.5	10	-225.361259571844
12.25	13	-247.946427079768
12.25	10.5	-226.806039796701
13.25	10.75	-246.578370977153
11.5	12.25	-253.055837290723
13	8.25	-231.321790218993
11.75	15	-236.503628203278
13	9.75	-225.904909481846
13.25	12.25	-236.897333210728
12.75	13	-249.403913820203
12.75	8	-225.05754405019
13.25	13	-250.946186432592
12.25	11.75	-236.516737119602
11.5	14	-248.515375785904
12	12.75	-239.012899480541
12.25	10.5	-234.319772043747
11.75	10.75	-241.885484659241
13.25	7	-234.79842978936
11.75	13	-227.309948499284
12.75	9.5	-219.270413522559
12.25	10	-229.945708716674
13	11.75	-249.995502209354
13.25	8	-222.083755306657
12.5	10.25	-230.391767992484
13.25	11.25	-224.495375231901
11.75	12.75	-236.329089322496
13.25	9.75	-236.333217756623
11.75	12.75	-248.178024531183
11.75	10.5	-240.682025689851
11.25	14.25	-236.82629241353
13.25	7.5	-230.10391512568
12.25	12.75	-239.882281152755
12.5	10.25	-234.766847319136
12.5	9.75	-227.201712064096
12.5	8.75	-227.269308306471
12.25	10.5	-230.474754298012
12.5	9.75	-236.630647584735
13.25	8.25	-234.869884295327
12.5	10.5	-245.128493220264
13.25	11.25	-233.74474852664
13.25	8.5	-229.757229478063
12.25	12.75	-238.483363515397
13.25	10.75	-239.210537054631
12.5	11.75	-247.010945028308
12.5	12	-229.655824999525
11.75	13	-250.289669317001
11.75	11.25	-223.732303026336
11.75	11.75	-239.610099083454
13.25	8.25	-233.087220528464
13.25	10	-237.022368538558
12.75	13.5	-233.803531564193
13	7.75	-239.522254232372
12.75	7	-213.357527288902
12.75	9.75	-229.581701463111
11.75	9	-228.878342760804
11	13.5	-250.488611956945
13.25	11.75	-239.229129703683
13.25	7.25	-217.408568948538
13.25	9.5	-221.138111685794
12.75	12.75	-241.911039662068
12.5	11	-241.087869683061
13	7.75	-218.014592538525
11.75	11.25	-237.648965709698
13.25	9.5	-238.487451884129
12	11	-235.975212034693
12	10.25	-226.551569545603
12.5	14	-254.387779141779
11.25	12.5	-243.876094271132
13.25	11.75	-222.901141667762
12	15.5	-242.098744823394
11	13.5	-248.386825888783
12.25	11.5	-236.105480713314
11.25	11.75	-238.868763126988
11.75	14	-239.965748472946
13.25	8.25	-221.426957318926
12.25	17.5	-230.147380795458
11.5	13.25	-253.61457079682
12	10.5	-233.554904113556
11.75	10.25	-231.719889379329
12.75	11.5	-242.464088052607
12.5	9.25	-236.594285051787
11.5	12.5	-246.696253898961
13.25	14	-240.994810921603
11.75	10.75	-232.04044232426
13.25	9	-230.141741240888
12	9.75	-235.241183900388
13.25	8.5	-231.164806951094
13.25	7.75	-223.583855942666
11.75	12	-246.095439862391
12	14.5	-241.64246433676
11	12.5	-244.855022320664
11.5	13.5	-249.6681620184
11.5	12	-232.767148260714
13.25	10	-236.865343671157
13	10.75	-238.503296125242
12	12.25	-236.143819823926
13	10.5	-236.857189398455
13.25	10.5	-225.437350812149
11.25	13.25	-245.537256680276
13.25	11.5	-243.825183199335
11	12	-237.053583791564
12	10.5	-238.247659636384
11.75	11	-232.874356987811
13.25	9.25	-243.718638961578
12.75	9	-242.118939481186
12	11.25	-242.387021862903
11.5	17.75	-235.429883617002
12	12.25	-238.802413168067
11.75	12	-245.902147004882
13.25	10.5	-231.058740005803
12.5	12.25	-233.455818169736
12.25	9.25	-235.848978670699
12	10.25	-226.104304865438
12.75	15.25	-249.099041933503
12.5	11.5	-235.928562388869
13	10.5	-239.441486832511
11.5	11.25	-245.573318455215
12	11.75	-256.269187111759
11.75	11.75	-243.119981153511
11.5	11.25	-240.336005863934
13	9.5	-214.806058133372
13.25	8.75	-226.505933313074
12.25	11.25	-247.903721698947
13	9.5	-225.386157322414
11	10	-233.005180207689
12.25	11.25	-236.29540194011
12	13	-246.576566229716
12.25	10.25	-242.455424408263
12.5	11.75	-246.710249488559
12.75	9.75	-245.552385667175
12	13.5	-239.951619872433
13	8.25	-213.988407659949
13.25	8.5	-230.649741585338
13	13.25	-241.962611573477
12.25	10.75	-230.594326708226
12.5	13.25	-235.162386908085
13	11.75	-221.675294612484
12.25	12.25	-247.786259876329
12.25	12.25	-251.317657005794
12.25	13	-244.925353290043
12.75	10	-228.449210510504
11.75	9.75	-230.595976014923
11.75	10.25	-224.784991419904
11.25	12	-230.214380498347
12.25	11.5	-238.568335702495
13.25	11	-239.108684175506
12.75	9.75	-230.134608995235
12	9	-225.877640038965
12.5	8.75	-229.307346437904
12.25	10.5	-227.647190211069
12.5	10	-235.612073102637
12.5	11.25	-247.521187573521
12.25	12	-234.668313226317
12.25	11.25	-237.997992045987
12.75	9.25	-239.156128912978
11.5	12.25	-246.1696769915
12.5	11	-238.206756413887
12.75	13	-242.862294674061
12	12.5	-244.813499347582
13.25	11	-236.72180343235
11.75	12.25	-242.698814463112
11.25	13.75	-228.40787460405
12.75	8.75	-243.735342408426
12	11.75	-250.099920813817
11.75	12.5	-248.569827680215
12	15	-230.094048208901
13.25	11	-250.398945197029
11.75	10.5	-234.860619754007
12.25	10.25	-246.250454181519
12	12.75	-243.772034104759
13.25	8.75	-227.305234637084
12.5	9.25	-235.262504609189
12	10.5	-230.666242164316
13.25	13.25	-249.986889189644
12.25	10.5	-243.848789676611
13.25	8	-229.907106212082
12	10.75	-250.273371155487
13.25	11	-228.402401154463
11.25	10.5	-236.215447141738
11.5	13.75	-240.706178282488
13.25	11.75	-234.988239729867
13.25	12	-239.826971181846
13	11.5	-245.680088123881
12.75	11.5	-242.622536444001
13.25	11	-232.117633398166
13.25	8	-214.0747287787
12.75	11.5	-245.215595206546
12.25	13	-253.908161277751
11.5	16.75	-250.014537832519
12	10.25	-217.908348197548
12.25	12.75	-252.578838540783
11	15.25	-238.001931765579
12	12.25	-244.400181452412
12	11.5	-224.657744896519
12.5	11	-231.502298289594
12.5	9.75	-248.217419031128
12.75	12	-248.342487917788
12.75	10.25	-228.858039863201
13.25	11.75	-235.847540122853
12.25	10	-225.896960953355
13.25	7.25	-214.594406269328
12	10.5	-235.557095063642
11.5	13.25	-254.221810308436
12.5	11	-243.389297606247
11.25	16.25	-252.300281596739
11.5	11.75	-239.639460723745
11	14.25	-254.119026714925
12.75	12.75	-234.82114694832
12.75	12.5	-243.202033834728
12.5	13	-240.098126203763
12.25	13.75	-233.293399431304
11.75	8.25	-233.558066048462
12.75	11	-223.331473710232
13.25	8.75	-224.333781684428
13.25	7.5	-220.256407357991
12.25	12.75	-238.391312229698
13.25	10	-231.069171522694
13.25	10.75	-231.059465426151
13.25	9	-228.210083658771
12	11	-225.647291287692
12	8	-224.843777881257
13.25	10.25	-239.393365654375
13.25	12	-234.529161414644
13.25	11.75	-240.941252473552
13.25	9.75	-232.142746828459
13	9.75	-227.642696817179
11.75	13	-248.921648628007
11.75	11.25	-249.254417133667
12.5	12	-233.50959025328
11.75	13.5	-233.879331633152
12.75	7.75	-207.79486678925
13.25	9	-244.13382514831
13.25	11.5	-234.523903818251
11.5	13	-242.52787874279
13.25	9	-233.401209947211
12.25	13.25	-243.859518352057
11.75	9.5	-230.720452731844
13.25	10.25	-238.017478868354
12.75	12	-234.06043489427
12.5	9.5	-236.04967191437
12.75	9.5	-218.094604693373
13	11	-232.987738456551
11.5	14.5	-257.941794017068
12	11	-233.355422270272
11	14.75	-235.00931109607
12.25	11.75	-228.181532718921
12.5	12.25	-246.94437392759
11.5	14.25	-241.822484721761
12.5	6.25	-216.026148682316
12	11	-235.28216567046
11.75	15.25	-229.738504515491
12	11.25	-235.300385940408
12	10.25	-224.68748895326
12	13.5	-253.775971433091
12.75	8.75	-225.102891957528
13.25	6.75	-219.881443955361
13.25	7.25	-220.53602467982
12.25	14.75	-240.6227160834
13	11.5	-234.39114263577
13.25	9.75	-240.64218099061
11.75	12.75	-246.866136027228
11.75	11.75	-256.068065461899
13.25	9.75	-230.080153710296
11.75	10	-238.34855053349
11.75	13.5	-234.273290224371
13.25	9.25	-237.237802295207
13.25	7.5	-223.913956713738
12.5	13.25	-233.370718052077
13.25	9	-237.611111127312
13.25	10	-237.591776488128
11.5	12.75	-242.914441782751
13	9.5	-238.324571270187
13.25	11	-228.360898592471
12	9.5	-234.207609237922
12.25	13	-254.958248129304
11.75	13.25	-223.427515691335
13.25	9.25	-238.67914869728
11.5	13.25	-241.914385226874
12.5	10	-230.461927887349
12.5	12	-234.50568742682
11.75	10.25	-242.83289320326
13	9	-230.215966436513
12	9.75	-229.847916575751
13.25	9.75	-238.687337732117
13.25	10	-229.505804140747
13	9.75	-238.747952816827
11.75	11	-240.814757764677
12.75	13.25	-241.471670436545
13.25	8.5	-223.790297755237
12.25	9.5	-231.864652448508
12.75	13.5	-232.293165172763
12.25	12	-246.076406534707
12.75	10.75	-232.783180267576
11.5	14	-242.352592703303
12.5	10.75	-235.633475812217
11.25	12	-247.475832141633
13.25	12.75	-244.354061656819
11.5	10.75	-240.069407192074
11.75	10.75	-243.374599292134
12.25	12.25	-234.466829599792
13.25	11.75	-243.197310084095
12	11.75	-238.037546642978
12	9.25	-227.324886471653
12	9.25	-227.126647796155
12.25	12	-235.904370853965
12.25	10.75	-231.898225657539
13.25	10.5	-221.574863313653
10.75	14	-244.769048293386
13	8.75	-229.316652697458
13.25	11.5	-242.242240589133
12.5	6.75	-221.585749334014
12	10.25	-238.785750112068
13	8.75	-244.407900245692
11.75	11.25	-235.916364858896
13	9	-233.977078956334
12.5	11	-238.828854571337
13.25	9.25	-231.297086135541
12	9.75	-229.215564045534
12.75	8.75	-223.137498739594
11.25	13.5	-248.740879354086
12.25	11	-243.278274759557
12.75	8.25	-213.78756305655
12.25	11.75	-245.271706768449
13	9.75	-223.753122852553
13.25	7	-214.109567387778
11.5	15.5	-246.143426365439
13.25	10	-226.685263693981
11.5	13.5	-251.234222658746
12.25	12.25	-225.390363109475
12.25	13	-242.827353641375
12.5	11.25	-235.80294927038
13.25	8	-222.67062968249
13.25	10.75	-230.822496110782
13.25	10.25	-227.758533524446
12.5	10.75	-231.318156760729
13.25	8.5	-230.901986374286
11.5	11.75	-236.894183242535
13.25	8	-220.329310362856
13.25	9.75	-239.651264662376
13.25	8	-232.134032574091
13.25	8.75	-218.051852073876
12.75	7.5	-216.232015389477
12.5	9.75	-224.203183700943
12	8.5	-217.688899248857
12.5	9	-233.143917230898
11.25	15.5	-251.896743419039
12.75	12.25	-248.979099319989
12	12.75	-242.902567600963
13	9.5	-222.441806058133
11.5	12.75	-236.617863098341
12.5	7.25	-227.615277863635
11.25	14.75	-234.395427587807
12.25	12.25	-250.038242292001
11	13.25	-246.587046207893
12.5	8	-231.480504682623
12	9.75	-229.90343114821
11.5	11.75	-240.926882645649
11.75	12.5	-231.232714843584
11.75	9.25	-250.870417441326
12.25	11	-240.156989517089
13	11.25	-244.845907040347
12.25	9.5	-234.41720011884
13	10.5	-231.170838541069
12.5	12	-231.112528683109
