# Supplementary material for: Genetically Determined Variation in Lysis Time Variance in the Bacteriophage φX174
Source: G3 (Bethesda). 2016 Feb 22;6(4):939–55. doi: 10.1534/g3.115.024075 (PMC4825663; doi:10.1534/g3.115.024075)
Supplement: Supporting Information [file supp_g3.115.024075_G3_2015_024075-SI.zip › Lysis_Time_RMarkdown/Lambda_t0/m.4B.t.0.by.lam.txt]

-475.173606793417	-469.747077663071	-464.59344792125	-459.694010233708	-455.031737671026	-450.591097540941	-446.357889554758	-442.319104691095	-438.462801727989	-434.777998910362	-431.254578626465	-427.88320330156	-424.655240993796	-421.562699406724	-418.598167224138	-415.7547618327	-413.026082631863	-410.406169243407	-407.889464028151	-405.470778398021	-403.145262480215	-400.908377748497	-398.755872286563	-396.683758391067	-394.688292258605	-392.765955532479	-390.913438512349	-389.127624853416	-387.40557760223	-385.744526433978	-384.141855971559	-382.595095080268	-381.10190704371	-379.660080536896	-378.267521321585	-376.922244596883	-375.622367945208	-374.366104819871	-373.151758526097	-371.977716652125	-370.842445911364	-369.744487360438	-368.682451961334	-367.65501645897	-366.660919548153	-365.698958306396	-364.767984871197	-363.866903342351	-362.994666891634	-362.150275063747
-472.196022786805	-466.846312144431	-461.766026956842	-456.936700113553	-452.341522890299	-447.965161255397	-443.793596185017	-439.813984399159	-436.014536529843	-432.384410222388	-428.913616071837	-425.592934626797	-422.413842965928	-419.368449578772	-416.449436471268	-413.650007573948	-410.963842663058	-408.385056116151	-405.908159917635	-403.528030409359	-401.239878348855	-399.039221895491	-396.921862193909	-394.883861266281	-392.921521961067	-391.031369737134	-389.210136088919	-387.454743441627	-385.762291365572	-384.130043976327	-382.555418402556	-381.035974216789	-379.569403735978	-378.153523108915	-376.786264116564	-375.465666619193	-374.189871591203	-372.957114690617	-371.765720315681	-370.614096105771	-369.500727848119	-368.424174755614	-367.383065084349	-366.376092062552	-365.402010105257	-364.459631291459	-363.547822082634	-362.665500263469	-361.811632087329	-360.985229610596
-469.21971303229	-463.946873956426	-458.939985550417	-454.180820890923	-449.652789430073	-445.340755774958	-441.230882150958	-437.310491009205	-433.567944830192	-429.992540658248	-426.5744172974	-423.304473424875	-420.174295147764	-417.176091751769	-414.30263857704	-411.547226111632	-408.903614523549	-406.365992962147	-403.928943052316	-401.587406083373	-399.336653461244	-397.172260049313	-395.090080071815	-393.086225295209	-391.157045238632	-389.299109195272	-387.50918987299	-385.784248485467	-384.121421145035	-382.51800642564	-380.971453979411	-379.479354103485	-378.039428165187	-376.649519803762	-375.307586835667	-374.011693798242	-372.760005073387	-371.550778538961	-370.382359700953	-369.25317626421	-368.161733103718	-367.106607602182	-366.086445322954	-365.099955990354	-364.145909752048	-363.223133700548	-362.330508632992	-361.466966030281	-360.631485238356	-359.823090835929
-466.269713867809	-461.073190525614	-456.139171215855	-451.449667141584	-446.988304062552	-442.740143526501	-438.691527461904	-434.829942640664	-431.143902102867	-427.622841111928	-424.257025598853	-421.037471375648	-417.955872663532	-415.004538701948	-412.17633738792	-409.464645048711	-406.863301579381	-404.366570285172	-401.969101859984	-399.665902009701	-397.452302294812	-395.323933822821	-393.276703468759	-391.306772343115	-389.410536261671	-387.584608002036	-385.825801157824	-384.131115424028	-382.497723166769	-380.922957147643	-379.404299287722	-377.939370369243	-376.525920584327	-375.161820850018	-373.845054817644	-372.573711512168	-371.345978543962	-370.160135841404	-369.014549857971	-367.907668212184	-366.838014722904	-365.804184806169	-364.804841203046	-363.83871001089	-362.904576993043	-362.001284144296	-361.127726491582	-360.282849111206	-359.465644345624	-358.675149204296
-463.346062785255	-458.225300200917	-453.363623121002	-448.74327881588	-444.348107485837	-440.163365922769	-436.175574213735	-432.372382042589	-428.742451721629	-425.275355554873	-421.96148551967	-418.791973570282	-415.758621129007	-412.853836547799	-410.070579504354	-407.402311447895	-404.84295133686	-402.386836017411	-400.028684681898	-397.763566922725	-395.586873961927	-393.494292691991	-391.481782210668	-389.545552572897	-387.682045517712	-385.887916957847	-384.160021045569	-382.495395650552	-380.891249104982	-379.344948087856	-377.854006535122	-376.416075475031	-375.028933699319	-373.690479190562	-372.398721234684	-371.151773155163	-369.947845612135	-368.785240415479	-367.662344806188	-366.577626164935	-365.529627110827	-364.516960957	-363.538307492911	-362.592409066122	-361.678066938893	-360.794137897252	-359.939531092248	-359.113205094954	-358.314165148451	-357.541460601522
-460.423798473819	-455.378852297167	-450.589572131393	-446.038441282645	-441.709514367991	-437.588243406601	-433.661326633257	-429.916576638171	-426.342805004823	-422.929721080758	-419.667842895995	-416.54841855627	-413.563356696635	-410.705164795305	-407.966894326102	-405.342091877086	-402.824755488077	-400.409295565074	-398.090499818486	-395.863501747361	-393.72375225576	-391.666994041857	-389.689238446926	-387.786744491167	-385.955999857591	-384.193703614625	-382.496750493539	-380.862216558769	-379.287346128333	-377.769539818051	-376.306343597786	-374.895438760452	-373.534632715628	-372.22185052922	-370.95512713911	-369.732600184213	-368.552503390898	-367.413160466569	-366.312979455318	-365.250447515106	-364.22412607999	-363.232646374468	-362.274705250239	-361.349061318498	-360.454531353449	-359.589986944982	-358.754351380495	-357.946596737688	-357.165741171753	-356.410846381927
-457.527960864628	-452.558277871668	-447.840869426753	-443.358452816326	-439.09529521068	-435.037042163226	-431.17056851531	-427.483848357926	-423.965841261477	-420.60639244154	-417.39614490303	-414.326461913356	-411.389358409873	-408.577440158286	-405.883849654674	-403.302217910899	-400.826621386569	-398.451543434535	-396.171839714565	-393.982707104064	-391.879655697756	-389.858483541934	-387.915253794791	-386.046274043593	-384.248077543247	-382.517406169809	-380.851194907607	-379.246557710309	-377.700774595068	-376.211279845254	-374.775651211488	-373.39160001313	-372.056962053238	-370.769689269544	-369.527842052345	-368.329582167569	-367.173166229758	-366.056939675439	-364.979331192408	-363.938847564941	-362.934068898935	-361.963644194508	-361.026287236745	-360.120772778081	-359.245932988331	-358.4006541506	-357.583873583339	-356.794576770591	-356.031794684115	-355.294601282501
-454.633591179263	-449.739228797298	-445.093748454635	-440.680101390211	-436.482767307459	-432.487585280717	-428.6816067505	-425.052967306329	-421.590774507709	-418.285009444244	-415.126440104999	-412.106544931068	-409.217445176437	-406.451844910562	-403.80297766962	-401.264558908401	-398.830743526439	-396.496087844361	-394.255515492802	-392.104286749437	-390.03797092182	-388.052421426651	-386.143753261345	-384.308322602456	-382.542708298834	-380.843695055984	-379.208258132826	-377.633549393442	-376.116884574936	-374.655731648632	-373.247700165884	-371.890531492013	-370.582089842613	-369.320354045823	-368.10340996245	-366.92944350305	-365.796734187466	-364.703649197994	-363.6486378823	-362.630226666669	-361.647014344065	-360.697667704992	-359.780917482239	-358.895554583361	-358.04042658723	-357.214434483194	-356.416529633371	-355.645710940375	-354.90102220436	-354.181549654726
-451.753231978669	-446.933943665304	-442.360158313127	-438.015060074848	-433.88334024809	-429.951030577732	-426.205358331874	-422.634619897235	-419.228070183867	-415.975825573026	-412.868778505929	-409.898522110611	-407.057283511666	-404.337864672981	-401.73358979465	-399.238258428161	-396.846103593883	-394.551754285727	-392.350201833051	-390.23676966198	-388.207086059588	-386.257059596562	-384.382856908525	-382.58088257441	-380.84776086301	-379.180319147106	-377.5755728089	-376.030711481565	-374.543086490012	-373.110199369832	-371.729691357226	-370.399333754799	-369.11701908865	-367.880752981458	-366.688646674379	-365.538910137718	-364.429845716654	-363.359842263844	-362.32736971566	-361.330974073174	-360.369272752878	-359.440950275553	-358.544754264783	-357.679491729324	-356.844025605984	-356.037271541852	-355.258194896666	-354.505807947854	-353.77916728237	-353.077371360857
-448.886927215837	-444.142467350404	-439.64014475632	-435.363375463418	-431.297061426555	-427.427426212702	-423.741872147827	-420.228855716321	-416.877778541939	-413.678891716852	-410.623211603985	-407.702445533052	-404.908926054634	-402.235552619057	-399.675739715395	-397.223370646796	-394.872756236481	-392.618597858211	-390.45595426891	-388.380211792268	-386.387057462453	-384.472454788531	-382.632621844111	-380.86401142432	-379.163293044582	-377.527336583435	-375.953197395663	-374.438102742776	-372.979439405889	-371.574742361684	-370.221684415807	-368.918066699915	-367.661809949013	-366.450946484855	-365.283612839158	-364.158042957462	-363.072561930654	-362.025580206665	-361.015588239708	-360.041151538713	-359.100906080427	-358.193554056054	-357.317859923309	-356.47264673846	-355.656792745352	-354.869228200519	-354.108932415463	-353.374930998863	-352.666293283057	-351.982129920527
-446.022222290535	-441.352651065733	-436.921850249487	-432.713467727109	-428.712616096611	-424.905710739566	-421.280329038025	-417.825087577169	-414.529534701791	-411.384056225882	-408.379792448002	-405.508564915991	-402.76281162495	-400.13552953188	-397.620223436439	-395.210860416106	-392.901829120447	-390.687903327146	-388.564209245178	-386.526196120506	-384.569609759192	-382.690468633459	-380.88504227953	-379.149831733146	-377.481551780478	-375.877114829583	-374.333616231186	-372.848320898048	-371.418651089922	-370.042175246514	-368.716597764327	-367.439749624944	-366.209579792614	-365.024147307951	-363.88161401247	-362.780237845637	-361.718366662187	-360.694432522931	-359.706946417	-358.754493377732	-357.835727958171	-356.94937003548	-356.09420091655	-355.269059719736	-354.472840010017	-353.704486667026	-352.962992967237	-352.247397863362	-351.556783445492	-350.890272569911
-443.184164106233	-438.588932907833	-434.229133074112	-430.088642300657	-426.152781975098	-422.408157610272	-418.842520112502	-415.444644771165	-412.204225376411	-409.111781296744	-406.158575696376	-403.336543358867	-400.63822682039	-398.056719712487	-395.585616377796	-393.218966959011	-390.951237276022	-388.777272902716	-386.692266936374	-384.691731021612	-382.771469249416	-380.927554601728	-379.156307654673	-377.454277290071	-375.818223196203	-374.245099965822	-372.732042622704	-371.276353428197	-369.875489836701	-368.52705348422	-367.228780107359	-365.978530301671	-364.774281038417	-363.614117867578	-362.496227742825	-361.418892410916	-360.38048231407	-359.379450959176	-358.414329712402	-357.483722981949	-356.586303755406	-355.720809461433	-354.886038128462	-354.080844815688	-353.304138293992	-352.554877956492	-351.832070940322	-351.134769442887	-350.462068217366	-349.8131022336
-440.347801131278	-435.826972064386	-431.538234056157	-427.465694595312	-423.594883849374	-419.912597459148	-416.406759857467	-413.066305044876	-409.881072267878	-406.84171446388	-403.939617679978	-401.166829955027	-398.515998387765	-395.980313307305	-393.553458623499	-391.229567569412	-389.003183161087	-386.869222794891	-384.822946482957	-382.859928295213	-380.976030634205	-379.167381018079	-377.430351089118	-375.761537601155	-374.157745170129	-372.615970598595	-371.133388608004	-369.707338832391	-368.335313944359	-367.014948799198	-365.744010496015	-364.520389266149	-363.342090109084	-362.207225104792	-361.114006339116	-360.060739385537	-359.0458172926	-358.067715031537	-357.124984363253	-356.216249087956	-355.340200644377	-354.495594028742	-353.681244006568	-352.896021592941	-352.138850779191	-351.408705486006	-350.704606724792	-350.025619950814	-349.370852593078	-348.739451747292
-437.550683461107	-433.10340497427	-428.884919485969	-424.879561224632	-421.073066367829	-417.452418166375	-414.005712285941	-410.722039344783	-407.591382131431	-404.604525398494	-401.752976466578	-399.02889515043	-396.425031749202	-393.934672033417	-391.55158831997	-389.269995859198	-387.084513869331	-384.990130647282	-382.982172263778	-381.056274417766	-379.208357081899	-377.434601619314	-375.731430093297	-374.095486526863	-372.523619899682	-371.012868696026	-369.560446839974	-368.163730873709	-366.820248251695	-365.527666638252	-364.283784108912	-363.086520167142	-361.933907497811	-360.824084387384	-359.75528774839	-358.725846692313	-357.734176600933	-356.778773651323	-355.858209754245	-354.971127869775	-354.116237667565	-353.292311502345	-352.498180678127	-351.732731977098	-350.994904431478	-350.283686318611	-349.598112361408	-348.93726111789	-348.300252544994	-347.686245723204
-434.792862885842	-430.41828441978	-426.269243091087	-422.330296816929	-418.587385017438	-415.027676037735	-411.639434484827	-408.41190550328	-405.33521351128	-402.400273324781	-399.598711930284	-396.922799440674	-394.365387994926	-391.919857550285	-389.580067671895	-387.340314555571	-385.195292628988	-383.140060168822	-381.170008449212	-379.280834002844	-377.468513631986	-375.729281854437	-374.059610510184	-372.45619028937	-370.915913972219	-369.435861197328	-368.013284597016	-366.645597157689	-365.330360679905	-364.065275227309	-362.848169466294	-361.67699180928	-360.549802284131	-359.46476506075	-358.420141573265	-357.41428418282	-356.445630331706	-355.512697144672	-354.614076437784	-353.74843009915	-352.914485809409	-352.11103307301	-351.336919534118	-350.591047553493	-349.872371024905	-349.179892411665	-348.512659985637	-347.869765252684	-347.250340549976	-346.653556801855
-432.0368929603	-427.735079596904	-423.655546106779	-419.783074086041	-416.10380619475	-412.605095875825	-409.27537668633	-406.104048310286	-403.081376812391	-400.198407091893	-397.44688582367	-394.819193443281	-392.308283955698	-389.907631532324	-387.611183014941	-385.413315573899	-383.308798875815	-381.292761206857	-379.36065907436	-377.508249874458	-375.731567268518	-374.026898958183	-372.390766588909	-370.819907546273	-369.311258438826	-367.86194008669	-366.469243857007	-365.130619206363	-363.843662306699	-362.606105645608	-361.415808504288	-360.270748227374	-359.169012208311	-358.10879052234	-357.088369146427	-356.106123711956	-355.160513741647	-354.25007732722	-353.373426208708	-352.529241220308	-351.716268071112	-350.933313432174	-350.17924130414	-349.452969642117	-348.753467216681	-348.079750691854	-347.430881902691	-346.805965316668	-346.204145664489	-345.624605727212
-429.332829076457	-425.102627407614	-421.091504968149	-417.284462974438	-413.667843643126	-410.22918216501	-406.957077994204	-403.841082566261	-400.871601041663	-398.03980606497	-395.337561852669	-392.757357188461	-390.292246124218	-387.935795366965	-385.682037483924	-383.52542918435	-381.460814043245	-379.483389121395	-377.588675011749	-375.772488906035	-374.030920329842	-372.360309240632	-370.757226222668	-369.218454546679	-367.740973891145	-366.321945547117	-364.95869895008	-363.648719401042	-362.389636855261	-361.179215671091	-360.01534522369	-358.896031299069	-357.819388193296	-356.783631449922	-355.787071175857	-354.828105882317	-353.905216803037	-353.016962646867	-352.16197474628	-351.338952567154	-350.546659548653	-349.783919245074	-349.049611744268	-348.342670339634	-347.662078434906	-347.006866662845	-346.376110200705	-345.768926266918	-345.184471784797	-344.621941200376
-426.630728542947	-422.472205710325	-418.52955996153	-414.788012128741	-411.234103987658	-407.855552485317	-404.641122986237	-401.580518695036	-398.664283889002	-395.883718981877	-393.230805757951	-390.698141377096	-388.27887996754	-385.966680802461	-383.755662205806	-381.640360457528	-379.615693073066	-377.676925919958	-375.819643708807	-374.039723458754	-372.333310591086	-370.696797350119	-369.126803289448	-367.620157594894	-366.17388304418	-364.785181427936	-363.451420277929	-362.170120766819	-360.938946659677	-359.755694211367	-358.618282916013	-357.524747025266	-356.473227761344	-355.461966158899	-354.489296476857	-353.553640127638	-352.653500076659	-351.787455669897	-350.954157851595	-350.152324738	-349.380737516407	-348.63823664181	-347.923718306121	-347.23613115732	-346.574473248035	-345.937789194958	-345.325167532225	-344.735738243397	-344.168670458094	-343.623170300551
-423.930650665346	-419.843874863941	-415.969772448278	-412.293783864682	-408.802650453047	-405.484270927554	-402.327576578888	-399.322422400554	-396.459491809818	-393.730213015518	-391.126685397846	-388.641614522682	-386.268254625763	-384.000357578538	-381.832127494468	-379.758180257387	-377.773507356546	-375.873443499597	-374.053637547999	-372.310026381208	-370.638811348696	-369.036437013632	-367.499571930352	-366.025091230557	-364.610060821312	-363.251723022207	-361.947483489935	-360.69489929669	-359.491668044456	-358.33561791094	-357.22469853478	-356.15697265804	-355.130608453094	-354.143872468943	-353.195123139032	-352.28280479875	-351.405442166251	-350.561635244991	-349.750054610657	-348.969437048871	-348.218581513426	-347.49634537775	-346.80164095495	-346.133432264131	-345.490732022793	-344.872598846992	-344.278134642642	-343.706482172822	-343.156822787353	-342.628374302089
-421.232656832942	-417.217697327107	-413.412205904488	-409.801842626793	-406.373548405996	-403.115403736942	-400.016505854721	-397.066861563888	-394.257293447072	-391.579357536192	-389.025270837416	-386.5878473543	-384.260441462976	-382.036897666908	-379.911505903375	-377.878961694715	-375.934330538694	-374.073016017706	-372.290731178437	-370.583472794663	-368.947498177569	-367.379304242131	-365.875608575758	-364.433332287661	-363.049584445148	-361.721647926905	-360.446966543897	-359.22313329639	-358.047879651013	-356.919065735227	-355.834671358285	-354.792787777956	-353.791610141261	-352.829430535258	-351.904631590844	-351.015680588559	-350.161124020728	-349.339582569007	-348.549746460542	-347.790371169664	-347.060273435336	-346.35832756745	-345.683462017719	-345.034656193181	-344.410937492433	-343.811378546562	-343.235094648381	-342.681241355091	-342.149012250807	-341.637636856614
-418.536810609764	-414.593737749553	-410.856926012643	-407.312255080332	-403.946865447399	-400.749019405556	-397.707980155084	-394.81390633615	-392.057759724389	-389.431224204929	-386.926634441976	-384.536912910321	-382.255514161139	-380.076375365307	-377.993872319788	-376.002780221489	-374.098238612772	-372.275719986663	-370.531001610653	-368.860140187961	-367.259449026061	-365.725477425684	-364.254992040555	-362.844959989897	-361.492533532975	-360.195036138464	-358.949949801663	-357.754903480124	-356.60766253348	-355.506119066451	-354.448283085564	-353.432274390109	-352.456315126743	-351.518722944754	-350.617904695864	-349.752350628354	-348.920629030553	-348.121381283405	-347.353317285876	-346.615211220675	-345.905897630916	-345.224267781284	-344.569266279785	-343.939887938464	-343.335174853497	-342.754213686902	-342.196133133746	-341.660101560163	-341.145324798867	-340.651044089978
-415.893177830215	-412.020843555878	-408.351619805523	-404.871601835788	-401.568126054679	-398.429633213929	-395.445549438392	-392.606182427632	-389.902630610617	-387.326703398114	-384.870850975403	-382.528102323188	-380.29201035724	-378.156603245438	-376.116341100844	-374.166077366455	-372.301024305366	-370.516722092643	-368.809011074877	-367.174006822397	-365.608077649253	-364.107824318755	-362.670061688827	-361.291802082681	-359.97024019714	-358.702739384033	-357.486819160024	-356.320143817515	-355.20051202418	-354.125847311743	-353.094189365904	-352.103686039233	-351.152586017501	-350.239232077493	-349.362054881033	-348.519567255782	-347.710358918584	-346.933091601652	-346.186494545973	-345.469360329847	-344.780541003707	-344.118944505125	-343.483531330509	-342.87331144216	-342.287341391433	-341.724721640486	-341.184594066764	-340.666139635742	-340.168576228825	-339.691156614385
-413.251826702165	-409.450303585527	-405.848738627034	-402.433442669109	-399.191948049629	-396.112874002154	-393.18580960218	-390.401211638218	-387.750315224905	-385.225055333178	-382.817997705598	-380.522277866221	-378.331547133705	-376.239924711741	-374.241955068549	-372.332569932276	-370.507054325626	-368.761016144227	-367.090358851796	-365.4912569232	-363.960133715794	-362.493641491427	-361.088643347359	-359.742196845065	-358.451539152301	-357.214073536499	-356.027357067216	-354.889089402287	-353.797102547081	-352.749351489041	-351.743905620841	-350.778940875218	-349.852732503056	-348.963648433766	-348.110143163537	-347.290752122857	-346.504086479707	-345.748828339416	-345.023726306064	-344.327591373888	-343.659293120256	-343.017756174561	-342.401956939873	-341.810920546366	-341.243718017564	-340.699463632162	-340.177312465794	-339.676458098536	-339.196130475198	-338.735593906616
-410.637827912647	-406.906579906201	-403.372164905331	-400.02110732619	-396.841133614647	-393.8210398329	-390.950576503909	-388.220348135637	-385.621725278346	-383.146767320013	-380.788154513287	-378.539127964617	-376.393436512271	-374.345289582567	-372.389315249066	-370.520522832655	-368.734269475297	-367.026230200153	-365.392371038108	-363.82892485787	-362.332369585254	-360.899408538585	-359.526952642411	-358.212104311949	-356.952142826641	-355.744511033524	-354.586803240441	-353.476754175784	-352.412228905944	-351.391213614237	-350.411807156035	-349.472213314379	-348.570733688781	-347.705761157193	-346.875773857635	-346.079329641599	-345.315060956385	-344.581670117926	-343.877924939577	-343.2026546858	-342.55474632278	-341.933141040705	-341.336831024925	-340.764856455338	-340.216302715325	-339.690297793285	-339.18600986137	-338.702645017421	-338.239445177382	-337.795686106564
-408.051254742603	-404.389746953332	-400.921974172992	-397.634672382766	-394.515760317817	-391.554209218789	-388.739929555736	-386.063672189243	-383.516941857623	-381.091921225107	-378.781404009419	-376.578735940494	-374.47776249484	-372.472782510006	-370.558506916766	-368.730021937888	-366.982756195717	-365.312451249288	-363.715135147977	-362.187098644836	-360.724873760416	-359.325214428504	-357.98507898987	-356.701614329877	-355.47214148127	-354.294142535498	-353.165248724846	-352.083229554097	-351.045982874662	-350.051525806516	-349.097986424038	-348.183596131273	-347.306682660391	-346.465663634307	-345.659040640787	-344.885393770953	-344.143376580016	-343.431711432394	-342.749185197262	-342.094645263954	-341.466995849678	-340.865194574706	-340.288249282584	-339.735215085058	-339.205191613326	-338.697320458916	-338.210782789057	-337.744797122755	-337.298617255028	-336.871530317886
-405.46718318736	-401.875491650939	-398.474435188222	-395.250961365959	-392.193181234772	-389.290241244547	-386.532211846962	-383.909990292715	-381.415215547974	-379.040193594749	-376.777831658606	-374.621580136538	-372.565381187328	-370.603623103946	-368.731099718456	-366.942974199275	-365.234746692402	-363.602225335374	-362.041500237932	-360.548920078497	-359.121071012452	-357.754757628154	-356.446985720691	-355.1949466826	-353.996003335897	-352.847677051325	-351.747636019413	-350.69368455406	-349.683753323354	-348.715890414537	-347.788253150564	-346.899100585047	-346.046786610384	-345.229753621053	-344.446526680234	-343.695708143436	-342.975972697649	-342.286062778789	-341.624784334041	-340.991002898994	-340.383639962494	-339.801669594764	-339.244115316698	-338.710047190349	-338.198579112522	-337.708866295027	-337.240102916707	-336.79151993367	-336.362383035381	-335.951990735371
-402.935692083387	-399.412674514408	-396.077248157661	-392.916568138021	-389.918934167885	-387.07366458451	-384.370986794684	-381.801941676259	-379.358299896021	-377.032488437855	-374.817525909127	-372.706965418804	-370.694844007076	-368.775637760877	-366.94422187836	-365.195835052946	-363.52604763775	-361.930733127078	-360.40604255574	-358.948381471189	-357.554389179537	-356.220920005795	-354.945026342159	-353.723943286934	-352.555074701324	-351.435980532577	-350.364365270299	-349.338067418629	-348.355049880725	-347.413391163977	-346.511277324785	-345.646994580856	-344.818922526921	-344.025527896757	-343.265358820557	-342.537039532053	-341.839265484587	-341.170798839521	-340.530464294085	-339.917145219091	-339.32978007984	-338.767359116167	-338.228921259901	-337.71355127006	-337.220377067987	-336.748567256246	-336.297328806622	-335.865904903874	-335.453572933086	-335.059642599568
-400.406863245604	-396.952598080848	-393.682878207724	-390.585066336997	-387.64765087581	-384.860122085985	-382.212864369953	-379.697062275839	-377.304618216122	-375.028080223014	-372.860578333061	-370.795768415088	-368.827782438753	-366.951184332899	-365.160930709368	-363.452335833629	-361.821040312253	-360.262983041807	-358.774376026722	-357.351681727005	-355.991592641937	-354.691012874478	-353.447041454074	-352.256957223746	-351.118205121649	-350.0283837081	-348.985233807164	-347.986628147427	-347.030561900163	-346.115144024822	-345.238589342049	-344.399211263363	-343.595415114481	-342.82569199611	-342.088613132085	-341.382824660023	-340.707042824352	-340.060049535699	-339.440688264297	-338.847860238289	-338.280520920727	-337.737676741578	-337.218382063369	-336.721736361128	-336.246881599078	-335.792999788214	-335.359310710294	-334.945069795141	-334.549566139286	-334.172120655062
-397.955781609116	-394.568519246422	-391.362841241552	-388.326311845383	-385.447602671514	-382.716370913112	-380.123153415892	-377.659274239432	-375.31676373524	-373.088287493061	-370.96708377175	-368.946908248899	-367.021985103431	-365.186963594728	-363.436879426185	-361.767120284998	-360.173395037123	-358.651706129666	-357.198324814863	-355.809768862187	-354.482782469683	-353.214318123508	-352.001520187078	-350.841710028974	-349.732372522573	-348.67114377093	-347.655799928128	-346.684247003666	-345.754511549752	-344.864732142926	-344.013151581527	-343.198109729297	-342.418036943138	-341.671448029772	-340.956936681983	-340.273170350346	-339.618885510965	-338.99288329376	-338.394025439516	-337.821230557025	-337.27347065453	-336.749767922184	-336.249191744494	-335.770855923694	-335.313916096818	-334.877567330823	-334.461041881549	-334.063607103596	-333.684563499362	-333.323242896504
-395.582535384311	-392.260527470617	-389.117227904377	-386.140396434696	-383.318882396963	-380.642504925896	-378.10194876132	-375.688673318434	-373.394833083903	-371.21320771681	-369.137140493885	-367.160483952665	-365.27755176325	-363.483076006162	-361.772169156064	-360.140290173271	-358.583214190654	-357.097005355642	-355.677992447851	-354.322746944439	-353.028063249035	-351.790940837372	-350.608568104634	-349.478307726792	-348.397683371662	-347.364367615574	-346.376170939012	-345.431031689623	-344.527006914091	-343.662263971754	-342.83507285273	-342.043799131993	-341.286897498399	-340.562905804301	-339.870439587236	-339.208187020286	-338.57490425226	-337.969411102825	-337.39058708127	-336.837367700721	-336.308741062407	-335.803744687065	-335.321462572775	-334.861022460483	-334.421593290247	-334.002382832792	-333.602635482402	-333.221630198417	-332.858678583757	-332.513123089923
-393.212216219707	-389.955544939539	-386.874703747258	-383.957647929599	-381.19340458764	-378.571954845078	-376.084131385961	-373.721529033191	-371.47642646203	-369.341717455174	-367.310850361895	-365.377774634372	-363.536893488295	-361.783021879198	-360.111349106135	-358.517405454743	-356.997032375962	-355.546355767526	-354.161761985178	-352.839876261203	-351.577543250909	-350.371809464328	-349.219907371748	-348.119240998483	-347.067372847345	-346.062012007136	-345.101003322585	-344.182317516001	-343.304042163762	-342.46437344195	-341.661608565177	-340.894138851164	-340.160443351068	-339.459082992097	-338.788695184676	-338.147988851472	-337.53573984007	-336.950786684965	-336.392026688098	-335.858412290167	-335.348947707754	-334.862685813705	-334.398725240396	-333.956207687433	-333.534315417103	-333.132268922392	-332.749324753838	-332.384773492668	-332.03793785885	-331.708170943646
-390.894919373497	-387.702448689201	-384.682985590105	-381.824676892539	-379.116723827801	-376.549266203763	-374.113281638155	-371.800497613554	-369.603314480542	-367.514737842551	-365.528319007524	-363.638102398541	-361.838578986604	-360.124644950679	-358.491564888228	-356.93493899816	-355.450673740974	-354.034955550458	-352.684227230182	-351.395166717752	-350.164667942155	-348.989823535508	-347.867909191335	-346.796369487872	-345.772805017526	-344.794960683157	-343.860715038679	-342.968070566041	-342.115144793317	-341.300162169613	-340.521446622091	-339.777414728751	-339.066569447977	-338.387494352227	-337.738848318914	-337.119360636493	-336.527826488126	-335.963102779189	-335.424104278299	-334.909800044573	-334.41921011654	-333.951402440503	-333.505490018315	-333.080628256413	-332.676012499677	-332.29087573519	-331.924486452361	-331.576146647085	-331.245189958719	-330.930979929651
-388.580743900819	-385.452558598103	-382.4945559955	-379.695074486661	-377.043489484781	-374.530099536606	-372.146027250451	-369.883132826984	-367.73393835145	-365.691561307797	-363.749656022439	-361.90236194883	-360.144257872147	-358.470321252813	-356.875892043681	-355.356640412743	-353.908537884562	-352.527831482105	-351.21102050843	-349.954835656636	-348.756220178033	-347.612312873921	-346.520432706628	-345.478064851336	-344.482848032558	-343.532563008234	-342.625122081013	-341.7585595306	-340.931022873487	-340.140764867166	-339.386136185384	-338.665578699186	-337.977619305707	-337.32086425298	-336.693993914584	-336.095757972822	-335.524970973427	-334.980508218616	-334.461301968654	-333.966337925098	-333.494651971527	-333.045327149928	-332.617490853018	-332.21031221464	-331.822999682069	-331.454798755542	-331.104989881687	-330.772886488726	-330.457833152414	-330.159203882645
-386.269792849754	-383.205979047188	-380.309520608617	-377.568947557061	-374.973809543347	-372.514563911564	-370.182478321035	-367.969545752215	-365.868410087411	-363.872300753712	-361.974975158448	-360.170667847384	-358.454045481034	-356.820166861431	-355.264447355801	-353.782627158875	-352.370742915518	-351.025102292601	-349.742261145844	-348.519002975403	-347.352320404862	-346.239398453032	-345.17759939774	-344.164449056215	-343.197624328586	-342.274941869822	-341.394347771734	-340.553908150728	-339.7518005492	-338.986306069112	-338.255802165519	-337.558756035908	-336.893718548289	-336.259318657166	-335.654258261992	-335.077307467483	-334.527300209409	-334.003130213238	-333.503747256277	-333.028153706944	-332.575401317349	-332.14458824775	-331.734856303451	-331.3453883666	-330.975406006975	-330.624167257313	-330.29096454008	-329.975122733752	-329.675997367735	-329.392972936048
-383.9621734729	-380.962818644127	-378.127989322161	-375.446407215901	-372.907796273686	-370.502772699293	-368.222749267082	-366.059851802346	-364.00684604998	-362.057073445741	-360.204394543027	-358.443139044374	-356.768061549127	-355.174302263265	-353.657352029395	-352.213021128537	-350.837411383848	-349.526891162475	-348.278072927492	-347.08779303911	-345.953093544466	-344.871205729445	-343.839535235242	-342.85564856731	-341.91726084592	-341.022224665973	-340.168519949763	-339.354244690165	-338.577606493756	-337.836914843788	-337.130574012032	-336.457076556469	-335.814997348717	-335.202988081222	-334.61977220956	-334.064140289936	-333.534945676107	-333.031100543654	-332.551572212754	-332.095379743508	-331.661590780428	-331.24931862499	-330.857719517155	-330.485990108601	-330.133365112025	-329.799115112306	-329.482544526652	-329.182989701977	-328.899817138849	-328.632421832267
-381.657997453178	-378.723190449669	-375.950076503243	-373.32756906976	-370.845566459214	-368.494843801386	-366.266959053391	-364.154170953854	-362.149367178973	-360.246001241679	-358.438036909352	-356.719899108319	-355.086430442648	-353.532852586826	-352.054731921909	-350.647948876681	-349.308670512379	-348.033325954462	-346.818584329611	-345.661334912539	-344.558669226567	-343.507864875489	-342.506370912907	-341.551794579788	-340.6418892621	-339.774543538545	-338.947771204124	-338.159702168806	-337.408574142418	-336.692725027066	-336.010585947353	-335.360674856462	-334.741590662976	-334.152007829337	-333.590671398044	-333.056392406385	-332.548043654544	-332.064555795544	-331.60491371869	-331.168153201005	-330.753357803663	-330.359655992678	-329.986218465086	-329.632255663654	-329.297015464727	-328.979781025272	-328.679868776416	-328.396626551975	-328.129431841444	-327.877690157901
-379.407381145222	-376.535992707419	-373.823520283513	-371.259065090564	-368.832696185531	-366.535344338764	-364.358709697634	-362.295181182859	-360.337765904297	-358.480027163719	-356.716029842142	-355.040292158534	-353.447742943121	-351.933683698214	-350.493754827486	-349.123905504877	-347.820366729994	-346.579627180558	-345.3984115262	-344.273660913459	-343.202515370499	-342.182297913017	-341.210500160964	-340.284769299829	-339.40289624095	-338.562804853178	-337.762542153611	-337.000269358467	-336.274253706743	-335.582860979357	-334.924548645252	-334.297859573594	-333.701416257916	-333.133915503924	-332.594123537855	-332.080871496835	-331.593051266689	-331.129611636205	-330.689554739997	-330.27193276489	-329.875844897236	-329.500434490755	-329.144886436465	-328.808424718025	-328.49031013735	-328.189838196794	-327.906337125428	-327.639166038071	-327.387713216753	-327.151394505198
-377.160445836283	-374.352567641884	-371.700825678278	-369.194508994335	-366.823857466986	-364.579957581705	-362.454651751503	-360.440459154799	-358.530506410441	-356.718466683685	-354.998506042808	-353.365236071745	-351.813671897697	-350.33919491994	-348.937519632093	-347.60466401869	-346.336923081185	-345.130845111032	-343.983210380262	-342.89101196467	-341.851438452679	-340.861858325317	-339.919805820352	-339.022968117347	-338.169173700689	-337.35638177523	-336.582672624248	-335.846238812574	-335.145377149078	-334.478481332591	-333.844035213947	-333.24060661436	-332.666841646941	-332.121459493914	-331.603247597182	-331.11105722437	-330.643799376389	-330.200441006066	-329.780001520479	-329.381549542342	-329.004199908245	-328.64711088369	-328.309481576819	-327.990549534419	-327.689588505351	-327.405906357914	-327.138843138885	-326.887769263101	-326.652083823419	-326.431213011809
-374.942318023058	-372.197433443274	-369.605931531274	-367.15728721754	-364.841909434983	-362.651038785125	-360.576658493964	-358.611416675298	-356.748558250894	-354.981865147382	-353.305603611324	-351.714477666285	-350.203587886352	-348.768394785513	-347.404686226351	-346.108548338451	-344.876339509821	-343.704667075994	-342.59036638325	-341.530481946303	-340.522250458002	-339.563085440406	-338.650563353665	-337.782411002428	-336.956494099434	-336.170806863149	-335.423462541193	-334.7126847641	-334.036799645177	-333.394228551869	-332.783481482532	-332.203150989888	-331.651906598906	-331.128489672504	-330.63170868349	-330.160434855508	-329.71359813965	-329.290183496809	-328.88922745888	-328.509814944598	-328.151076308189	-327.812184601142	-327.492353029292	-327.190832589099	-326.906909868511	-326.639904999171	-326.389169747899	-326.154085736533	-325.934062780104	-325.728537334302
-372.753129712265	-370.070723593077	-367.538972721188	-365.14753596358	-362.886989549879	-360.748726602967	-358.724869713246	-356.808194611333	-354.992063319355	-353.270365426441	-351.637466351479	-350.088161635121	-348.617636450846	-347.221429647509	-345.895401737913	-344.635706333229	-343.438764594667	-342.30124233398	-341.220029445225	-340.192221393258	-339.215102520978	-338.286130968533	-337.402925024286	-336.563250750176	-335.765010743692	-335.006233915576	-334.285066176916	-333.599761941953	-332.948676363842	-332.330258230145	-331.743043453124	-331.185649097175	-330.656767892067	-330.155163186218	-329.679664299165	-329.229162236646	-328.802605735558	-328.398997609378	-328.017391367639	-327.656888085667	-327.316633503143	-326.995815332143	-326.693660757142	-326.409434111169	-326.142434713738	-325.891994857552	-325.65747793212	-325.438276673545	-325.233811530665	-325.04352913861
-370.56801874321	-367.948187187297	-365.476280485513	-363.142141527226	-360.93651392597	-358.850943413697	-356.877692032805	-355.009663217659	-353.240336176574	-351.563708245563	-349.9742440985	-348.466830873836	-347.036738423039	-345.679584006203	-344.391300860396	-343.168110150056	-342.006495878873	-340.903182401694	-339.855114224836	-338.859437825409	-337.913485256151	-337.014759332799	-336.160920227204	-335.349773311699	-334.579258119533	-333.847438302679	-333.15249248269	-332.492705902606	-331.866462798694	-331.272239420131	-330.708597632894	-330.174179051238	-329.667699646352	-329.187944787284	-328.733764673997	-328.304070126651	-327.897828698961	-327.514061086749	-327.151837805741	-326.810276115268	-326.48853716678	-326.185823358201	-325.90137587691	-325.634472415808	-325.384425048365	-325.150578249856	-324.932307053155	-324.729015328512	-324.540134177683	-324.365120433623
-368.46212913442	-365.903140503322	-363.489430387626	-361.211019713049	-359.058814044376	-357.024506781229	-355.100494913843	-353.279805466355	-351.55603106831	-349.923273350576	-348.376093071193	-346.909466048837	-345.518744123936	-344.199620485439	-342.94809879953	-341.760465658694	-340.633265938409	-339.563280706678	-338.547507380555	-337.583141865251	-336.667562446596	-335.798315237656	-334.973101005895	-334.189763229284	-333.446277248572	-332.740740399242	-332.071363020685	-331.436460252276	-330.834444536598	-330.263818759222	-329.723169962449	-329.211163577408	-328.726538125013	-328.268100341651	-327.834720690199	-327.425329221084	-327.038911751819	-326.674506336627	-326.331200000686	-326.008125716026	-325.704459598405	-325.419418306479	-325.152256626377	-324.902265226407	-324.66876856803	-324.45112296053	-324.248714747953	-324.060958617931	-323.887296022906	-323.727193705143
-366.360611461866	-363.862564939769	-361.507147458185	-359.284558075948	-357.185864406371	-355.202907613792	-353.328219732518	-351.554951471388	-349.876808974415	-348.287998258578	-346.783176255098	-345.357407549486	-344.006126055197	-342.725100971475	-341.510406472377	-340.358394654489	-339.265671338419	-338.22907437598	-337.245654162964	-336.312656098067	-335.427504763054	-334.587789628664	-333.791252115911	-333.035773863985	-332.319366074459	-331.640159817457	-330.996397199232	-330.386423302488	-329.808678821171	-329.261693320419	-328.744079060236	-328.254525328285	-327.791793233215	-327.354710915191	-326.942169134929	-326.553117206613	-326.186559243659	-325.841550689488	-325.517195108259	-325.212641213039	-324.92708011108	-324.659742747856	-324.409897533295	-324.176848135156	-323.959931425983	-323.758515571247	-323.571998247482	-323.399804980178	-323.241387592154	-323.096222753911
-364.288623262892	-361.85100986026	-359.553401838718	-357.386174466892	-355.340555667525	-353.408532793658	-351.582771492378	-349.856544854681	-348.223671351315	-346.678460300227	-345.215663812588	-343.830434329997	-342.51828700238	-341.275066269581	-340.096916104203	-338.980253452219	-337.921744474146	-336.91828324531	-335.966972620802	-335.065107010583	-334.21015684408	-333.399754532458	-332.631681761424	-331.903857968552	-331.214329877283	-330.561261975375	-329.942927839135	-329.357702216403	-328.804053791466	-328.280538563883	-327.785793780885	-327.318532369789	-326.877537822701	-326.46165949098	-326.069808251473	-325.700952510514	-325.354114515238	-325.028366944845	-324.722829757251	-324.436667268977	-324.16908544833	-323.91932940386	-323.686681051798	-323.470456947741	-323.270006269198	-323.084708936885	-322.913973863727	-322.757237321552	-322.613961416326	-322.483632663605
-362.246329477898	-359.868641816331	-357.628361605704	-355.516038406925	-353.523058718448	-351.64155451097	-349.864323617661	-348.184760213375	-346.59679391178	-345.094836250292	-343.673733530157	-342.328725141427	-341.055406636825	-339.849696929775	-338.70780908458	-337.626224244186	-336.60166830593	-335.631091010345	-334.711647154229	-333.840679678302	-333.015704412985	-332.234396294115	-331.494576884627	-330.794203058944	-330.131356724634	-329.504235471218	-328.91114404931	-328.350486594689	-327.820759521901	-327.320545020646	-326.848505095735	-326.40337609803	-325.98396369954	-325.589138270924	-325.217830624088	-324.869028086523	-324.541770877463	-324.235148759018	-323.94829793814	-323.680398197705	-323.430670237098	-323.198373204622	-322.98280240574	-322.783287172649	-322.599188882079	-322.429899109392	-322.274837908148	-322.133452205301	-322.005214303034	-321.889620479062
-360.208902928367	-357.891245026273	-355.708393250167	-353.651071567468	-351.710825165749	-349.879930745323	-348.15131843545	-346.518503602516	-344.975527108133	-343.516902811335	-342.137571302546	-340.83285901622	-339.5984420006	-338.430313732146	-337.324756453059	-336.278315586213	-335.287776845522	-334.350145713336	-333.462629001702	-332.622618252648	-331.82767476523	-331.075516064783	-330.364003653582	-329.691131902387	-329.055017959856	-328.453892571816	-327.886091715402	-327.350048964314	-326.844288511203	-326.367418781714	-325.918126582081	-325.495171728689	-325.097382113646	-324.723649165394	-324.372923667759	-324.044211904696	-323.736572101368	-323.449111135203	-323.18098149326	-322.931378454548	-322.699537478084	-322.484731779314	-322.2862700792	-322.103494511751	-321.935778677114	-321.782525828521	-321.643167182475	-321.51716034248	-321.403987827521	-321.303155697254
-358.251524835475	-355.992173114126	-353.865109817015	-351.861227361142	-349.972224217443	-348.190516899303	-346.509163350902	-344.92179603742	-343.422563323097	-342.00607795473	-340.667371657923	-339.401855009531	-338.205281878709	-337.073717835949	-336.003512018596	-334.991272015748	-334.033841397895	-333.128279569201	-332.27184366468	-331.461972252111	-330.696270630456	-329.972497543752	-329.288553152706	-328.64246812616	-328.032393731687	-327.456592819378	-326.913431605581	-326.401372174435	-325.918965624574	-325.464845796743	-325.037723525322	-324.636381363107	-324.259668734234	-323.90649747506	-323.575837727043	-323.266714149485	-322.978202423315	-322.709426020047	-322.459553212647	-322.227794307374	-322.013399077695	-321.815654383241	-321.63388195837	-321.467436356375	-321.315703036692	-321.178096583609	-321.054059046035	-320.943058388833	-320.84458704706	-320.758160575216
-356.299385388956	-354.098447240336	-352.027276237392	-350.076933373378	-348.239270527475	-346.506844148687	-344.872840115889	-343.331008109748	-341.875604110487	-340.501339862508	-339.203338332814	-337.977094343191	-336.818439682515	-335.723512110411	-334.688727750796	-333.710756446793	-332.786499709723	-331.913070946357	-331.087777692106	-330.308105614659	-329.571704083894	-328.876373130511	-328.220051638687	-327.600806637562	-327.016823573141	-326.4663974567	-325.947924798248	-325.459896244436	-325.000889849682	-324.569564917471	-324.164656355901	-323.78496949777	-323.429375340962	-323.096806169669	-322.78625152119	-322.49675446675	-322.227408178073	-321.977352754302	-321.745772286448	-321.531892138807	-321.33497642881	-321.154325688564	-320.989274692947	-320.839190440559	-320.703470275093	-320.581540135845	-320.472852927133	-320.376886997262	-320.293144718569	-320.221151160782
-354.415184362515	-352.271244523032	-350.254619469801	-348.356533841059	-346.568988451067	-344.884675617715	-343.296905449423	-341.799541459654	-340.386944150239	-339.053921427176	-337.795684894917	-336.607811225109	-335.486207919694	-334.427082891065	-333.426917367555	-332.482441704072	-331.590613737694	-330.74859937851	-329.953755168636	-329.203612578456	-328.495863839809	-327.828349141986	-327.199045038794	-326.606053934047	-326.047594529341	-325.521993132156	-325.027675734567	-324.563160783465	-324.127052572416	-323.718035193269	-323.334866992647	-322.976375484535	-322.641452675555	-322.32905076417	-322.038178179237	-321.767895926931	-321.51731421826	-321.285589352283	-321.071920832581	-320.875548696826	-320.695751041239	-320.531841723498	-320.383168229239	-320.249109688691	-320.129075031244	-320.022501266866	-319.928851884317	-319.847615356983	-319.778303747991	-319.720451407003
-352.599131792267	-350.510776766145	-348.5473529898	-346.700243821841	-344.961594544565	-343.324229283667	-341.781578677149	-340.327616693384	-338.956805265852	-337.66404563022	-336.444635428205	-335.294230789729	-334.208812726365	-333.184657269887	-332.218308873651	-331.306556664667	-330.446413193067	-329.635095375171	-328.87000736816	-328.148725149797	-327.468982606694	-326.82865896032	-326.225767381805	-325.658444665448	-325.124941846937	-324.623615666225	-324.152920787028	-323.711402695309	-323.297691208171	-322.910494532412	-322.548593818894	-322.210838164828	-321.896140021356	-321.603470968401	-321.331857822811	-321.080379049391	-320.848161447564	-320.634377089178	-320.438240485472	-320.259005963363	-320.095965233188	-319.948445131768	-319.815805526178	-319.697437365027	-319.592760865248	-319.501223823522	-319.422300042451	-319.355487862484	-319.300308791379	-319.25630622375
-350.7889487183	-348.756291201964	-346.846177533486	-345.050149938494	-343.360498310586	-341.770178722743	-340.272742477933	-338.862274130512	-337.53333717223	-336.280926290511	-335.100425281865	-333.987569847467	-332.938414616992	-331.949303845641	-331.016845311499	-330.137887009157	-329.309496293175	-328.528941173509	-327.793673505973	-327.101313855578	-326.449637840039	-325.83656378591	-325.260141551296	-324.718542387506	-324.210049727857	-323.733050805459	-323.286029013628	-322.867556932765	-322.476289956397	-322.110960456804	-321.770372437372	-321.453396624684	-321.158965958514	-320.886071442422	-320.633758321581	-320.40112255801	-320.187307576451	-319.991501256874	-319.81293315199	-319.650871910341	-319.504622887397	-319.373525928832	-319.256953311637	-319.154307830097	-319.065021014863	-318.988551474434	-318.924383349347	-318.87202487023	-318.831007011668	-318.800882234542
-349.009867998186	-347.032412769128	-345.175139055919	-343.429746079111	-341.788666651728	-340.244987261551	-338.792378485365	-337.425034198002	-336.137618295929	-334.925217864759	-333.783301891733	-332.707684765502	-331.694493922245	-330.740141093998	-329.841296695654	-328.99486695452	-328.197973442778	-327.447934720825	-326.742249839565	-326.07858348382	-325.454752567895	-324.868714119007	-324.318554305333	-323.802478483516	-323.318802155965	-322.865942741681	-322.44241207589	-322.046809563767	-321.677815922244	-321.334187451433	-321.014750783811	-320.718398065066	-320.444082525548	-320.190814405721	-319.957657202877	-319.743724209841	-319.548175319383	-319.370214070799	-319.209084917411	-319.064070695924	-318.934490280408	-318.819696405331	-318.71907364361	-318.632036526898	-318.558027796589	-318.496516775039	-318.446997847456	-318.408989045811	-318.382030726842	-318.365684336949
-347.237135206165	-345.314998671393	-343.510677251364	-341.816027322457	-340.223624773493	-338.726686658578	-337.319002974788	-335.994877058708	-334.749073347543	-333.576771455856	-332.473525687142	-331.435229237888	-330.458082466074	-329.538564690918	-328.673409069671	-327.859580163239	-327.094253857818	-326.374799356298	-325.698762992561	-325.063853655125	-324.467929634947	-323.908986736296	-323.385147510314	-322.894651488523	-322.435846308786	-322.007179639315	-321.607191817672	-321.234509131481	-320.887837676129	-320.565957732121	-320.267718611212	-319.99203392613	-319.737877243594	-319.504278084727	-319.290318240764	-319.095128375313	-318.917884887413	-318.757807012254	-318.614154138764	-318.486223325307	-318.373346996614	-318.274890806662	-318.190251653704	-318.118855834955	-318.060157329577	-318.013636199686	-317.978797100015	-317.955167887723	-317.942298324584	-317.939758864484
-345.483509623892	-343.616505223171	-341.864959879568	-340.220886280733	-338.677002633675	-337.226655877667	-335.863754816304	-334.582711693696	-333.378390986285	-332.246064382865	-331.181371090085	-330.180282736256	-329.239072258262	-328.354286249248	-327.522720322129	-326.741397108587	-326.00754656748	-325.318588322203	-324.67211578511	-324.065881859732	-323.497786039321	-322.965862743859	-322.468270757938	-322.00328364922	-321.5692810621	-321.164740794062	-320.788231573262	-320.438406465554	-320.113996847461	-319.813806888888	-319.536708495713	-319.281636667909	-319.047585233719	-318.833602924655	-318.638789759844	-318.462293711543	-318.30330762654	-318.16106638077	-318.034844246735	-317.923952455329	-317.827736935519	-317.745576216876	-317.67687948143	-317.621084752583	-317.577657209937	-317.546087619959	-317.525890873286	-317.516604620325	-317.517787997519	-317.529020437351
-343.749265339149	-341.9372084616	-340.238264819078	-338.644602573596	-337.149081499752	-335.745177747266	-334.426918318401	-333.188823816001	-332.025858259247	-330.933384961059	-329.907127622389	-328.943135931276	-328.037755064235	-327.18759857842	-326.389524258814	-325.64061254791	-324.93814723853	-324.279598155048	-323.662605586065	-323.084966263558	-322.544620710695	-322.039641803665	-321.568224412709	-321.128676004479	-320.719408102478	-320.3389285149	-319.985834250063	-319.658805049047	-319.356597473325	-319.078039492287	-318.822025521774	-318.587511870152	-318.37351255323	-318.179095443465	-318.003378722615	-317.84552761018	-317.70475134288	-317.5803003829	-317.471463834902	-317.377567053768	-317.297969426824	-317.232062315849	-317.179267145583	-317.13903362671	-317.11083810239	-317.094182008451	-317.088590438217	-317.093610803779	-317.108811586245	-317.133781168151
-342.022192465605	-340.265205367514	-338.618981289342	-337.075844051304	-335.628795173	-334.271440185448	-332.997924453803	-331.802877097251	-330.681361828753	-329.628833729951	-328.641101134372	-327.714291921908	-326.844823634856	-326.029376914769	-325.264871833515	-324.54844675388	-323.877439406997	-323.249369917649	-322.661925545425	-322.112946941	-321.600415743434	-321.122443367023	-320.67726084568	-320.26320961938	-319.878733161558	-319.522369358613	-319.192743563354	-318.888562253409	-318.608607233674	-318.351730328787	-318.116848517746	-317.902939468071	-317.709037431581	-317.534229467931	-317.377651965678	-317.238487433764	-317.11596153916	-317.00934036884	-316.917927896478	-316.841063636192	-316.778120467396	-316.728502616353	-316.691643781414	-316.667005390144	-316.65407497762	-316.652364676205	-316.661409807961	-316.680767571648	-316.710015817008	-316.748751899628
-340.302598501488	-338.600805469291	-337.007420735642	-335.514923970881	-334.116458624442	-332.80575978629	-331.577091354938	-330.425191129252	-329.345222672293	-328.332732983864	-327.38361517281	-326.494075447116	-325.660603844814	-324.879948215745	-324.149091036738	-323.465228703343	-322.82575299213	-322.228234430303	-321.670407345563	-321.150156399758	-320.665504435876	-320.214601490144	-319.795714839954	-319.407219974606	-319.047592389849	-318.715400119233	-318.409296925741	-318.128016086145	-317.870364708424	-317.635218529343	-317.421517145298	-317.228259634705	-317.054500534758	-316.899346139435	-316.761951089074	-316.641515225023	-316.537280685551	-316.448529221644	-316.374579713487	-316.314785870293	-316.268534097859	-316.235241519759	-316.214354139378	-316.205345131245	-316.207713251171	-316.220981355673	-316.244695022016	-316.278421261014	-316.321747315383	-316.37427953712
-338.590809848555	-336.944337241195	-335.403913588696	-333.962174611778	-332.612405882166	-331.348472233412	-330.164756274267	-329.056104652505	-328.017780943016	-327.045424218183	-326.135012509492	-325.282830493483	-324.485440837773	-323.739658727981	-323.042529167281	-322.391306699543	-321.783437256741	-321.216541873148	-320.688402044153	-320.196946537517	-319.740239490308	-319.316469646468	-318.923940608508	-318.561061992758	-318.226341391251	-317.918377055121	-317.635851224599	-317.377524039493	-317.142227971742	-316.928862728255	-316.736390578139	-316.563832063446	-316.410262057061	-316.274806135284	-316.156637236061	-316.054972576894	-315.969070809132	-315.8982293877	-315.841782137448	-315.799096999162	-315.769573939916	-315.752643013973	-315.747762561696	-315.754417535166	-315.77211794022	-315.800397385588	-315.838811730639	-315.88693782402	-315.944372326151	-316.01073060916
-336.912173515297	-335.320540051857	-333.832620494325	-332.441204796863	-331.13971901218	-329.922156231341	-328.783016424803	-327.717253862905	-326.720231014832	-325.787678005143	-324.915656854449	-324.100529852241	-323.338931510113	-322.627743626888	-321.964073066367	-321.345231906417	-320.768719666646	-320.232207362845	-319.733523170922	-319.270639512321	-318.841661397826	-318.444815887824	-318.078442545307	-317.740984773384	-317.430981942501	-317.147062224073	-316.887936057197	-316.652390183773	-316.439282194837	-316.247535537445	-316.076134937157	-315.924122196131	-315.790592331213	-315.674690020251	-315.575606328195	-315.49257568757	-315.424873110489	-315.371811611711	-315.33273982432	-315.307039791399	-315.294124918723	-315.293438074924	-315.304449826897	-315.326656799321	-315.359580148269	-315.402764139735	-315.45577482479	-315.518198803798	-315.589642072792	-315.669728945735
-335.267059034917	-333.729785595878	-332.293915186554	-330.952390186441	-329.698775496009	-328.527190985154	-327.432252644287	-326.409021146187	-325.452956742514	-324.559879594839	-323.725934784214	-322.947561361917	-322.221464902015	-321.544593097732	-320.914114011276	-320.327396643417	-319.781993536607	-319.275625165376	-318.806165901545	-318.371631370399	-317.970167038275	-317.600037892806	-317.259619094733	-316.94738749548	-316.661913927704	-316.401856187349	-316.165952635451	-315.953016356414	-315.761929816782	-315.591639974949	-315.441153797787	-315.309534145081	-315.195895986895	-315.099402922772	-315.019263974938	-314.954730630629	-314.905094111173	-314.869682847795	-314.847860146064	-314.83902202274	-314.842595200327	-314.858035246097	-314.884824843573	-314.922472185603	-314.970509479194	-315.028491553121	-315.095994560206	-315.172614766829	-315.257967422949	-315.351685706446
-333.630860632139	-332.14808006213	-330.764386657294	-329.472875449215	-328.267250402827	-327.141758373701	-326.091131569424	-325.110537253103	-324.195533637735	-323.342031092072	-322.546257919416	-321.804730086632	-321.114224376405	-320.471754515194	-319.874549895476	-319.320036566164	-318.805820211487	-318.329670877665	-317.889509239708	-317.483394228626	-317.109511863107	-316.766165149982	-316.451764935136	-316.164821601366	-315.903937522509	-315.667800194134	-315.455175970647	-315.264904346926	-315.095892729716	-314.947111650342	-314.817590375651	-314.706412878946	-314.612714136775	-314.535676721159	-314.474527660037	-314.428535541564	-314.397007840391	-314.379288446316	-314.374755377614	-314.382818663149	-314.402918378888	-314.434522825865	-314.477126837822	-314.530250207926	-314.593436224885	-314.666250309724	-314.748278745236	-314.839127490869	-314.938421076429	-315.045801568576
-332.053999681015	-330.624627568763	-329.292079712431	-328.049599980295	-326.891027943813	-325.810734303088	-324.803564623278	-323.864790149041	-322.990064669969	-322.17538657783	-321.417065393997	-320.711692158607	-320.056113166529	-319.447406612767	-318.882861774585	-318.35996041163	-317.876360110661	-317.429879339654	-317.018484008279	-316.640275359068	-316.293479036812	-315.976435203545	-315.687589583379	-315.425485336025	-315.188755670275	-314.976117119537	-314.786363410795	-314.618359866454	-314.471038285528	-314.343392256742	-314.234472861435	-314.143384728816	-314.069282410205	-314.011367042478	-313.968883274089	-313.941116429804	-313.927389892795	-313.927062684827	-313.939527227296	-313.964207267495	-314.000555956092	-314.048054063076	-314.106208320713	-314.174549883084	-314.252632892751	-314.340033145999	-314.436346848827	-314.541189456605	-314.654194590914	-314.775013027671
-330.486927509228	-329.111101261764	-327.829831112497	-326.636510012204	-325.525113372969	-324.490135962177	-323.52653691434	-322.629691656901	-321.795349747147	-321.019597781258	-320.298826670811	-319.629702692522	-319.009141808331	-318.434286828687	-317.90248705495	-317.411280089615	-316.958375547266	-316.541640436476	-316.159086014306	-315.808855941762	-315.489215591233	-315.198542376282	-314.93531699071	-314.698115457989	-314.485601904367	-314.296521979483	-314.129696857409	-313.984017758927	-313.858440942706	-313.751983118989	-313.663717244634	-313.592768662865	-313.538311555127	-313.499565675896	-313.47579334441	-313.466296670001	-313.470414990093	-313.487522502072	-313.517026072124	-313.558363205778	-313.611000166423	-313.674430229355	-313.748172060117	-313.831768206945	-313.924783698068	-314.026804735479	-314.137437477545	-314.256306903489	-314.383055753436	-314.517343538222
-329.005128605467	-327.681158719215	-326.449558497701	-325.303864152688	-324.238181655266	-323.247125037448	-322.325762626482	-321.469570035927	-320.674388933788	-319.936390768114	-319.252044761576	-318.618089594512	-318.031508285043	-317.489505848898	-316.989489383183	-316.52905026987	-316.105948237986	-315.718097059913	-315.363551687925	-315.04049666319	-314.747235651588	-314.482181979636	-314.243850059926	-314.030847609408	-313.841868575714	-313.675686697054	-313.531149630067	-313.407173587755	-313.302738436279	-313.216883205276	-313.148701971394	-313.09734007924	-313.061990667801	-313.041891473839	-313.036321886794	-313.044600232347	-313.066081264177	-313.10015384553	-313.146238804013	-313.203786944734	-313.272277208291	-313.351214961476	-313.44013040966	-313.538577120908	-313.646130652758	-313.762387273466	-313.886962770222	-314.019491337555	-314.159624539708	-314.307030341338
-327.60912431616	-326.335323698518	-325.151787897477	-324.052190574558	-323.030762987637	-322.082233639266	-321.201775680648	-320.38496092196	-319.627719491528	-318.926304342736	-318.277259935781	-317.677394526754	-317.123755583741	-316.6136079219	-316.144414209707	-315.713817548912	-315.319625872998	-314.959797944503	-314.632430761648	-314.335748210144	-314.068090817764	-313.827906487719	-313.613742102665	-313.424235904759	-313.258110568823	-313.114166895724	-312.991278061786	-312.888384367597	-312.804488436084	-312.738650815484	-312.689985947768	-312.657658467464	-312.64087979962	-312.638905029018	-312.651030015684	-312.676588734351	-312.714950817825	-312.765519286258	-312.827728446085	-312.901041944056	-312.984950963155	-313.078972548503	-313.182648052463	-313.295541689181	-313.417239189702	-313.547346549609	-313.685488861874	-313.831309228244	-313.984467743102	-314.14464054425
-326.224477122023	-325.000990414794	-323.865658010573	-322.812291297348	-321.835247082061	-320.929368586284	-320.089934020481	-319.312611614204	-318.593420166909	-317.928694336809	-317.315054010357	-316.749377197963	-316.228775986613	-315.750575150734	-315.312293081414	-314.91162474331	-314.546426409837	-314.214701961956	-313.914590565287	-313.64435556513	-313.402374460156	-313.187129833579	-312.997201136063	-312.83125722787	-312.688049599141	-312.566406197046	-312.465225797013	-312.383472862645	-312.320172845314	-312.274407879989	-312.245312838755	-312.2320717077	-312.2339142566	-312.250112974111	-312.279980244049	-312.322865740898	-312.378154024927	-312.445262319284	-312.523638453212	-312.612758957082	-312.712127296345	-312.821272232741	-312.939746302215	-313.067124399979	-313.203002464039	-313.346996249317	-313.498740185205	-313.657886310007	-313.824103276346	-313.997075422098
-324.95179561525	-323.776330959085	-322.687020424151	-321.677805309517	-320.743160877046	-319.878038613301	-319.077815903623	-318.338252020827	-317.655449514012	-317.025820232342	-316.446055340969	-315.91309878696	-315.424123756307	-314.976511732084	-314.567833821388	-314.195834066716	-313.858414497824	-313.553621714083	-313.279634816049	-313.034754529302	-312.817393384334	-312.626066833879	-312.45938520422	-312.316046389936	-312.194829212724	-312.094587374522	-312.014243943497	-311.952786318641	-311.909261625023	-311.882772497146	-311.87247321268	-311.877566142952	-311.897298490274	-311.930959285365	-311.977876620965	-312.037415100232	-312.108973480692	-312.191982496495	-312.285902843417	-312.390223312631	-312.504459060575	-312.628150003521	-312.760859326491	-312.902172097168	-313.05169397628	-313.209050016766	-313.373883544681	-313.545855115454	-313.724641539678	-313.909934973108
-323.69174033901	-322.564447481224	-321.521302599797	-320.556377203911	-319.664265292962	-318.840026885519	-318.079138794025	-317.377451572774	-316.731151745477	-316.136728564702	-315.590944674924	-315.090810149356	-314.633559451969	-314.216630943567	-313.837648607016	-313.494405713638	-313.184850192271	-312.907071495667	-312.659288786985	-312.439840292889	-312.247173690036	-312.079837408951	-311.936472754092	-311.81580675154	-311.716645646676	-311.637868983582	-311.578424206055	-311.537321727161	-311.513630420381	-311.50647349073	-311.515024688917	-311.538504835647	-311.576178626775	-311.627351693141	-311.691367891685	-311.767606806882	-311.855481443682	-311.954436095056	-312.063944368924	-312.183507360769	-312.312651959552	-312.450929275735	-312.597913181305	-312.753198952622	-312.916402007756	-313.08715673077	-313.265115376065	-313.44994704652	-313.641336739737	-313.838984457168
-322.457530671264	-321.378257124603	-320.381133809124	-319.460361741991	-318.610653032616	-317.827175669352	-317.105505386837	-316.441583566349	-315.831680296177	-315.272361861549	-314.760462050344	-314.293056756908	-313.867441445683	-313.481111102233	-313.131742354138	-312.817177490121	-312.535410144287	-312.284572444793	-312.062923453679	-311.868838747845	-311.700801010893	-311.557391522462	-311.43728244606	-311.339229828839	-311.262067237333	-311.204699962448	-311.166099734883	-311.145299899059	-311.141390999671	-311.153516740107	-311.180870276626	-311.222690816093	-311.278260488629	-311.34690146955	-311.427973327705	-311.5208705797	-311.625020431592	-311.73988069152	-311.864937838364	-311.999705233037	-312.143721460264	-312.296548789938	-312.457771748101	-312.626995788608	-312.803846057306	-312.987966241325	-313.179017496766	-313.376677448639	-313.580639257474	-313.790610747501
-321.249953015586	-320.218548999643	-319.267305709666	-318.390552980811	-317.583120416012	-316.840283421232	-316.157716157551	-315.531450387092	-314.957839360324	-314.43352603139	-313.95541500205	-313.520647688649	-313.126580283997	-312.770764150406	-312.450928333687	-312.164963932756	-311.91091009706	-311.686941455774	-311.491356809428	-311.322568937385	-311.179095393833	-311.059550181489	-310.962636206258	-310.887138428211	-310.831917634644	-310.795904769957	-310.778095764862	-310.777546814161	-310.793370058177	-310.824729628049	-310.870838019507	-310.930952763694	-311.004373366965	-311.090438494633	-311.188523376266	-311.298037412446	-311.418421964997	-311.549148314486	-311.689715770436	-311.839649921114	-311.998501011032	-312.165842435472	-312.341269342309	-312.524397332362	-312.714861250298	-312.912314058843	-313.116425789704	-313.326882565223	-313.543385685273	-313.765650774415
-320.057370620949	-319.073994005851	-318.168782169028	-317.336194099071	-316.571177208154	-315.869114617014	-315.225779192876	-314.63729334201	-314.100093724962	-313.610900198217	-313.166688397275	-312.7646654676	-312.402248525547	-312.077045494155	-311.78683801095	-311.529566148674	-311.303314726528	-311.106301020462	-310.936863707147	-310.793452898448	-310.674621142053	-310.579015279981	-310.505369070478	-310.452496490592	-310.419285646906	-310.404693230649	-310.407739461008	-310.427503467039	-310.463119064267	-310.513770887098	-310.578690842446	-310.657154853851	-310.748479868649	-310.852021103723	-310.967169507929	-311.093349421573	-311.230016415326	-311.376655292756	-311.532778242226	-311.69792312531	-311.871651890149	-312.053549099251	-312.243220562267	-312.440292065135	-312.644408187806	-312.85523120345	-313.072440052719	-313.295729387177	-313.524808676566	-313.759401375011
-318.930735463304	-317.994327447511	-317.134139722479	-316.344756727143	-315.621240327232	-314.959078310328	-314.354139475278	-313.802634341476	-313.301080665937	-312.846273088491	-312.435256333965	-312.065301489507	-311.733884949038	-311.438669678065	-311.177488503132	-310.948329172872	-310.749320973447	-310.578722711353	-310.43491190207	-310.316375024672	-310.221698720916	-310.149561833023	-310.098728187818	-310.068040046401	-310.056412148482	-310.062826289041	-310.086326372403	-310.126013895241	-310.181043815599	-310.250620769892	-310.3339956041	-310.430462189085	-310.539354493213	-310.660043888357	-310.791936667841	-310.934471757157	-311.08711860021	-311.249375205624	-311.420766339177	-311.600841849785	-311.789175117719	-311.985361614786	-312.189017567209	-312.399778712789	-312.617299144725	-312.84125023516	-313.071319632143	-313.307210324274	-313.548639767787	-313.795339071312
-317.821102770317	-316.931826975491	-316.116820197593	-315.370792687814	-314.688921105183	-314.066798223131	-313.500389071711	-312.985992564871	-312.520207820536	-312.099904510436	-311.722196682421	-311.384419585135	-311.084109096883	-310.818983420319	-310.586926754326	-310.38597469613	-310.214301161623	-310.070206641326	-309.952107634314	-309.858527123515	-309.788085973787	-309.739495149453	-309.711548661131	-309.703117162929	-309.713142130771	-309.740630560968	-309.784650135402	-309.844324805939	-309.918830756158	-310.007392703233	-310.109280506942	-310.22380605642	-310.350320408468	-310.488211154002	-310.636899991729	-310.79584049027	-310.964516021914	-311.142437852859	-311.329143376327	-311.524194476262	-311.727176010534	-311.937694403628	-312.155376339738	-312.379867548057	-312.610831672795	-312.847949221151	-313.090916583075	-313.339445117197	-313.593260297824	-313.852100918311
-316.729648968931	-315.887672000851	-315.118005809695	-314.41548683478	-313.775406880839	-313.19346403765	-312.665719876521	-312.188561996904	-311.758671150763	-311.372992298217	-311.028709051101	-310.723221046008	-310.454123858546	-310.219191128792	-310.016358616437	-309.843709944743	-309.699463826469	-309.581962593673	-309.489661877533	-309.421121304928	-309.374996096039	-309.350029462145	-309.345045715625	-309.358944015103	-309.390692678175	-309.439324002279	-309.50392954133	-309.583655791881	-309.677700247868	-309.78530778765	-309.905767361099	-310.038408948052	-310.182600762522	-310.337746679823	-310.503283866166	-310.678680592389	-310.863434215388	-311.057069312462	-311.259135955258	-311.469208111328	-311.68688216246	-311.911775529988	-312.143525398234	-312.381787528024	-312.626235153015	-312.876557952186	-313.132461092489	-313.39366433616	-313.65990120769	-313.930918215902
-315.65769414492	-314.863185669285	-314.139022578937	-313.480167891666	-312.882028923435	-312.340409422775	-311.85146782312	-311.411680710229	-311.01781075222	-310.666878462294	-310.356137264722	-310.083051417368	-309.845276412354	-309.64064153323	-309.467134294276	-309.322886527116	-309.206161913017	-309.115344787238	-309.048930065405	-309.005514161993	-308.983786788012	-308.982523529603	-309.000579121691	-309.03688134155	-309.090425456351	-309.160269166722	-309.245527995212	-309.34537107453	-309.459017295629	-309.585731780202	-309.724822646132	-309.875638037892	-310.0375633969	-310.210018949548	-310.39245739292	-310.584361760326	-310.785243450596	-310.994640406689	-311.212115430634	-311.437254623093	-311.669665936951	-311.908977835388	-312.154838045777	-312.406912401549	-312.664883764931	-312.928451024062	-313.197328158619	-313.471243368597	-313.749938261348	-314.033167092424
-314.606730536517	-313.85986335757	-313.181368829315	-312.566336953386	-312.010290936106	-311.509140539505	-311.059141391219	-310.656859374324	-310.299139364495	-309.983077701182	-309.7059978773	-309.465429012392	-309.259086740801	-309.084856201564	-308.940776862805	-308.825028951872	-308.735921294827	-308.671880396069	-308.631440611976	-308.61323529191	-308.615988776604	-308.638509158097	-308.679681717558	-308.738462967742	-308.813875235809	-308.90500172998	-309.010982040207	-309.13100802886	-309.264320072464	-309.410203619968	-309.567986036835	-309.737033707655	-309.916749372903	-310.106569678084	-310.305962915808	-310.514426943313	-310.731487259815	-310.956695229553	-311.1896264379	-311.429879169066	-311.677072995104	-311.93084746687	-312.190860898504	-312.456789237766	-312.728325015282	-313.005176366393	-313.28706611986	-313.573730948193	-313.864920574841	-314.160397033895
-313.703459250714	-313.001360612352	-312.365799529695	-311.791983280351	-311.275542146208	-310.812483880795	-310.399153989626	-310.032200966559	-309.708545771752	-309.425354953172	-309.180016908884	-308.970120865851	-308.793438215821	-308.647905902723	-308.531611600874	-308.442780460818	-308.379763231167	-308.341025591344	-308.325138552613	-308.330769803793	-308.356675894319	-308.401695161092	-308.464741317448	-308.544797632741	-308.640911639773	-308.752190314893	-308.877795682092	-309.016940798155	-309.168886080783	-309.332935945998	-309.508435724819	-309.694768832541	-309.891354166809	-310.09764371324	-310.313120339561	-310.537295761206	-310.769708663084	-311.009922963747	-311.257526209571	-311.512128087777	-311.773359048217	-312.040869024794	-312.314326248276	-312.593416143003	-312.877840300724	-313.167315525362	-313.461572943127	-313.760357172843	-314.063425551835	-314.370547413132
-312.82483842691	-312.167687658248	-311.575231606018	-311.042795260968	-310.566116388454	-310.141301114308	-309.764785177662	-309.433300015661	-309.143842983929	-308.893651129965	-308.680178029486	-308.501073272182	-308.354164246561	-308.237439925968	-308.149036401656	-308.08722394529	-308.050395414041	-308.037055837262	-308.045813045672	-308.075369222491	-308.124513271818	-308.192113913	-308.277113421314	-308.378521945185	-308.49541233871	-308.626915455639	-308.772215857322	-308.930547892685	-309.101192113116	-309.283471989319	-309.476750900886	-309.680429372526	-309.893942533728	-310.116757781094	-310.348372624774	-310.588312702347	-310.83612994522	-311.091400884084	-311.353725081349	-311.622723679647	-311.898038056542	-312.179328576554	-312.466273432434	-312.758567568378	-313.055921678548	-313.358061274885	-313.664725818714	-313.97566791117	-314.290652537871	-314.609456363704
-311.998147694965	-311.385517761649	-310.835760786615	-310.344317902001	-309.907032938135	-309.520109109836	-309.18007122607	-308.883732609499	-308.628166047691	-308.410678208156	-308.228787039796	-308.080201757777	-307.962805070435	-307.874637357877	-307.813882554548	-307.778855523683	-307.767990741451	-307.779832133842	-307.813023930685	-307.866302419243	-307.93848849526	-308.028480922483	-308.13525022292	-308.257833129783	-308.395327543386	-308.546887937449	-308.711721169481	-308.88908265433	-309.07827286465	-309.278634126177	-309.489547679229	-309.710430981025	-309.940735226135	-310.179943064804	-310.427566501023	-310.683144954085	-310.946243469047	-311.216451062978	-311.493379195175	-311.7766603507	-312.065946727631	-312.360909019314	-312.66123528376	-312.966629893045	-313.276812556239	-313.591517409977	-313.91049217132	-314.23349734804	-314.560305501866	-314.890700560652
-311.226076508065	-310.65754385957	-310.150083274714	-309.699250472784	-309.300993946404	-308.951612730359	-308.647719552639	-308.386208575409	-308.164227065351	-307.979150440204	-307.828560226461	-307.710224535617	-307.622080726327	-307.562219969587	-307.528873475526	-307.520400175117	-307.535275679224	-307.57208236203	-307.629500436597	-307.706299907994	-307.80133330441	-307.91352909947	-308.041885749972	-308.18546628267	-308.343393371831	-308.514844856328	-308.699049651077	-308.895284012886	-309.102868125381	-309.321162971651	-309.549567466743	-309.787515825205	-310.034475141544	-310.289943163823	-310.553446242707	-310.824537440102	-311.102794783127	-311.387819650642	-311.679235280783	-311.976685389113	-312.279832888003	-312.588358698758	-312.9019606488	-313.220352446939	-313.543262730417	-313.87043417798	-314.201622683743	-314.5365965871	-314.875135954333	-315.217031907961
-310.486848552964	-309.962602973405	-309.497620165357	-309.087570925012	-308.728508862667	-308.416829256832	-308.149233149154	-307.922695909129	-307.734439625621	-307.581908786839	-307.462748796015	-307.374786940615	-307.316015491218	-307.284576654618	-307.278749146067	-307.29693617937	-307.33765470189	-307.399525725447	-307.481265624318	-307.581678288702	-307.699648036635	-307.834133199802	-307.984160309376	-308.148818817225	-308.327256295675	-308.518674065891	-308.722323210822	-308.937500933782	-309.16354722823	-309.399841828146	-309.645801411866	-309.900877035162	-310.164551771998	-310.43633854367	-310.71577811909	-311.002437270724	-311.29590707231	-311.595801325858	-311.901755106697	-312.213423416412	-312.530479934529	-312.852615860659	-313.179538839612	-313.510971962673	-313.846652838893	-314.186332730768	-314.529775749222	-314.876758103248	-315.227067399971	-315.58050199127
-309.834402784783	-309.353418223012	-308.929936582445	-308.559740193383	-308.238984573069	-307.964158327124	-307.732048155474	-307.539708212185	-307.384433193253	-307.263734628182	-307.175319934533	-307.11707386328	-307.087042019584	-307.083416190702	-307.104521252084	-307.14880345554	-307.214819931018	-307.301229256802	-307.406782972631	-307.53031792695	-307.67074936375	-307.827064666582	-307.998317687749	-308.183623599632	-308.382154212774	-308.593133712036	-308.815834767858	-309.049574984683	-309.293713652938	-309.547648774761	-309.81081433697	-310.082677807682	-310.362737835538	-310.650522132708	-310.94558552487	-311.247508153038	-311.555893813722	-311.870368425211	-312.190578609016	-312.516190376589	-312.846887912361	-313.182372445043	-313.52236119986	-313.866586425095	-314.21479448692	-314.566745027056	-314.922210178269	-315.280973833191	-315.642830962316	-316.007586977418
-309.22366743576	-308.786141131923	-308.404349028012	-308.074185516948	-307.791908513218	-307.554100404833	-307.357633973154	-307.199642550465	-307.07749380641	-306.988766653341	-306.931230841698	-306.902828883309	-306.901659995682	-306.925965806238	-306.974117593607	-307.044604875132	-307.136025176562	-307.247074842602	-307.376540766108	-307.52329293002	-307.686277669934	-307.864511577068	-308.057075971496	-308.263111884227	-308.481815494198	-308.71243397274	-308.954261693654	-309.206636771938	-309.468937898398	-309.74058144111	-310.021018787896	-310.309733906815	-310.606241104166	-310.910082961656	-311.220828436333	-311.538071108564	-311.861427564858	-312.190535903653	-312.525054353364	-312.864659993053	-313.20904756701	-313.557928385364	-313.911029303594	-314.268091774476	-314.628870966597	-314.993134944107	-315.360663902853	-315.731249458478	-316.104693982464	-316.48080998243
-308.685995299078	-308.291518622523	-307.951027340389	-307.660526431576	-307.416374875058	-307.215247635334	-307.05410248146	-306.930150929644	-306.840832717279	-306.78379331244	-306.756864041705	-306.758044484027	-306.785486832112	-306.837481967275	-306.912447030932	-307.008914307001	-307.125521255589	-307.261001560398	-307.414177070893	-307.58395053614	-307.769299040631	-307.96926806399	-308.182966096244	-308.409559748872	-308.648269309087	-308.898364691157	-309.159161743982	-309.430018878923	-309.710333985971	-309.999541609952	-310.29711036162	-310.602540541205	-310.91536195445	-311.23513190326	-311.561433334969	-311.893873135897	-312.232080556317	-312.575705755257	-312.924418454716	-313.277906693884	-313.635875674877	-313.998046692323	-314.364156139826	-314.733954587019	-315.107205921485	-315.483686550355	-315.863184656831	-316.245499507358	-316.630440805497	-317.017828088927
-308.229898649868	-307.878066965583	-307.578491527844	-307.327286446396	-307.120910451266	-306.956129894961	-306.829986456217	-306.739768855089	-306.682988003703	-306.65735511043	-306.660762331866	-306.691265630055	-306.747069544578	-306.826513632437	-306.928060364824	-307.050284300042	-307.19186237732	-307.351565197638	-307.528249175811	-307.720849463498	-307.928373555846	-308.149895505741	-308.384550679162	-308.631530993429	-308.89008058719	-309.159491877158	-309.43910196189	-309.728289337549	-310.026470894558	-310.333099167589	-310.647659814382	-310.969669301553	-311.298672777933	-311.634242118023	-311.975974119988	-312.323488844226	-312.676428079966	-313.034453928614	-313.397247493698	-313.764507668233	-314.135950011253	-314.511305706014	-314.890320593106	-315.272754272319	-315.658379267699	-316.046980250735	-316.438353317052	-316.832305312429	-317.228653204307	-317.627223495298
-307.842391971577	-307.533414510985	-307.274954503234	-307.063235781975	-306.894817376633	-306.766557535294	-306.67558231673	-306.61925808118	-306.595167320695	-306.601087360594	-306.634971537958	-306.694932524325	-306.779227510427	-306.886245012874	-307.014493097773	-307.162588845645	-307.329248906691	-307.513281016245	-307.713576357889	-307.929102676639	-308.158898057344	-308.402065294327	-308.657766787607	-308.925219909063	-309.203692788778	-309.492500477803	-309.791001448701	-310.098594399747	-310.414715332545	-310.738834876238	-311.070455834457	-311.409110933763	-311.754360754632	-312.105791828035	-312.463014882459	-312.825663227759	-313.193391263643	-313.5658731018	-313.942801291789	-314.32388564176	-314.708852125967	-315.097441871772	-315.489410219563	-315.884525849587	-316.282569970294	-316.683335563237	-317.086626680062	-317.492257787493	-317.900053156578	-318.309846292817
-307.71672022316	-307.446542154639	-307.225336074217	-307.049421975581	-306.915446865675	-306.820349669289	-306.761330588611	-306.735824264453	-306.741476194184	-306.7761219498	-306.837768812006	-306.924579495865	-307.034857692917	-307.167035195693	-307.319660404704	-307.491388046641	-307.680969956544	-307.887246797017	-308.109140604706	-308.345648068828	-308.595834458995	-308.858828130118	-309.133815541338	-309.420036733671	-309.716781217851	-310.023384229615	-310.339223314749	-310.663715210576	-310.996312994367	-311.336503472487	-311.683804787006	-312.037764219003	-312.397956170095	-312.763980305618	-313.13545984468	-313.512039983788	-313.893386442148	-314.279184117893	-314.669135845605	-315.062961246408	-315.460395662766	-315.861189170885	-316.26510566427	-316.671922002596	-317.081427220608	-317.49342179222	-317.907716945435	-318.324134024111	-318.742503892911	-319.16266638214
-307.708805828613	-307.477644966776	-307.293900417745	-307.153988976224	-307.054646218002	-306.992892290791	-306.966002045364	-306.971478870864	-307.00703170359	-307.07055476462	-307.16010965212	-307.273909472332	-307.410304741243	-307.567770828876	-307.74489675143	-307.940375144361	-308.152993272936	-308.381624956532	-308.62522329969	-308.88281413711	-309.153490111895	-309.436405316667	-309.730770436034	-310.035848336513	-310.350950056569	-310.675431155086	-311.008688381516	-311.350156635206	-311.699306185112	-312.05564012436	-312.418692036938	-312.788023856276	-313.163223897676	-313.543905048446	-313.929703101297	-314.320275218038	-314.715298511958	-315.114468738418	-315.517499084227	-315.924119047328	-316.334073399088	-316.747121222276	-317.163035018444	-317.581599878992	-318.00261271478	-318.42588153956	-318.851224802971	-319.2784707692	-319.707456937752	-320.138029503104
-307.906496804755	-307.71396569069	-307.56731374134	-307.463053193242	-307.398006963674	-307.369275312164	-307.374206729758	-307.410372436767	-307.475543972305	-307.567673442646	-307.684876064094	-307.825414692577	-307.987686078951	-308.170208627881	-308.371611470541	-308.590624688521	-308.826070549171	-309.07685563179	-309.341963740409	-309.620449512719	-309.911432646464	-310.214092674727	-310.527664230116	-310.851432745319	-311.184730543859	-311.526933280415	-311.877456694863	-312.235753648349	-312.601311413314	-312.973649192562	-313.352315845214	-313.736887799812	-314.126967136973	-314.522179825842	-314.92217410026	-315.326618962008	-315.735202799788	-316.147632113726	-316.563630336209	-316.982936740777	-317.405305431561	-317.830504406524	-318.258314688357	-318.688529517474	-319.120953602078	-319.555402420694	-319.991701573015	-320.429686175259	-320.86920029657	-321.310096433313
-308.4930561797	-308.338771971214	-308.228847997014	-308.159890603052	-308.128808844705	-308.132782003702	-308.169231222369	-308.235794652429	-308.330305615398	-308.450773353079	-308.595366013466	-308.76239557236	-308.950304436544	-309.157653512156	-309.383111553465	-309.625445633642	-309.883512601365	-310.156251405781	-310.442676188232	-310.741870052623	-311.052979437752	-311.375209024771	-311.707817121303	-312.050111471019	-312.401445443659	-312.761214565895	-313.12885335808	-313.503832445994	-313.885655920204	-314.273858918754	-314.66800541158	-315.067686167398	-315.472516885912	-315.882136479971	-316.296205493951	-316.71440464603	-317.136433483292	-317.56200913971	-317.990865188046	-318.42275057757	-318.857428650319	-319.294676229274	-319.734282772491	-320.176049587751	-320.619789102832	-321.065324186911	-321.512487519048	-321.961121000038	-322.411075204256	-322.862208868425
-337.02400519984	-336.883506954542	-336.786433934366	-336.729459309208	-336.709552860828	-336.723949187087	-336.770119931526	-336.845749449656	-336.948713420698	-337.077059993014	-337.228993116663	-337.402857770203	-337.597126833302	-337.81038939366	-338.041340307513	-338.288770858838	-338.551560384034	-338.828668747172	-339.1191295664	-339.422044105245	-339.736575753792	-340.061945034268	-340.397425073828	-340.74233749436	-341.096048675262	-341.457966350371	-341.827536504818	-342.204240541531	-342.587592690573	-342.977137637488	-343.372448349509	-343.773124080748	-344.178788539537	-344.589088202875	-345.003690764516	-345.422283704593	-345.844572969952	-346.27028175542	-346.699149377221	-347.130930230608	-347.565392824554	-348.002318887022	-348.441502534948	-348.882749503623	-349.325876430657	-349.770710190112	-350.217087272855	-350.664853209462	-351.113862032376	-351.563975774301
[truncated: 91 more columns]
