# Supplementary material for: Genetically Determined Variation in Lysis Time Variance in the Bacteriophage φX174
Source: G3 (Bethesda). 2016 Feb 22;6(4):939–55. doi: 10.1534/g3.115.024075 (PMC4825663; doi:10.1534/g3.115.024075)
Supplement: Supporting Information [file supp_g3.115.024075_G3_2015_024075-SI.zip › Lysis_Time_RMarkdown/Lambda_t0/Pairwise_tests/lambda.LRT.pvals.lam(2).txt]

"WT"	"m.319"	"m.321"	"m.323"	"m.324"	"m.5"	"m.6"	"m.4B"
"WT"	NA	0.01	0	0.028	0.018	0.006	0.322	0.506
"m.319"	NA	NA	0.404	0.888	0.87	0.844	0.082	0.028
"m.321"	NA	NA	NA	0.26	0.314	0.464	0.01	0
"m.323"	NA	NA	NA	NA	0.836	0.702	0.136	0.092
"m.324"	NA	NA	NA	NA	NA	0.752	0.078	0.042
"m.5"	NA	NA	NA	NA	NA	NA	0.068	0.022
"m.6"	NA	NA	NA	NA	NA	NA	NA	0.78
"m.4B"	NA	NA	NA	NA	NA	NA	NA	NA
