# Supplementary material for: Genetically Determined Variation in Lysis Time Variance in the Bacteriophage φX174
Source: G3 (Bethesda). 2016 Feb 22;6(4):939–55. doi: 10.1534/g3.115.024075 (PMC4825663; doi:10.1534/g3.115.024075)
Supplement: Supporting Information [file supp_g3.115.024075_G3_2015_024075-SI.zip › Lysis_Time_RMarkdown/Lambda_t0/Pairwise_tests/m.319.m.321.lambda.LRT.LR.boots(2).txt]

"x"
1.29917198056171
1.5452206319186
0
0.0218260899753204
0
1.89552910317275
0.798823082987155
0.671590743932938
0.625112595622454
0.418956374909499
0.0916199442369816
0.516545157510905
0.248122322979953
0.197446052869282
0.663928216324052
2.08600102448611
0.706233499031555
0.798421729921188
0.0867680934383088
0.806290769376915
0.018485911783614
0
0.175970589731833
0.582968490249755
0.195981276757607
0
0.134228783589379
0
0.110637337517119
0
0.0861540493044686
2.30007734538572
0
0.623011190754369
0.140386588897854
0.968926359938223
0.348929434952765
2.28074234765813
0
0.27684722300296
0.0319403939278118
0
1.11487403884962
0.0720084887873327
0.198268839943808
0.0585157731072741
0.261078311255915
3.21536377464747
0.259611533933253
0.282433411794841
0
0.131015828805516
0.977810245574005
0.178202036383823
0.0981520567870575
0.252723173708659
0.130929238220801
0.108128462849891
0
0.371248459302592
0.129643965532296
0.162313713569119
0.225987988690918
0
1.05496824672241
0
0
0.761708954651226
0.0521468241136063
0.229566798351243
0.157413385060863
0
0.212091661862814
0
0.0643449333060744
0.298980510732008
0.0815033776456175
0.441317925883254
1.20240756613987
0.109946352757902
0.122040645336369
0.0635118087319597
0.544578731512502
0.0548952307211721
0.148157734294159
0.105091614331059
1.10540524778673
1.06468280151194
0.271593090821739
1.22899228487893
2.15236145782637
0.109806762491644
0.976834434774219
1.70488068958866
0.0343612070709014
0.501058860121589
0.938901598697157
1.26594990039007
1.81412304351909
0.382890652929746
0.216305699807208
0.0686004506532072
0
0.890635771255802
0.225058629903174
0.199570860247718
0.215912795151326
0.10239299371699
1.29217603841903
1.11417182708215
1.54701197507609
0.106566383479731
0.0399987544212763
0.0134280961132163
0
1.34344399328745
0
0.421033944617648
0.379230088779536
0.105227796270015
1.1634438948978
3.37638413211334
0.378355325563007
0.0305969869748424
0
0.433049661153632
0.262504291560958
0.0817679278279684
1.56600505025119
0
2.00550542350288
0.0982568516984657
0.329426430918943
0
0.362640280215373
0.253941007458479
0.181219838244829
0.0445591303102901
2.21932566431303
0
2.57545910392707
0.166472581313997
0.0554377786370424
0
2.10297383533725
0.915573008593697
1.37621293793723
0.388926924065458
0
3.60425225981851
0.840270002480793
1.33727235189406
0.0709475146819614
0.315731753526393
2.16294455239245
0.0108582273950333
0.844573744158652
0.221451248711219
0.0288952755229275
0.222608062037125
1.73606324266336
0.792125252255119
0.106554348441023
2.123438871605
0.121027477690404
0.16930518243737
4.59398844055636
0.448793291364154
0.0999614380937146
0
0.482597696305902
0.0252571296811084
1.21896806162113
0
0.595239033406529
1.93679797776383
0
0.726172924028788
0.720192090649221
0
0
0.0527945322832011
0.544026010914308
0.0227263517326719
2.7387787694729
0
0.317876425967256
0.166054141103018
0.606528209520661
0
0.581247380743662
0.336907421420563
0
0.297664075868056
0.843843571881962
0.0823216267101543
0.0774907116669965
1.27005218612112
0.0341677756945273
0.401165168211833
0.020393330187062
0.705329581586852
0
0.906022303525219
0
0
0.373636388258092
0.618868164829792
3.425406059946
0.0404561845923581
0.575638595088549
1.71341989150812
0
0.0092862154069735
0.334521614223149
0.0949742233997313
0
0.448727564620526
0.193374251709656
0.133091654261762
1.06854318570834
0.883151013494967
0.186947101528517
1.2513706874297
0.62706949754795
0
0.0301311544593545
0.156796203883687
0
1.03626805392082
0.300367877731105
1.70174689143812
0.235603301810556
0.215086571875759
3.06392053279365
0
0.982701513211396
0.39410088090176
0
0.0744105778353514
1.76751548603204
0.717630240362155
0.560060892430101
0.687644102075865
0.456106218669447
0.226646275426674
0.509557465758917
1.16774854522419
0.64184556819805
0.117771044190476
0.135532367750557
0
0.0858204786371743
0.143209358161926
0.261636550275398
0.209195392951642
0.667310742518566
0.568208978080293
0.144765279583453
0.0240563986737925
0.600240683120091
0.420839695049381
0
0.901563192185336
0.0406700569758414
1.05574688834815
0.0260574843717905
0.311258065587026
0.205671855714627
0.356513653940169
0.746438017182072
0.52333537788661
0.0596741429885697
0
0.108232131926229
0.556961864185382
0.279751529081636
0.0300433672997542
2.16571846380089
0.091646054876378
0.109741397893686
0
1.19698486913273
1.34679559175936
0.889004084181352
0
0.226677930671713
0.0322807922443644
0.196500534379084
0.175396263072798
0.361926339786578
0.74844325926631
0
0.756338956926811
0
0.257530762034548
1.47011564460843
0.829667194567492
0.354642766499296
1.22416440990753
0.0815820361119677
1.03153814313794
0
3.45484688678039
0
1.37382624469365
0.108208041259331
0.188776839098182
0.607407259544743
0.124807659889029
0.0283973389394987
0.750396026002477
1.10390401976792
0
5.01126340229564
0.0935350118836595
0.319855747844713
1.27314202893149
0.751727868573084
0
0
0.0267158034145041
0.220900365858597
1.65112844779628
0.0295497031241894
0.159231959311455
0.0385172486527381
0.656226249909082
0.115195072514666
0.636109333257195
0
0.21251711778109
1.15812710103035
0.0884619589711519
0.020980558665542
0.802106002578853
0.103914534938667
0.0437712141223301
0.451434558779397
0.0057204886765021
1.40016802386413
0.362687310198567
0
0.997195874078443
1.15089755616555
1.14479451384295
0.596453797561026
0
0.234824479304621
0
3.7562418624633
0
0
0.455722545744493
0.967529857585077
0
0.17298309848934
0.331847826990384
0.525071064597569
0.108574873868065
0.294057256412088
1.66373589721513
0.0699079574299049
0.619575397889207
2.95915718137576
2.19558508732996
0
0.0174444995531076
0.352416381302191
0.143020546624257
0
0.0804175617016654
0
0.0543106983290045
1.47274874060724
0.817362627248713
1.02447723773173
0.260376916660903
1.40839692723773
1.08713880190146
0.410509109887698
5.81633367049062
0.751834119330624
0.242416097434216
0.222444097237258
0.607990588765915
0.189052666230396
0.680938650841313
0.170936684709091
1.18547941482746
0.314182066251078
0
0.248467354439299
1.50731514211589
0.14950483940197
1.08366633517096
2.83469455455975
0.0191701758126328
0
0.293444332665104
0.0311650239431174
0
0.25679731946741
1.19849294141295
0.0910682651618799
2.06716141299944
0.0216137050982752
0
0
0.108385653379401
1.06495207640751
0.114844094918908
0
0.0173472692518999
0.313506248156273
0
0.434529672863732
1.18605673496518
1.10563715753517
0
2.16490697571282
0
0.313817428727475
0.233086701158641
0.993948068006716
0.913814594411633
1.42600886954574
0.244626395893761
0
1.3817711031927
0.392337295675702
0.155503618700436
0.284072041799163
0.125448023179501
0.0666618336117608
0.514745024063359
0
1.07601039085694
0.910295520694035
0
0.392986069832318
0.136539316152835
0.056274698698644
0.0840070708868552
1.59070246381498
0
0
0
0.711382419243819
0.135288962018763
0.536782393459816
0
0.511593867806255
0.482114393403094
0.0222816030759532
1.19685648711823
0.173741840569051
0.0727736480949943
0.855830507073051
0.0383279272704158
0.852744253676406
0.60169451820434
0.347698733742618
0
0
0
2.08631364079793
0.327367935477582
0.219872771524024
3.33774432538178
0
0.363083843713071
0.0416197129296734
0.78318039115868
1.09514984173097
0
0.201212444798557
0.00585822128857671
0
0.371773045413192
0.612459518373839
0
1.03611573207684
0.170605842061946
0
0.288091580815376
0.291735029425126
0.0513514226830694
0.0586312487115492
0.131175733978921
1.27648265214634
0.960683056645962
0.539523204577335
0
0.429981029272085
0.323523854282712
0
1.74075160422149
0
0.34253799638384
