# Supplementary material for: Genetically Determined Variation in Lysis Time Variance in the Bacteriophage φX174
Source: G3 (Bethesda). 2016 Feb 22;6(4):939–55. doi: 10.1534/g3.115.024075 (PMC4825663; doi:10.1534/g3.115.024075)
Supplement: Supporting Information [file supp_g3.115.024075_G3_2015_024075-SI.zip › Lysis_Time_RMarkdown/Lambda_t0/Pairwise_tests/m.319.m.321.t0.LRT.LR.boots(2).txt]

"x"
0.272018427269586
0.211552795291823
1.70744145358947
0.535102774853272
1.25137455517768
0.236167622950575
0
0.144188587957387
5.07154463361587
0.076809627007151
0
0.224090710531414
0.0405511891498236
0
0.243998631617615
0.0174055133995807
0.339822452328804
0.0453816580311468
0
0
4.03390642346767
0.157428474924245
1.72588980412206
0.430871178709936
0.181935017570254
0.379833443392613
1.04815880831256
0.392563273177302
0.147366384913425
0.1635736455504
2.90737374173682
0.745678081097935
0.248469404218667
0.1672114051579
0.663550483392783
3.22754369123754
0.343649300053357
0.509439799694633
4.30710353378652
0.127434459179426
0.835085504607605
0.00498275232223477
0
0
0.608514564529855
0.0305540272510143
0
0.390638403760136
0.197387190503036
0.0718335335440088
0
0.00882339651491293
0
0.441044330790419
0.0888352437206095
0.687703586078783
0.913095926582628
1.77744579051989
0.0881446274096334
0.370016148666764
0
0.173671707530957
0.264208075569741
0.68367260168327
1.74745875826693
0.181988550225583
0.160132977911076
0.0681022213744882
1.53591276916973
2.04274716424015
0.141186074752113
1.29091195788897
0.411473489229479
0.226841595365727
0.428326895012674
0.400416964149827
1.32741149999333
0.896608907563859
0.047692518787585
0.0867509062800309
0.924077292410971
0.788871145296525
0.65898141770117
0.304844315125365
0.0328033274601012
0.426510819271016
0.316515301176196
0.427986916889836
3.62106854554031
1.28161592578556
0.0458457126443363
0.270955052833756
0.804471515251407
0.0607881881412595
0.0793641170992032
0.273734875371588
2.32552371678594
1.35905411769397
0.114671703579234
0.482126175634221
0.319293769602041
0
0.229125185938756
0.383122856543878
0.583419020510064
0
1.42923199620225
0.276900937647042
0.0724837954153372
0.0158656377833495
0.0357987124596093
0.172829975235004
1.06596577099424
0.7009344474626
0
0.448153722433631
0.11560542903112
1.43127350323789
0.237266540850669
0.736969390734089
0.431409224239133
0.316837543715678
0.365800413000784
2.62286140373078
2.49523305723449
2.101713759105
0.122366869346251
0
0.0643694569745321
0.138875667137313
0.0981116388614964
0.326957318050859
0.039557389605875
0.791080208950689
0.113770028410045
0.878384012034644
0.139382638053007
0.0346090472411333
2.35578963084913
0.0507390899919073
1.95013311395428
0.538639609128609
0.0468534362596529
0.175736990510472
0.296244651863617
0.0698041969576479
0.549592068660786
0.32090117067105
0
0.182999089370014
0.228155693305325
0.162440928540946
0.163166998341126
0.0713417442741502
0
0.0641974361176381
0.222457292324293
0.000847178444018937
0.126223621172812
0.491473837090666
2.77783367179677
0.344038192011794
0.424157034376208
0.0491881618946763
0
0
0.517225699917162
0.195523473806702
0.287817264502223
0.0653476388524723
1.23981008625799
1.26249642033031
0.265159645802441
0.331625528713971
0.428860017483885
0.470960161321727
0.377505681822413
0.243351142633401
0.200639511229838
2.47316119602272
0.0457675133408202
0.885179427627691
0.424618669661186
0.683285746087677
0.227058618642104
0
0.139246987098545
1.08308148207345
0.173394011289247
0.0622601773866336
0.611993151601268
1.0870434630616
1.99537944270469
0.395382419453313
0.17126958944948
0.655820429171968
0.449493090179885
0.0840143784870406
0.388942943536449
0.225711680657923
0
0.0195298298949638
0.131660935950549
1.14718978576684
2.26231444428583
2.30554057249697
0.406822114433339
0.937771275432397
0
0.0764541127175562
0.127411810025023
0.648494652389786
0.645257902941125
0.228030231152047
0
0.317992313088098
1.21728451004424
0.500902330717395
0.37267870531025
0.111596966166303
0.140323492804669
3.53022400707869
0.123421659572386
0.0548807666084485
0.055499714004327
0.203397146970701
0.259763646110287
0.202802597365462
0.412909485758973
0.368617169583672
2.72408501462371
0.552445107912149
2.02104511600055
0
2.35087144940087
0.844949124431423
0.0490241012765864
0.0311735260826254
0.0162532730620342
0.00908330736876906
0.692696243789442
0.805072380768593
0.717751610828827
0.024950037268809
1.9220598965054
0.0106898387580259
0
1.62650554046786
0.510637465055652
0.235606440252241
0.351623876080225
0.0301566541088505
0
1.41402567722128
0.440762968835543
0.417411241333639
0.02090389785144
0.346857755132078
0.28301325597613
0.139176860194084
0.22557301767813
0.303428813238838
0.168808982277824
0.151671234496007
0
0.0213384773893495
1.15461017782968
0.725116621025677
0.104367249259667
0.0641834364578244
0.0698490060225367
0
3.09402379749849
0.263742806235541
0.0536422964373742
1.82344786949557
0
1.60209899721065
0.545536884895228
1.01592806510666
1.37048938526709
1.60112492006147
0.00740518414556846
0.687696405590259
0
0.316755568728354
0.332918670821982
0
0.131376653038956
0.172726301802982
0.0960270807945562
0.0198222606381933
0.631046934310234
0.0971063101327445
0.340089034583798
1.23461231964484
0.0582006669561679
0.502935026287787
0.386948739687796
1.0818372229952
0.50624372208506
0.443400202565499
0.0452581288204783
0.630332982766276
1.80732559557759
0.657561352096764
0
0.237248821605021
0.155755278718175
0
0.0299042221161017
0.491610556583737
0
0.0143157855303571
1.18252060148666
0.159285767896222
0.926050552787956
0.211766910522897
0.0956906517676543
0
0.00564265005277775
1.59211944519302
0.273209051622985
0.198355162217808
0.500410356126622
0.507430504779791
0.260206027333879
0
0.0704572061248427
0.60913665700366
0.262866454099253
0.129970582569854
0.171327316936868
1.13061764069926
0.745188569482139
0.0144096386484307
0.284552043314307
0.0614988476547751
1.47936963413974
3.29362922424673
0.0580165018542402
0.028364052463985
0.108699178051438
1.29397732670714
0
0
0.055551970416559
0.292157608926004
0.0282806619021585
0.0861855467563828
0.440768873295383
1.60149586643342
0.253574307809686
0.628072786896951
0.195920586482202
0.213749123975845
0.533672382718123
1.89494974330455
0.63747042544162
0.283003799618655
0.232369436113004
0.171461395388405
1.30839476409699
0
0.135313120464957
0.625486940588189
1.70678292677565
0.0190032533282647
1.73794069909775
0.0936466031391774
0.0632152457563961
0.0279162730786311
0.0619309201620126
0.104025524043209
0.469526979747457
0.394401605684834
0.0459068779116478
0.726431129747198
0.178738332165949
0.632710427332881
1.86792889471042
0.186679230502932
0.517578908708742
1.78400549455318
0.530053998036237
0.289102174207073
0.7631824659328
1.08179189348039
0.201621914927159
0.0724596278892022
2.7288246262915
0.290584251812106
0.1155818143028
0.0254927615577571
0.0945953405230284
0.534629039727861
1.90482565592743
0.279947788272693
0.420440211749792
0.495990601632457
0
0.263518292292474
0.0658194071920661
0
0.135238076741189
0.648263975083069
0.219544781712898
0.200066530339882
1.11342112637715
0
0.24415597818836
0
0.0401386077631969
0.310762133546973
0
0.370650171720854
0.135486729870991
0.00606321478824157
1.85560595711615
1.50682202918017
0.0398263419082241
0
0.617863825106042
0.93417063216441
0.0483031152070907
0.251284749926299
0.0822826677380135
0.0161914481857366
1.69865867107239
1.13127700428413
0.0936811569857809
0.0470663837846814
0.010192230484904
0.107366760413811
0.455544275788043
0
0.0443624536378593
0.0411255249301803
0.484914579673841
0.026709781503655
0.551571653111182
0.0497740413276233
0.276651790215283
0.235400060983238
0
0
0.109271021678524
0
0.119139631278131
0
0.837598499563569
0.48255093006162
2.29168669385672
0.428819999100369
0
0.169007341238398
0.0388704922256693
0.801142304460768
0.396667777410357
0.0253196601165655
0.733363048139722
0.0102619991450865
0.233732156649012
1.00529554356103
0.206692567391883
0.119434710927521
0.367064827387367
0.0499410815593819
0.342654545187656
0.593361839239947
1.15438202755729
0.914556686207334
0.343873559070289
0.113922422569658
0.0824572413800979
0.254246105307971
1.59256353211663
0
0.0479241141681541
0.428672112486765
0.266538746669198
0.572270279874488
1.69003426433039
0.0375791316101868
0.676085808636685
0.0268288385379947
0.784558540253101
1.33020712583516
0.25671068471172
0.427244323617515
0.0780701942168207
0.260826368905327
0.0415419937670549
0.0211575258729226
0.140902422687304
0.982470424215421
0.340179483247084
0.204119945984871
0.412133269793344
1.60277253665868
