# Supplementary material for: Genetically Determined Variation in Lysis Time Variance in the Bacteriophage φX174
Source: G3 (Bethesda). 2016 Feb 22;6(4):939–55. doi: 10.1534/g3.115.024075 (PMC4825663; doi:10.1534/g3.115.024075)
Supplement: Supporting Information [file supp_g3.115.024075_G3_2015_024075-SI.zip › Lysis_Time_RMarkdown/Lambda_t0/Pairwise_tests/m.319.m.323.lambda.LRT.LR.boots(2).txt]

"x"
0.587621234024482
0.467171060507553
0.0287996417230261
1.27664492093118
0.149049565832058
0.0137681112808536
1.1693522714047
0
0.226874255754353
1.1369408058672
2.17480865146831
0.146592969969106
0.0525251677192955
0.00787632246192516
0.127320450430318
0.0875686006443743
0.0243504414899007
0.380722690513721
0.281166868474486
0.263902929043468
0.3998972009677
1.31366623392387
0.622116127316758
0.411228895784916
0.61910285051556
0
0.0113039934044536
0.502316890440738
0.850817611732339
0.230605354110708
0
0.0277635933045417
0
0.318822388803312
0.710099294460974
0.459812094260997
0.50798940941354
0
2.11522281116328
0
1.23556531894138
0.0368911418658513
2.40006763809862
0.314384021122407
0.538557236106271
0.209070623080777
0.0403891658161797
0.0257435566867343
0.528721014045857
0.0155451071975676
0.106429726749809
0
1.28295420938616
0.405780256432877
0.141055405261454
0.104698901909501
0.34941801260652
0.284512158263794
0.73064103423377
0.291857137953912
0
0
1.02127737854914
3.00650728128551
0.348643126691854
0.0302775493972831
0
1.06520643092824
0.170970751465234
0.455074282789894
1.0224143536704
0.301542563090038
0.0238280548344392
0
0.0687277019653152
1.026738134894
0.240914544083807
0.114277170057846
1.63730030350706
0
1.37719545475272
0.0155693333580302
0.213037558389942
0.756644820031227
0.429003741026861
0
0.0496366764295999
0.0756789608056465
0.983280524777683
2.68119918711477
1.10440198569029
0.245174634886439
0
0.535913911785542
0.171334396845396
0.112120324430975
0.349329047713013
0.724075148156771
1.84257200136881
0.764327286661171
0.102427678292997
0.0627329202159785
0.288712331388581
0.165189388967462
0
0
0.309653303521713
0.355094949762588
0.366387435098773
0
1.0441124529342
0.00205017254916129
0.0823164819820477
0.948843087925297
0.0414715767419693
2.31454423432149
0.235561579482066
0.442293776746567
0.816941155091627
0.0129384682956584
0.509983650922663
1.07897827086765
0.350768235844612
0.146135548001268
0.219452781681298
0.0921997494956486
0.0779953339508097
0.646220047097358
0.610819507217684
1.05022973385434
0.203827663559991
0
1.11628989487485
0.446097832897408
1.56613547646839
0.0298734994297547
0.154469753511933
0.0928621498052848
0.71205634863793
1.93331284159552
1.47067018394301
0.178037807789906
0.201913797745874
0
0.0941484649940207
3.74204123815809
0.0905194767584021
0.343364858015434
0.192055778868109
2.67288624391665
0
0.0447774006831878
0
0.342290154493071
0.032227779090249
0.601803652054798
0.133936672234995
0.105174253946359
0.322381613247387
0.0140879204020621
0.858504051120235
0.0150750801688559
1.15141473047112
0.166898756220974
0.448009571282341
0.353641324847331
0.32311699099796
0.200526491057303
0.370439744602891
0.531601975273475
0.181122111401919
0.640880147087955
4.25207163227986
0.315972658553562
1.52955588928302
0
1.33971760333668
0.465747470313772
0.763216699522161
1.60466556787617
0.630757473177255
0.317908328159717
0.389371873691175
1.71467920932474
0.853111920713445
3.44757830835874
0.833220041441166
0.372798346523268
0
0.0131908920244541
0.291707448821455
0.894854466216771
0.678802439788797
0.291149805802377
0.00747245568652488
0
2.1158236526062
0.0797032423916448
0.150054254237546
0.0349111613660966
1.82538642812568
0.396549311864874
1.32049419017608
1.23787844883839
1.45587593459476
2.74568895458196
0
2.39421055791831
0.155608501314816
0.678795041191393
0.0861579542506092
0.011575860989069
0.0976655196453748
0.785439921151692
0
2.68400706351468
1.74567144781582
0.255357046754796
0.258820058525146
0.959859980694546
0.246675904186873
0.906194646252857
0.204481545796625
0.0153386095772703
1.46775870454246
0.166587972494426
0.685777477032161
0.457764853100116
0.809740126736017
0
0
1.04958579110757
0.383201015306554
2.6660786757472
0.0352710968112433
0.399176901097007
0.340172279603905
0.0299447864912281
0.657897206257019
0.529476475144861
0.995109936651602
0.172941404603478
0.561105343128247
2.9416298560194
0.206851426727496
0
1.69747688407432
4.94231075354213
0
3.58554540871506
0.708048315858491
1.30324737613432
0.578881363065307
2.77629405763503
0.205522408184265
0.030697465760511
0.204547821288941
1.3780313269429
0.0115770386638019
0.125362597133005
0.00822253564831499
0.0258867831179259
0
0.485759290263559
0.199826105473505
0.0645511427446195
0.339328145376726
0.0942622719208543
1.72738400882815
0
0.264821627703498
0.278018522529294
0.140639271284726
0.180311819427232
0.0529395774760246
0.0575776015960514
0.832595486251364
0.00286401300786565
0.422328282813282
0.841624868061842
2.25029408351304
0.008625302298924
0.886219085642836
0.990884684872299
0.0638608275891102
0.0547340735683974
0
0.103912921939184
0.167941208150353
0.901216682659594
0.131556927771896
0.890621799655662
0.0296994642406503
0.10636067893978
0.0848976130069445
0.710663237795018
0.282118376777078
2.00297640150296
0.0828269542016074
0.0494664069727833
0.16864439186503
1.53508056256851
0.110172143402281
0.405586979319708
0.0193781210403472
0.162183984236606
0.87866457266307
0.0197968205205825
0
0.503645071248229
1.38077248829347
0.0924531773671333
0.205496274949155
0.556831342249893
0.169904940983884
0.0224186111004201
0.543765728656581
2.26395308235033
0.550585908260587
0.124816702208932
0.112595815092277
0.142351618779117
0.428886974724946
0.694909295821162
0.212265133565097
0.208775330794708
0.26742752300413
0.119885118430261
0
0.412765122389828
0.0136506887947121
0.0691879874177062
2.31732399331889
0.607957972688723
2.79727203445316
0.000331925594025506
0.189192420462291
0.0118043386476643
0.192872135493474
1.91718002831368
2.17622625221168
0.700462619286668
0.220676741843135
0.331016999069391
0.717596442924787
0.466167903052849
1.35465443810506
0.658874598083059
1.10972351705834
0.153674319589527
0.629074418480627
0.858407164360642
0.052703756836479
0.150559521880552
1.09509492218683
1.50519706726152
0
0.436310344328945
0.284082109508574
0
0.144120629286931
0.985031393467693
0.025738033290736
1.59434175968545
0
0.033403987836266
0.0893974037521161
0.264547897315936
0.354013380671006
0.611157728692888
0.148988011627409
0.164273016316713
0.0558101354786231
0.906840288254614
2.37602672328291
0.082382340681761
0.379871131535594
0.0533163890574428
0.0226283841462873
0.102356943385018
0.371882272241976
1.33041726246
0
0.00146734725268516
1.10850228207869
1.08419749624574
0.0722435249481919
0.0679188783212226
0.574412111217271
1.44319352080987
0.478002203323911
0.0711440550577436
0
0
0.404424045255666
0.360246181992352
0.0114299920369376
0
0.721676088205584
0.0404998033283732
1.92626826242349
0.0364314172306877
0.32106212538605
0.653564599771357
0.0808140880990322
0.20767986175656
1.20251539529534
0.166081198832728
0.146927389733037
0.0243129574013778
3.00994417657614
0.169952091299251
0.594530177505703
0.254715067778648
0.0725305358301966
0.186112280298232
0.189244302791167
0
0
0.874138412553634
0.488265021615007
0.0509271202855643
0.126939583468015
0.0195514883643
0.14328445371433
0.458047123681979
0.677111143088098
0
0.402091782595107
2.49690442916057
0.819746370898997
0.254522107569528
0
0.616479998898967
1.19545979632579
0.904150024516014
0.809764968924753
0.215666038352197
0.0296377918692201
0.0575754337834269
0.0627478065084688
0.0942680319071769
0.59368932131963
0.305558554582376
0.0710461108737945
0.149338902367901
0
1.87886288008843
0
0
1.59515374635021
0
0.0545049606635644
1.02513659504802
0.130117278152568
0.146652285923437
0.164146080751152
0.10224000950808
0.76766727306034
0.246003469568222
0
1.66770861186831
0.359872835961653
2.04465058000488
0.243949862882857
0.00800526804584933
0.0518882456934762
1.90638987060811
0.216431316677586
0.355389678843949
0.0785385185717473
0.500122581294363
0.647093452516515
0.022689813093109
0.338229773248372
0.0701429001601355
0.192813642629517
0.538009642516158
0.0391452600506454
0.74646632275153
0
0.774621169042973
0.952685573106294
0.0960786840467449
0.39960674498019
0.689553128087596
0.168888208115447
0.27476358169713
0.568305366132847
0.0794052920235799
2.27124776747286
0.602626835427088
0.716086917345649
1.35831123709096
0.73107801334902
0.617168571089621
0.149237606501458
1.3208176692674
0.893818625329061
0.0405696094718451
