# Supplementary material for: Genetically Determined Variation in Lysis Time Variance in the Bacteriophage φX174
Source: G3 (Bethesda). 2016 Feb 22;6(4):939–55. doi: 10.1534/g3.115.024075 (PMC4825663; doi:10.1534/g3.115.024075)
Supplement: Supporting Information [file supp_g3.115.024075_G3_2015_024075-SI.zip › Lysis_Time_RMarkdown/Lambda_t0/Pairwise_tests/m.319.m.323.t0.LRT.LR.boots(2).txt]

"x"
0.0506984707853348
0.775196547010694
0.218988085801868
0.0322779091247867
0.806813752878895
0.188959877878744
0.0013954469897044
0.53454923687309
0.275604915338363
0.0551930009284547
0.362269825029671
0.0237758399724726
0.029787916937039
0.0526634981411007
0.301646758836739
0.528497756096669
0
0.329365940968387
0.0326619764532552
0.00389254194703881
0.270232721317143
0.153243872748931
0.30958219457699
0.456531213737208
0.234200557728684
0.505724556677706
0.103031039510995
0.139697758086072
0.374764515958475
0.544040089104328
0.0284945864033261
0.0410614340607935
0
0.497214240631649
0
0.3409540003438
0
0.117736548976836
0.00977120925830377
0.749207531445734
0.149987216387387
0.0607576972346919
2.17881327929274
0.399607845595824
0.618171206929844
0.366378167320363
0.511507084525476
0
0.456916884186739
0.215541512894447
0.313655223124442
0.621920799609768
0.143329263108853
0.273735164479604
0.327841167617521
0.172369468856175
0.0412425414067457
0.474339530890859
1.35143149367616
2.46535091304287
0.397003633482882
0.298952127118184
1.04017039127018
0.00744521163062473
0.00396469466971894
1.57747580557964
0.0569493258420835
0.293160634182925
0
0.127491001189071
0.201927504313289
0.054975230545665
0.183850220431282
0.0179422179673452
0.0142591003771031
0.579956819880181
0.128303306354383
0
0
1.26456240775116
0.865333746452279
0.727459321531683
0.112759052822298
1.12010871728177
0
0.0274435357763423
0.0211370611187931
0.297738274717176
0.0609885298127892
0
0.0553852029637483
0.0228240703588085
0.917276289552035
0.236034605457405
0.861410013820262
0.109622897221129
1.01974102985679
0
3.17084853019782
0
0.537702022352619
0.258238379409988
0
0.300079257961443
0.0112109267207643
1.78484663515843
0
0.770258278637243
0.170263298392683
0.0520098180825244
0.656726620153449
0.0397632251952018
1.11038739557733
0.0918063886267646
0.556944244439023
1.78335884213419
0.916813184522255
0.168895973552139
0.17992842251806
0.0882413206423962
0.150066256206344
0.338503335013797
0.0137666731533841
0.0602248870502535
0.0200514452816378
0.512422126386355
0
0.26961244033555
1.39431316988146
0.811239062597735
0
0
0.631005045050244
0.172593494327032
0.299729500819865
0.0630986166741536
0.0208686873193642
0.653609191667499
0.872460504594699
0
0.0997091416209628
0.646704000301781
0.00399818758768333
2.99382386871338
0.0284929103819991
0.159480056079474
2.63712922350749
0.409007653075605
0.161714604594067
0.0912175746220782
0
1.50298499519329
0.0188816251699109
0.046111171621078
0.00631734773412518
0.892611460222554
0.106010852650513
0.239622801726341
0.188331307238059
0.101157827824693
0.665695720353199
0.971058261478618
0.0108702085530581
0.269284786906326
0.00561424259137766
0.699578418728549
0.0200756030858997
0
0.0551639791921161
0.0480564790331641
0.0193713527581849
0.0484817823584081
0.944976017273177
2.84659763472422
0.450881618333995
0.0401663449908369
0.0396592849986632
0.322662815019328
0.0316648802351551
0.00124387541598026
0.727212369748941
0.0907093674172756
0.251540855918222
0.0802342681656114
2.13197624169942
0.0167952856508577
1.30457240841019
0.178223580783538
0.227924013456686
0.217280595162322
0.450665261346614
0.0649876760812163
0.167488405323581
0.0580756280707533
0
2.49852685122005
1.39669670903766
0.367933792806866
0.0103866747440406
1.71847527700021
0
0.145906841373744
0.798166926548561
0.268119800863246
0.603543862797551
0
1.43684991993115
0.0114800080212376
0.62353962887812
0.435316141278065
0.0586741977763836
0.741957927780618
0.0132637468205417
0.348545776544142
0.255802395241744
0.359438237851919
0.973254591212822
0.318266072713868
0.0455469516971334
0.547452713872815
0
0.520126447482198
0
0.0670981358675249
1.41019256599884
0.552588039059515
0.320954133372936
0.535893045371495
1.09456879605477
0.987546606202329
0
0
0.0157209631951787
0
0.0749714078077659
0.00330070634981894
0
0.144951664571863
0
0.144929914840134
0.899127207160973
0.407914717984909
0.0873266696064547
0.0122790976171245
0.0164813377048176
1.18179053453679
0.031593744736881
0.25267601396007
0
0.186831252955017
0.730443432167135
0.0014888447182102
0.798814510775799
0.923184750142241
0.229175724019456
0.101933028694248
0.215794156083291
0.0601971293862107
0.40164204355176
0.412604620261504
0.244831133412845
0.113726893040734
1.46062664916684
0.059512784863557
0.0234616185700816
0
0.0392301704710576
0.193336766555262
2.00697289135576
0.0245667237756493
0.12822779250979
0
1.75596754763592
0.0140804043245453
0.2902868582064
0.217946669338971
0.0511926795226714
1.96551205520819
0.267681814913033
0.135953098346988
0.010193230742459
1.08440359434775
0.019345332717819
1.79393161039081
0.521201269179073
1.61669667987962
0.70107051149148
0
0.358189077963686
0.0613311690628962
0.109737708099601
0.554378315066288
0.255723914149485
0.0538914580679943
0.0754695490037989
0.494778068289577
0.23269544775917
0
3.38812916910683
0
0.432306629862637
0.408771973559681
0.967013175523732
0.154659242334503
0.0183594941640308
1.44316346907522
3.09902048463471
0.336981565954034
0.147831483652794
0.0622075771137247
1.30358745329636
0
0.043879631317111
1.02581313728001
0.780106995792551
0
0.485756631357049
0.199604653594974
0.0244063455845662
0.354390075936863
1.66852703075335
0.0033509224373347
0.387391232008213
0
0.0475539562665972
0.00632092428753595
0.321849051829417
0.0234954098730213
5.03297248594089
0.171712436549285
1.47967936747199
0.582482573747711
0.587228634377425
0.00991105678002668
1.2430373267805
0.0232568679180076
0.105525749592971
0.118774088057307
0
0.791474934306905
0.0667787510053586
1.46130572646484
0.0573747518284335
0.0530212620831207
1.37938262340191
0.114342602701015
0.0760023262672576
0
0.119173737458368
0.240054857630469
1.92010083855007
0.176269114776801
0.193361745567302
0.341325382781008
0.359092748604724
0.312292004589949
0.0268246965455887
0.306995083675588
0.810205397844584
0.891535981083564
0.383743358152344
0.0880113827779496
0.249467288639892
1.01831344298427
0
0
0
0.454494907672256
0.649521346445283
0.86530375330193
1.70084677702908
0
0.105592151223846
0.0894667555465958
0
0
1.15004875924808
0.347436404238067
0.899294219689011
0.0768242779607249
0.388797922582569
0.399601227759547
0.2552232179317
0.337949747060748
0.0513996149948071
0.286744229051351
0.33095269565149
0
0.320204613368958
0.0192580795596768
2.31020531286458
0.0762946844600947
0.188272835401222
0.739377457718717
0.581234050650892
1.05298534606806
0.327275603124463
0.275874119290677
0.389813376583788
0.324729188326103
0.162205099702987
0.870174539989478
0
0.183326859950114
0.41500019348922
0
0.56646576938067
0
0.0305390976901094
0.101740461628196
0.226706098757461
0.0325610802936467
1.3758112212638
0.343679789304133
0.00175284469207782
0.455833940406194
0.1664540946648
0
1.97499778226501
0.826156601823129
0.188103982335065
0.0783685139708723
0
0.0391159737402518
0.470746229856559
1.06216755561513
0
0.198124039519882
0.615123484804485
0.0248480758199321
0.281454627777691
0.266357414251729
0.35456955163437
1.15707840356305
0.000255476106474362
1.52391886539533
0.672439558152178
0.430167857147239
0.115612338570713
1.36654823788581
0.356297365044327
0.055274577047669
0.00709049571617015
0.287904203729511
0.339057879343329
0.408098847824135
0.272948023184767
0.167882364472007
0.112336933870324
0
0.172069039774613
0.179902615560934
0.179082144506594
0
0.107598963323085
0.386077534963761
1.21639900639343
0
0.649511070064591
0.204534992357935
1.20828030208543
0.113439215708752
0.980224963614546
0.483642368297865
0.18872425306057
0.0724640680408584
0.545544004900933
0.358637607093158
0
0.895673920751449
1.39581974323062
0.195994644354244
0.229315490410499
0.7474570378198
0.0962138769344847
0.0899441264677989
0.0416801621316267
0
0.453054285082999
0.143385307541962
0.586762142437578
0.479301317553563
0.597826518256454
0
1.24210037743518
0
1.0287084369582
0.30903106252515
0.255089204791091
0.383589761024211
0.207204457171315
0.0634235829544423
0
0.444409534097133
0.748220925593273
0.23947955784638
0
0.829985689883017
0
0.0643659729491333
