# Supplementary material for: Genetically Determined Variation in Lysis Time Variance in the Bacteriophage φX174
Source: G3 (Bethesda). 2016 Feb 22;6(4):939–55. doi: 10.1534/g3.115.024075 (PMC4825663; doi:10.1534/g3.115.024075)
Supplement: Supporting Information [file supp_g3.115.024075_G3_2015_024075-SI.zip › Lysis_Time_RMarkdown/Lambda_t0/Pairwise_tests/m.319.m.324.lambda.LRT.LR.boots(2).txt]

"x"
0.661383514376325
0.0134125475091196
0.0913244935671287
1.13959680559026
0.47959935392339
0.1291207816991
0.232971200316911
2.41093954913021
0.882917664088666
0.396626388976756
0
0
0.0251086051014795
0.0994884641060025
0.700793245674276
4.89621554170611
0.000766307333663008
2.69303558052087
0.035185714992167
0.697323407916372
0.658849474859096
0.24803129534962
0.265061714244212
0.949243308207144
0.831008824133335
0
0.242927612148776
0.155550177791383
0.914854491669416
0.106256372340113
0.119521805223371
0
1.26573289529551
0.262428336571304
0.0568698202553719
0.325561704206621
0
0.576918118867923
0
2.11592420165789
0.238789909107936
0.0994477202763164
0.643156374973728
1.49717128564333
0
0.166913656549184
0.022789339790279
0.0759450605786469
3.33393917512154
0.315775774725978
3.85481119845394
0.71957117577324
0.821254827704138
0.219159458173294
0.488211134390781
0.032422973105497
0.53172370242811
0.0579403583925
0.59325597792764
0.446696023051288
1.29741779255528
0.41856705580085
1.08470601073941
0.260212205436119
0
0.957946727937838
0.365920306356315
0.520460995813892
2.51205181074693
0.227750315979506
0.120488740011353
0
0
0.0775552710240959
0.0669539957040683
0.367484593747747
0.12211241049647
0
0.10207693459904
0.0287409313925764
1.58151205206752
0.271872624255991
0.0956245016093931
0
0
0.487914873653267
0.277117528245014
0.085765183002934
0
0.10349479230149
0.0754804827519138
0.12985834294409
0.0408807715853072
2.42069374333857
0
1.07156710283618
1.09860922171669
2.22161612083823
1.44711916832301
1.15492003580016
0.721648262701592
0.728857170130709
0.173912892037947
0
1.05375568459692
1.69724813821654
0
0.028261342306223
2.45048006471376
0.365705982078907
0.180455503043618
0
0.0668717117704318
0.68810120130172
0.976790870338789
0.116743367377865
0.00302911113101345
0.0314523814593031
0.0434615923727506
0.0705688660056012
0.813095154763573
0.171805231317876
0.0414862108088982
0.0753829318828139
0.280303816463686
0.0676962143014066
0.0439086990937199
0.442545184731557
0.525957181873423
0
0.233555357855096
0.0838007727279546
0
0.748152988952882
0.497593380948047
0
0.752705219354425
0.951935769639704
0.535036705827054
0.116874610719719
1.17472649498978
0
0.979496951967917
0
1.15310069654964
0.612513251279324
0.0493680250238526
0
0
0.0942818871483269
0
0.299998517541042
0.143722193193469
0.0100143194893008
0.353850134571303
0.477896373926228
0.384963222790191
0.384202583290005
0.281646548352171
1.31986116360065
0.324959058162676
0
3.72424266565685
0.0769152272150677
2.35123085343622
0.279838785992979
0.0219141855876614
0.377588187636604
0
0.231866109652174
0.15498354340582
0.860114580089657
0.00927124558427295
1.05863606405194
0.209764688427526
0.00692337404541377
1.35471986586521
0.0280986603192446
0
0.188862450160173
0.844756513390507
0.0445174531347448
0.0246666439898604
0
1.15464264679684
0.660538782512447
0.29381457088067
0.166247830329212
0.0801589001707157
2.25981167437874
0
0.465509701472513
0
0.0138660471337744
0.0441038192457199
0.317967933483146
0.0999449543862738
0.132697130262102
0.0975335683878598
0
0.231228705753892
0.013911123497337
0.0145171007174554
0.169111301671308
0.556825901572211
4.66432540870056
0.039992170948608
0.182314304813701
0.134728299688049
0.0948060042207999
0.211950153978023
0.205831507129517
0.00524935840996932
1.14433433550528
0.0749603338181259
0.64288579658745
2.43005104385372
0.240589305600508
1.8969957219341
0.151547496199328
0.436198718190951
0.38360509048232
0.115676825387254
0
0.730303211669593
0
0.239761849886918
0
0.0257310883813489
0.163701086345554
0.255734968752733
0.399787536199199
0.363830137822731
0.783139329621235
0.242363281011706
0.402402008213187
1.30037090652451
0
0
0
0.307771862944719
0.0794414463348971
1.71553353646601
1.01550701188182
0.00934053403221924
0
0
0.559153899147645
0.183290884975349
0.0707810168091214
0.224200233990643
0.722616578221675
2.15533649167929
0.286248883061035
1.68701761306835
0.365173397102694
0.223341551482577
0.036191130205566
0.501089827187343
0.720437618582935
0.0384782688826135
0.0168039483362463
0.260757719828348
0
0.0241690931839003
0
0.387565557734661
0
0
0.258672448847506
0
0.121399175670092
0.125312702167435
0.00174795426147512
0
0.112642071652942
0.0194381307881599
0.312412688147731
0.00605004710502044
1.12548288403582
0.377463839466202
0.589641070592734
0.338545887836176
0.0892460754666899
1.4001398474868
1.60276291140173
0.0306768458524402
0.71921685309195
0.940515285059632
0
0.10781216379371
0.195391099865105
0
0.428481169959355
0
0
0.142430986463637
1.49016370046712
0.24933913831012
0.485633184746234
0.799062227987235
0.0257731577225968
1.13144146717019
0.380954074002432
0.248084648545046
0.305613972090839
0.785066075681016
0.367979812941087
0.460176189592403
2.64158697729437
0.0356498458754686
0.0118490810267531
0.83087994189367
0.227052488057154
0.175924810931235
0.820286063286176
1.40804560082421
0.176317132490681
0
0
0.988350710802536
2.51923811008771
0.0832884795680684
1.26228138393526
0.726239046536193
0.196685678588551
0.0974839314727092
0.311387482884811
1.67713700001462
0.0807300022464119
0.452439111846274
0.841559001200835
0.382682753740028
0.400375184137317
0.740925433732968
0.496437126979345
2.43338974934284
0.0938413966940175
0.0251811582641039
0.0654929779825011
1.16676600098361
0.465453242683736
0.522902256404564
0
0.197382698264107
1.07414374299105
0.187169393242129
0.31045786304594
0.675161362291078
0.11383703316784
0.105765146841236
0
0
0.14175285648281
0.0286993521842192
0.188373519080585
0.16512499425761
0
0.388609199756047
0.0471108597866987
0
0
1.05605030677691
0.120084814234133
0.10168082030026
1.60635934903286
0.68479515807752
0.528826401087088
1.09402768257553
2.98569219654775
0.238288065478059
2.89956026353195
0.204255675316915
0.230834565401778
0.148705021024853
0.350287951903908
0.39740646469545
0.0104388094068213
0.132652161253247
0.0896505661914944
0.895433492307973
0.00985637111443793
1.45265257486636
0.483587206426762
0
0.862635993073525
0.177555365812168
0.00717412400155126
0.0815126583551091
0.698590270293437
0.791073764259238
0.103726031947815
2.55077414135155
0.0187753664069419
0.157860414326308
0
0.287235450083472
0
1.98440103207906
0.466919127110202
5.30880383357317
0.476175381798498
0.539670428403156
0.118769199380381
0.866574682907924
0.204379254866296
0.0308558650430655
0.468814085139513
0.0205772118549135
0.0213070883949058
1.11855822987673
0.28768682044489
1.58248820587943
1.49899398838198
2.00248159395392
0.667720182429719
0
3.13707804934717
0.245013887301411
0.847168852979223
0.423588289081522
1.30470674429614
0
0.754773605042885
1.05839919344726
2.33544238969773
0.145208492672509
0.445770369138586
0.163506684521963
0.548625831166305
0.366915362753389
0.144954755331014
0.124471431934353
0.294476712397454
0.0327502617045639
0.82713988431459
0.0957290569551787
0.133822409306447
0.278083037563249
0.0222784575549326
0.0770413936747332
0.0282996562431777
0.31902980722009
0.146898566571338
1.36103948746512
0.177368086171441
0.364259399599575
0.489692946802791
0.69028348919403
0.520421873285557
0.329568748493671
0.582666493285956
0.0987516452548789
0.313392482361849
0.145862318523541
0.266494803723504
0.0773174928239655
1.52702584589491
1.61808868317229
0.107986949692872
0.477996540426034
0.210608525758062
0.0336104065298173
0.970656369892822
0.537088976063103
1.00951986978464
0.00145994412582695
0.0987638625550176
0.0503852361551935
1.63011365944175
0.244225580100874
0.482512918827865
0.0752795568472493
0.811223053854349
0
0.166207071387191
0.160591891859212
0.0547023788960246
1.72325115416101
0.510310256647642
0.280305054604185
0.357545064350518
0.684905364802944
0.0772004357414744
0.874237416537767
0.952380144667529
0.0695299627571444
0.161088659672146
0.0560673256356381
0.122673593554282
0.0427140838858122
0.738402700529946
0.0751204195514674
0.102514810711796
1.83540461396905
0.552827523987105
0.00365713938373347
1.51184359068276
1.12641630228541
1.17310128442551
