# Supplementary material for: Genetically Determined Variation in Lysis Time Variance in the Bacteriophage φX174
Source: G3 (Bethesda). 2016 Feb 22;6(4):939–55. doi: 10.1534/g3.115.024075 (PMC4825663; doi:10.1534/g3.115.024075)
Supplement: Supporting Information [file supp_g3.115.024075_G3_2015_024075-SI.zip › Lysis_Time_RMarkdown/Lambda_t0/Pairwise_tests/m.319.m.324.t0.LRT.LR.boots(2).txt]

"x"
0.0783607572655569
0
0.0548168144875945
0.642270177611636
1.0003851853586
0.223102202813834
0.00422875867224093
1.99972712144233
0.195038587601175
0.184844332300145
0.0301181475306862
0.496655957401686
0.00222436768910939
0.355249102276957
0.12599817468265
0.0556575049849357
0.0296267117304296
1.94796789838745
0.0750892551179732
0.0649880262196234
0.0661742728213426
0.12027988257978
0.527855745155136
0.56984559086942
0.158786901516635
0.548817885540871
0.643319092010813
1.19496257576867
0.662176308263952
0.0860819834392146
0.209778743832373
0
1.80829566337047
0.824400004632651
0.149930655306605
0.109736206587513
0.0670619394693972
0.517906531991287
4.6100784525554
1.3960292005554
0.403878618296858
0.0325039316839479
0.689439667014994
0.176582992294527
0.128244705489749
0.663962125339822
0.238437372272642
0.0694171659275753
0.0530460868292835
0.0321162590474273
0.488370217805539
0.653161090474271
0
0.492280600079482
0.0951946477600814
0.342506867749648
6.778066992189
0
0
0.114238516177579
0
0.764445762615935
0.100900967488542
0.762259535136593
1.34295612485937
1.88779487012744
0.894006820285426
0.933000981308339
0.279807056858488
0.180223722080939
0.68876200426331
0.0215196875991523
0.136938808550838
0.311594857601449
0.0382632751714027
0.612439917333006
0.183650417834656
0.48597486589648
0.0639328269934367
0.758726181264592
0.0351834439819072
0.780056574912237
0.893738171008977
1.73427940279038
1.6814610684869
0
0.00725052439190677
0
0.270130709077876
0.0283378163014731
0.192556998184784
1.56440049165184
0.075836471574064
0.161442258924524
0.032918034740419
0.361404546398148
0.609592670291136
1.13737659879126
0.439445090705476
0.0404427908498519
0.241547414368483
0.115596736458485
0.699154398278836
0
0.00371618713478483
0.230439120105757
0.160763797559582
0.0226728370522551
0.22453517045949
0.352429953274623
0.0968502170095462
0
0.478233659999944
0.641218703714912
0.0132093322301898
2.00185263483661
0.232725127866615
0.529957907307619
0.0803412012642184
0.184695374203386
0.34455935835922
0.304801475850297
0.0107686292450353
0
0.0340055206494867
2.14930626944476
0.429595346534938
0.34187091984802
0.27786234605469
0.103758737941803
0.122023030705691
0.00534852813535736
1.37282450679345
0
0
0.0156504638142678
0
0.255776439683814
0.0126002011533615
0
0.303065423094665
0.317463911653704
0.0961461824017533
0.256184273803683
1.46196575323978
0.0393054249988722
0.0665320790735677
0.868789169985348
0.4745636176076
0.278943328549303
0.32535541924284
0.134323575268922
0.0769069050912776
0.108523408044334
0.263843827525079
0
1.01760783987311
0.105985528571409
0.286071889962614
0.167871703094306
0.58041224295107
0.0610194631892682
0.0623245622172703
0.0812742996043312
0.893761897800118
0.750013770065038
0.858229018752354
0.0302494818636205
0.0281113580086298
0
0.338024645728581
2.22340136815939
0.0909897232748449
1.58908602156578
2.78963067384143
1.17582697777931
3.45120134154706
0.170910542263016
0.561255111446314
0.0854530297754081
1.54604759102466
0.521433077015558
0.179433368408468
0.591863511792269
0.890416043937591
0.0168172067220667
0.549288516174727
0
0.0194105743576642
2.55674300055961
0.376545366266555
2.56524819491506
0
1.05494240530476
1.78484584060425
0.0779743737596164
0.374641043740496
0.414647015650928
0.204547465697942
0
0.049252658352998
0.056798102695609
0.0586006510036441
0
0.0120483941474845
0.00192441462445458
0.109227316870999
0
0.0425899707752251
0.910714520616011
0.0758065764244975
0.347924278941946
0.596526650963483
0
0.00370148472120491
0.299441359248874
0.742652252334608
0.174822876833332
0
0.804294012259334
0.0225782989870709
0.229810837999821
0
0.428848622792202
0.212381280623845
0.415134817775822
0.818914829672053
0.00227055705420298
0.0706728612994993
0.530790658532055
0.200319749381208
1.08266119605827
0.489306162934952
0.699184666139502
0.870223654311701
0
0.0790278968469806
1.02447097169551
0.358342789546498
1.14415397046184
0.554680627005041
0.0247494020250087
0.0229603325773269
0.141276066844625
0.157210766697915
0.203882931680369
0.200951526794142
0
0.438116331611127
0.250378025788564
0.343734261529221
0.571660396517359
1.12403169464005
0.0565293256947257
1.04562357844236
0.219901671660864
0.289265500031092
0.180051234230632
0.633409149868044
0
1.2966115657614
2.16895177471895
0.00730302198866184
0.53769467922956
0.477457208251565
0.493418163794615
0.278361536805278
0.0278486791372643
0.0536922132384348
0.0795680278029067
0
0.335592616329279
0.31218735363791
0.686699991793773
0
0.0119867361032675
0.884054892463553
0
0.521738518337088
0.340305175515141
0.16703922722354
0.449327953282307
0.219173227696558
0.0303945920879301
0.301251948693505
0.0667052632408627
0.100657576087769
0
1.50373683690827
0
0.0504618161695021
0.144660850855644
1.43770246985582
0.326877786772798
0.17544644228343
3.03924909476655
0
0.410829018976472
1.37670997083455
0.0695510068952672
0
0.0155454234486001
0
0.426434508258808
0.550166486045327
0.248442916509362
0.0931687033669277
0.229637223449799
0.0326898845823962
0.0382001196860529
1.13699255820075
0.0714382687993975
0.762797426408952
0.378148514489908
0.0445763155829013
1.35598419547046
0.338458255604337
0.0239072544044916
0.0564432610515269
0.116143093545361
0.0633467849509657
0.0808784770921989
0.154060568485761
0.520680261079292
0.0451237869578449
0.012208717752344
0
0.534805697575052
0
0
0.530959995883393
0.566735002447103
0.00704969800426625
1.83676902869479
0.0479008030740147
0.143348286060416
0.142156994843674
0.713103503676507
0
0.145004981697866
2.25970413956645
0.0845362212535861
0.752616229622163
0.193308268162866
0.232699119223071
0.0161439128734173
0.266588192507129
0.547804793592377
0.0198826207212051
1.26966739032508
0
0.0697436082758713
0.0479162162531566
0.00739665710239024
2.03057302032738
0.600043293875274
0.364202541071506
0.0300387207731205
0.131779809199486
1.06502342444423
0.0662708367577807
0.114867092338898
0.0188546849556133
0.273090583099815
0.222606894902242
0.0512452705999635
0.154343304009558
0.849573517397346
0
0.167006607318058
0.00127689770459938
1.72123458859198
0.266042178824193
0.232930382883069
0.48881514005609
0.0863690349834769
2.31726773392904
0.0203160185634488
0.237773219188455
0.355847825779222
0.485609181705343
0.345577521385167
1.0750228077361
1.65199232048366
0.0123880441909137
0.434559061023435
0.513021368565262
0.342767656157889
0.836809639652756
0
0.270504213316883
0.559484098896689
0.994322897989036
0.521601102715067
0.862293011977897
0.0460601448770035
0.0800352141339999
0.351241920801101
0.459158305396841
0.468212428268998
0.451252641638234
0.448253029004832
0.201410745301757
1.36050674742137
0.774357169350651
1.46517063040676
0.35361656737939
0.167747511789173
0.708812563806362
0.350568114091004
0
0.0462535560584456
0.0803935955080419
0.00563993635893212
1.00578098307221
0.0704431465816242
0.245434109049256
0.0772183467543073
0.51108723720813
0.532743145269933
1.47634454135385
0.0334074625359335
0.847700088149907
2.81651419234868
0.224721357333181
0.107447792454934
0.279220260265959
0.273631751766686
1.52118187879921
0.729608419142664
0.0411658136237065
0.284273157800442
0.741323118113201
0.0799377049387999
0.0137789776252362
0.248007876822044
0.134782251393972
0
0
0.986483473460282
0.25193491969975
0.0426541577070338
2.59310974979491
0.892414290599675
0.318966944306908
0
0.0033845728840447
0.902061684566092
0.044000152042031
0.0228792843516885
0.0740100343048198
0
0.85142303628254
1.7277834745197
0
0.271322541152529
0.576565282026422
0.144156401165105
0.441711042234374
0.56243486299951
0
0.770722303866137
0.464268422249461
0.12200200185697
0.155959639285584
0.166998919281809
0.844932978073643
0
0.00732273587289001
0.70763263007052
0.449929890227509
0
0.0694162495599926
0.140250826333045
0.00634927277394581
0.221384204607261
0.0232179627147389
0.426456047710758
0
0.0203814112126111
0.172717903888213
0.906137981820564
0
0.294319544832774
1.75737316216998
0.0459180746126435
1.21181698688412
0.519751948358135
0.491132507082398
1.11112667582086
0.0398926581529508
0.0102857266530236
0.0933911640854603
2.05526701858196
0.511964706056233
0.010050720575066
2.58099549961611
0.755463654716777
0.037109384647863
0.627492188849544
