# Supplementary material for: Genetically Determined Variation in Lysis Time Variance in the Bacteriophage φX174
Source: G3 (Bethesda). 2016 Feb 22;6(4):939–55. doi: 10.1534/g3.115.024075 (PMC4825663; doi:10.1534/g3.115.024075)
Supplement: Supporting Information [file supp_g3.115.024075_G3_2015_024075-SI.zip › Lysis_Time_RMarkdown/Lambda_t0/Pairwise_tests/m.319.m.4B.lambda.LRT.LR.boots(2).txt]

"x"
0.453635953222658
0.0612232053513821
0
0
0.0102214482328691
0
0.189835984113017
2.82239797484976
0.00729523654632658
0.868299749535538
0.237202844509852
0.0879776281327054
0.364941756685084
0.784177191986316
0.336034643939229
0.320996004858671
0.123329777687388
0.344886832722636
4.51545915871992
1.84945305732344
0.393197069882433
0.00153043140988984
1.50004953994488
1.28145623294324
0.0386556658099835
1.41556753619204
0.649876051900321
0.127236869416208
1.97418523366724
0.106055773419087
0.143345021327889
0.864445610750749
0.0958632079334052
0.173229024787247
0
0
0.096455920251401
0.235095447395224
0.429365008830018
1.1042837929071
0.0770203148497899
0.0639357170986159
0.185818487253357
0.149093916817435
0.18019979597932
2.09810107826632
0.698378524084262
1.41134928336413
0.10541073576826
0
0.244406761752089
0.39319995599061
1.40212839339523
1.39260791244834
0.250119552402737
0.0798683666168358
0.0808181705691595
0.557394299440944
0.664866360727956
0.199165002016741
0.00932210736232264
0
2.60955498786279
1.98424648158061
0.251924514322241
0
0.546283827465686
0.251481999664747
0
0.118618628564093
0.10122267251711
0
0
0.364516138322756
0
0.00703119617071479
0.0688509251754681
0.280986327716846
0.0085585430813353
0.425230535470405
0
0.995107535426143
0.234729256116054
0.0342480317424929
1.05555153749077
0.338630738424456
0.55383145042174
0.0132451986634123
1.54206868800992
0.172657130546781
0.591281439662112
1.3264722669893
0.0322295470166409
0.819160707775211
0
0.0082400147325643
0.26351261126058
0
0
0.242512172832335
0.189136505447891
0.0542817141267733
0.0153338491380168
0.430896064774117
0.0213787768776115
0.602042189750819
1.33735513471692
0
0.243642516492514
1.35987869667565
0.667284871588208
0.18895353185178
0
0.157670303349732
0.0356058063842966
1.39870617982842
0.861092217767236
0.304736695981546
0.147085606103531
0.525544934654363
0.0178380895549708
0.0396961019675359
0.554090158930876
1.10732557197218
0.89764854574446
1.38891868768474
2.01257695207948
0
0.0184917957433299
0.350624277879263
0.0161215716995571
0.202718546253834
1.38774274152092
0.115850028398313
0.315752713662391
3.84618150256216
3.33301729639493
0.261902219498154
0.472585182711555
0.0498959577852247
0.591254912214595
0.712887336728102
1.27270566544337
0
0.653219262789037
0.00539992846410087
0.0918300186825718
0.18313068865109
0.0127400889795126
0.164958935274171
0.3947195256182
0
0.147632159851355
1.10263328719935
0.77196051902115
0
0.00174167075499554
0.0445004172890435
0.227239184206383
0.180939801471823
0.902927989342459
0.580546211087722
0.00348129186272672
0.349005355018051
0.12453257195375
0.0580795229589626
0.644817848867547
0.41140443428327
0.0188821976287841
0.217433078251076
0.323495459573451
0.6659456826834
0.0248176267638769
0
3.11939926085114
0
0.0284965809691471
0.0832313417390651
0.290512800282499
1.62332659498236
1.69209171896136
0.574171108926635
0.493927204013175
0
0.0436208776898184
0.819086959476579
0.0653121626277766
1.49015799707649
2.62886298336736
0.0354581450615683
0
0.276485786770991
0.346667743359774
0.366764357476711
0.461635287188074
1.52514875015231
0.0969675934275074
0.125732743768538
1.12040438177138
0.0304217663863255
0.430192033217281
0.0248209384761822
0.130512665563231
0
0.622745714926793
0.59961735178041
0.607750732806267
0.956235409853889
0.0102653798903702
0.100379816560292
0.0871699653337146
2.2934076788776
0.137527035309347
0.178357759962353
1.26489496731773
0.0635551251771176
0.461778271511605
0.0118800626180473
0.0588394732900497
0.851117859524265
0.167554440069523
0.226398565604427
0.508192759805127
0.32918951620502
0
0.233866648362039
0.107469894976305
0.0673866505139245
0.17645744690509
0.159524764710682
0.198352112673604
0.377693732654279
0.630903370486124
0.273766293453605
0.340491870939672
0.146828189999042
0.0228063562904026
0.468485605292358
1.0520712381138
0.100799435252043
0.739805353908139
0.204819685536279
0.0687331736932038
0.128019019091425
0.0050426846779601
0.901773861001061
0
0.180243481307457
0.0532002419668061
0.39416870958388
0.140463817339707
0.20460655696678
1.11141091722146
1.36204268780585
0.664260586348291
1.59546862091395
0.0451049820946423
0
0.0679687255447448
0.718137565818665
0.0393648791194323
0.772393282100609
1.90096988347341
0
0.442979489593256
0.0391502180768839
0.137674534075643
0.210958093957402
0.274198737868346
0
0.953856829065842
0.185228285629307
0.272061031324711
1.92028362785754
0.142857787127298
0.127797293179185
0.125453814223988
0.0979749020511349
0.257268303769479
0.140891273005082
0
0.0315058408357913
0.225694964772231
0
0.463514381248842
0
0.5226933889017
0.0423283195065096
0.00634821830362853
0.230609687869503
1.02174379516396
0.038975044092922
1.61148985302862
1.00323629830262
0.502397737784179
0.0334527882243947
0.145874852237341
0.634712870312683
0.0551156142776676
0.669225858476977
0.450578027356698
0
1.46751462968643
1.66447981181761
1.31822895919134
0
0.265622768241883
0.140422932619288
2.68095517994323
0.321453802168492
0.222650060517992
0.425906367178754
0.00909230773032732
0.751795523869532
3.37159714456857
0.697006617306272
0
0.0470647859863789
0.979104749054216
0.0634796791375152
0.000658959307656914
0.0834905382512261
0
0.288460760659632
0.0532171244055917
0.346190200456135
0.115286818107847
1.42487267773743
0.121216599615707
0.404521710152324
1.41413454598506
0.275335552390629
0.39138737539156
0.0830433506864665
0.0409356155778937
0.462283887726073
0.118642960532725
0.294943428326349
0
0.619282079855623
0.209903335622869
0.787587151643493
0.70302728467334
1.63811186522327
0.345701182584889
0.94045166748964
1.94730822920593
1.44425245855257
0.0707738151129433
0.0426592228936329
0.0173246692115185
0.0322567384931176
0.117133311144585
0.225980634705479
1.62728006032671
0.888009494295659
0.42831347380536
0.521488870367023
0.0515955863766635
0.0427621157421072
0.485201604491294
0.00436834819953447
0.26378445537631
0.0363800505185736
0
0.842498848303421
1.01678696874967
0.141508806659772
0.905182738501992
2.81461385028865
0.0953731997618092
1.42400303844107
0
0.327753815963661
0.267061225810323
0.110357476418244
0.0639963171510658
0.00510635628194223
0.31686078130582
0.0774475406852844
0.251904975086177
0.104821740835575
0.0737409482703697
0.387341490397148
0.245703603648906
0.78060876283098
0.426408202785751
0.382561473855446
0.625259069588992
0.0387705464039527
0.205822962361026
0.476311136271534
1.78936159743182
0.0536583374420161
0.78820971837564
0.645811801374577
0.0583100970001738
0.763479914768652
0
1.13162505319883
0
0.363665958578508
0.326199803861869
0
0.381779159717325
0.236269277148267
0.211281576551187
1.1413496087664
0.216071116517867
0.36701215752646
0
1.81896609702591
0.969215311689027
0.197660606795068
2.09246282883072
0.17390333435884
0.175790255647712
2.65926708016667
0.392923333744477
0.631008778233081
0
0.146130698201944
0.289197997068641
0.0406995266357626
1.08448381722047
0.0220501009397367
0.0786559392431059
1.75017317366206
0.801344823926456
0.109066441377536
0.902926168867737
0.210541728198905
1.88238821348506
0.0630397676398502
0.551759263206009
0.0542230964877035
0.0544002848918126
0.0767065946814682
0.402708860119731
0.777209289894472
0.0871159749626145
0.308958081720675
0.00406290250668917
0.042894340715975
0.0830035583563813
0.00308194190193944
0.967402176961571
0.00844697048705711
0.0403283859310477
0.889402275371651
0.281791548217598
0.228194606528518
0.872619804610451
0.677400932770468
0.0755743517772771
0.220232421449282
0.431783509613524
0
0.559053660791392
0.119811638312228
0.264721695448031
0.0421574877008766
0.151801918277215
1.28587139391965
0.265909396672441
0.301480118476093
0.848067728291767
3.26824080266533
1.45537104793272
1.45246809578379
1.12043998062239
0.745437523953115
2.97066798500032
0.687226417481668
0.175833642773398
0.437759640567378
0
0.998223524960224
0.334341752729301
0.849466724186925
0.246633444121699
0.295465947626838
1.576840939166
0.688706263231154
1.25722966329738
0.545506894262303
0.0960519921638934
0.21208757782091
0.25763606955843
0.749516064859847
0.469070071777594
0.158319090508598
1.67889133062664
0.00106429960624155
0.453908126706494
0.00368267917559706
0.109547107383094
0.0569617881322984
0
0.0476990373727517
