# Supplementary material for: Genetically Determined Variation in Lysis Time Variance in the Bacteriophage φX174
Source: G3 (Bethesda). 2016 Feb 22;6(4):939–55. doi: 10.1534/g3.115.024075 (PMC4825663; doi:10.1534/g3.115.024075)
Supplement: Supporting Information [file supp_g3.115.024075_G3_2015_024075-SI.zip › Lysis_Time_RMarkdown/Lambda_t0/Pairwise_tests/m.319.m.4B.t0.LRT.LR.boots(2).txt]

"x"
0.0986630429458728
0.343012123451956
1.60048761080918
0.166350248371941
0.0623359500696665
0.0288436015773641
0.73346383250589
0.443076973472614
0.0956778038183757
0.444165733913906
4.94741882811013
0.53809721937705
2.41710251006361
0.161512956894512
0.0672117182277816
0.0997969445448348
0.872054573233356
0.135282369121342
1.84238190297077
4.30001810737343
0.0739346712588826
0.0121564882899747
0.123197801272511
0.324208570211169
0.00780426531855483
0.193819345490681
0.00344407857232909
0.129169997655254
0.623136386907788
0.648715767015403
0.423979339402138
0
0
0.0635948370224355
0.207535494907575
0.0547296837486897
0.732027643878496
0.795649726968236
0.00559796673621804
1.88778560926562
0.0258863482546872
0.0160117847912602
0.0181463834200599
0.1297882154999
1.99324548111343
0.0637262679803712
0.0613933323656966
0.388043011022546
0.702095419204966
0.502385412665262
0
1.10895761598897
0.291324883320215
0.587101359470751
0.606712989147127
0.607913894366561
2.67978051200964
0
0
0.190185457282951
0
0
0.651331604097095
0.145055242639216
2.0679886703528
0.257701792735361
0
2.16392642287462
0.47159881256124
0.102974251549369
2.60309777219885
0.695301516105587
0.381304479352877
0.0430052645707519
0.721338638737222
0.0282172399238334
0.114451024151037
0.0829931267700772
0
0.0121202589887162
1.29857035010161
0.335045403456036
1.8107632053833
0.156282500399357
0.0518976395200639
1.37400260161144
0.126491262600211
0.104273125214945
0.0827103621479068
0.00457121338013167
0.699628786677181
0
0
0
0.13874654577279
0.110734708408245
0.192048675864896
0.250178629237325
1.81125135570602
0.54882320951981
0.425194229090039
0.55792526392014
0.850245182980188
0
4.0982346728145
0.0336316211322014
1.66957556591598
0.767848704675828
0.6456121354571
0
0.564180869881227
0.0378255813544683
0.0451801055421015
0.0597974906787044
0.0068145658759704
1.00410970365118
0
0.049402697293317
0.643441281337914
0.010589653549232
0.181300749820366
1.75464225006334
0.166581771433471
0.318975066670419
3.56424299540078
1.01054409766226
0.0195651531632848
0.350013708597089
0.0305641051579641
1.92489668440089
0.47376388619324
0.185497335032494
0
0.0515086945563326
0.437042548645195
0.311840988358483
0.00470967562097258
0.658587512776592
1.43403700712884
0.324452613590381
0.395883589561436
0.781002631052786
0.680004849640227
0
0.0413178986759135
0.0745501545329716
0.00712672187296448
0.0176494956172633
0
0.212708293227365
2.30556111116215
0.0448955021194593
0.190294007783734
0.151830061499538
0.746749279879282
0.15354774543232
0.43185001830642
0.127355873890622
0.1246698345401
0.976514776763509
0.33150347763825
0.746800817316284
0.0417480170547151
0.243888759091817
0.000361436322805275
0.761862806717374
0.127845664975439
0.180690631657399
2.44988315969402
0.141853944104696
0.2030744700985
0.229086621827605
0.662063521738901
0.202739778609725
0.282049361568681
0.377250784603063
0.0311258829140115
0.730263757951491
0.0263439989247445
0.518512575471675
1.0333053722826
0.0232176086628328
0
0
0.0911844026448421
0.15899698945293
0.062216602645492
1.0679455181766
0.144616429704456
0.518319888206065
0.0119137274648438
0.240543607640575
0.158223250445872
0.0119786882478365
1.10930615240397
0
0.987946416764999
0.840201335273719
0.880685492447242
0.0133656076274065
1.04931066049471
0.0320910590228323
0
0.390431043862293
0.299489470648666
1.04293490750479
0
0.2108049925709
0.0593507056198064
0.0775639716674732
0.0224448395842956
0
0.140402171885739
0.0352489424334408
0.558357547910759
0
0.136338412735256
0.362097137677154
0
0.0458254222868391
0.0483095533086839
14.591858011003
0.21849269845859
0.377082922937802
0.394510660723824
0.0572062942076172
1.74149588812446
0.0316287880709751
0
0.337242694357712
0.102053903791955
0.632834685082287
0.100287070629861
1.6444861055474
0.0316657506718911
0.76364848345105
0.0734331711526579
1.38280491304209
0.351522882013683
0.00277420889091218
0.889836232546543
1.31062049073836
0.208723462510704
1.13125285455334
0
0.37218447576123
0.202085418304705
0.967243799589369
0.627101643372839
0.0675086367441509
0.112932595145139
0.0353313540946374
0.00482394041824818
0.0211226855666382
0.109527639043904
0.306469581501688
0.141164376753295
0.0154846500369104
3.31233470654149
0.0433724798333515
0.0281614405710116
0.218853638043925
0.224127502755948
0.0748670849229711
0.770832027790959
0.334421146600107
1.92338656235489
0.700916720597888
0.459761061346228
0.350535992631706
0.102391973401154
0.698461119645913
0.0314307070385667
0.0977559177419494
0.468499201666759
0.475343586623239
0.480131937931731
0.0474118907410457
0.661244137122367
0.0648982749477796
0.523702904476067
0.136844320858188
0.86153361907725
0.0761954911745875
0.0134695843661348
0.0592419490430984
0.267493714500631
0.230079372065973
0.186261831191416
0.213738613115083
0
0.290571362118953
1.49137606835154
0.045969001291212
0.0590632409567888
0
0.176642568805846
0.00239779509155369
0.474150181723076
0.0632304920181923
0.996379913209523
0.0315012854309202
0.0849945616255354
0.275913938811698
5.53020649635016
0.0460128254885035
0.599330334770286
0.172848387133286
1.59927359913985
0.27517543802054
0.30525971322345
0.364551535520889
0.141226230215693
1.6970408925111
0.0364105832736641
0
3.35359304140218
0.255053356538269
0.25318412870962
0.0953910034360206
0.558282931299971
2.20388923196566
0.198121985603223
0.0184736529054135
3.65368127606951
0.17820133919065
1.33689463608664
0.267494316613977
0.889925148308635
1.00127347453645
0.287281741114498
0.171410516959043
0.241433714507195
0.307441194347518
0
0.0242330649915061
0.00622073820090918
0.146662113440016
2.03308745567273
3.28592522025247
0.0773691895806792
0.0736175183713499
1.26206733745937
0
0.0651373279621907
0.0864160412439787
0.583092489983471
0.502096738058412
0.500898248259944
0.0304701042506395
0.0892079896203768
1.93516932450939
0.826792854558562
0.127939182954492
0.0314420176979411
0.61368788563243
0.265520873329592
0.0679545000098187
0.278948448709457
0.105043649732124
1.42485157102158
0.0320634345557096
1.1269251035198
0.912586339172037
0.361133987525818
0.0273656524044554
0.534627304197954
0.357567739539377
0.488131002114187
0
0.380621849510703
0.0927744336923411
3.79988541654114
0.068264616485294
0.0998175336992517
1.14787185739681
0.0555396906609076
0
0.381695857092325
0.0464536552620984
0.431921339972234
1.47873095626369
0.312422038465456
0.42217623571463
0.657129596750508
0.734185244048831
0.14858613475775
0.0120379449065808
0.494587400083446
0
0.114987323199671
0.588027863075069
0.970143817372218
2.47026726769832
0.0902181640151412
0.00745331999360133
2.26252119957587
1.9033725283889
0.259107750936835
0.618648436867375
0
0.231627249653059
0.206423865002989
2.46235111212457
0.172617452163649
0.029217589948928
0
0.784163034645985
0.153721077366129
0.172586137902726
0.248624886077437
0.00649001049441722
0.511075172342487
1.07225996933784
0.0737220111141141
0.720096062228833
0.0804824174388727
0.0872039250136822
0.16262881136106
0.0687071045460925
0.595281893540516
0.218284924781642
0.278215110241945
1.07039415882389
0.943599344039285
2.25168262662993
0.0116583300649609
0.686318634195118
0.476119752312229
0.59596105547422
0.478160616366381
0.792843837985401
0.571129865870432
0.279194986709058
0.0598818828714229
0.0285908071698486
0.0840478495377965
0.175222652098114
0.075513636545395
0.0878626275472243
0.231825755527552
1.52663505478034
1.27621788723667
0.113649014195744
0.0704905488495342
0.107156452934305
0.529336218791514
2.34363173393353
0.120797755094713
2.35940081885195
1.52563970563665
0.422165267793048
0.218328176734474
0.320476358337373
0.310172878473679
0.767945313146697
0.0994175869089418
0.111398365444529
0
0.0909283595464103
0.0218544776960812
2.29019924688481
0.712742750618361
0.0264736756448656
0
0.0238980188685218
0.347039547270015
3.49453958295527
0
0.0327202959625765
0.638831019250802
0.41755612013435
1.3657548777802
0.254199584396702
0
0.887871861218684
0
0.221744833121704
1.3698180326723
0.266347862765713
0.74112752251375
0.463038908936937
0.201468755337999
0.510505591709318
0.191830615015817
0.106526382769118
3.84776785456387
0.0706606031303636
0.0895754678352887
0.070521578618866
0.222735569083284
0
2.22502518368213
0.360362644812653
0.224409746004653
0
0.246480511130244
0.878988072623201
0.101407239310902
0.876892546081365
