# Supplementary material for: Genetically Determined Variation in Lysis Time Variance in the Bacteriophage φX174
Source: G3 (Bethesda). 2016 Feb 22;6(4):939–55. doi: 10.1534/g3.115.024075 (PMC4825663; doi:10.1534/g3.115.024075)
Supplement: Supporting Information [file supp_g3.115.024075_G3_2015_024075-SI.zip › Lysis_Time_RMarkdown/Lambda_t0/Pairwise_tests/m.319.m.5.lambda.LRT.LR.boots(2).txt]

"x"
0.69929114737073
0.156116007287835
0.292374805612781
0.801501493633509
0.228281037778629
1.33670071961672
0.313833801701094
0
0.147172555301381
0.42267546769915
0
0.950912161009569
0.0150681786555538
0
0.32509063442825
0.281042795969483
1.28410980948081
0.12474247065893
0.0344866250372888
0.0999186971102972
0.115275806852765
0.645595534224867
0.460922863724193
0.335451814794794
0.185758108057257
0.852988245070435
0.266561461364461
0
0.0367145064184911
0.222063264236851
0.00786361772935606
2.42963753729362
1.03652904332483
3.50081785704538
0
0
0.144437379966917
0.732031835470764
0.247534269162315
0.126311881349238
0.823647717019412
0.485029619553131
0.0103574865004248
0.649068505212028
0
0.332495748115775
0
1.21822006190803
0.749487508674576
0.146309541524658
1.19897269127443
4.37801757353549
0
0.154916510047258
1.46867061722998
1.38703746085946
1.73805139741603
0.22938674831039
0.308718436013919
0.188745267318666
1.25220681305569
0
0.0270070645752298
1.01314802912941
0.18520896919199
0.013598631447735
0.54502788015435
0.374000213460477
0.079275687376537
0.195571589644828
0
0
0.141130893941011
0.12978099431291
0.143200361605068
0.178923677276089
0.295077691171286
0.15851058187792
0.176572988130033
0.957113985801016
0.402775831755719
0
0
0.311095121655399
0.0321745352863445
1.50871413076294
0.00137120163151394
0
0.714179289552987
0.423489214144752
0.37045097895367
0
0.373464884815746
0.101903908818144
0.0872404471570576
0.752001801316055
1.68096854298557
0.247386003407257
0.00134881758526717
0.0101772251053376
0.145567195208969
0.511763023641947
0.189290382893546
0.287526511076408
0
0.109233655670437
0.0207238518151485
0.664143898563566
0.230889533575919
1.22341587684184
0.247447800024077
0.0018556435520054
0.537699153118751
0.106683599739142
1.74776686987678
2.81329095787765
0.00384714917146312
0.0548740213986889
1.19012986842245
0.34739417160813
0.910725902933052
0
2.14220349984805
0.0390801633333808
2.34677051131916
0.158538132083549
0.239409322342567
0.0348514741580175
0
0.0110957409835351
0.235467433784834
0.265050089669614
0.172065757905898
0.776498300701007
0.040356381997583
0.596730494628332
0.025888088528518
0.412995189989658
0.0626039822958546
0.861948689979101
0
0
0.0539958662159279
0.0471686151542485
0.013801897745509
0.173163605864374
0.723219868649437
0.182753474288006
0.406218917009596
0.350868712942372
0.285593691811755
0.162836928597017
0.0785472494043802
0.589917243749539
0.193113004793872
0.0358977551499038
2.47815139302662
0.309300950860177
0.0780083142918784
0.511557392261409
2.75966039858884
0.880765076154603
2.31323163608442
1.03720890726476
1.86433501457861
1.29785421775847
0.0467179691376032
0.00584223387812699
0.101874797032053
0.243052115056003
0.599015251492347
1.37784245965958
0.518168649216477
0.620044748204748
0.345702157190658
1.27850232765468
0.617436614224516
0.667522810746618
0
0.337649346314947
1.76062756406941
0
2.51015797278495
2.94162714853502
0.232933623636086
0.143265558813255
0.034655050652816
0.0963416110911908
0
0.204200757020885
0.656108273166524
0.380590352370575
0.496324556133402
0.263035245594324
0.112333817776346
0
0
0.379112733476973
0.157685242935315
0
0.139446774656847
0.243622830446498
0.430119270705688
0.192877659707221
0.0177327454389911
0.844985513085135
0
0.0825637239122443
0.584231959485805
0.168387180869559
0.27941041700592
0.184408857691153
0.191786336960263
0.512440418619121
0.140986431104807
0.114835824267118
0.175990991591107
0.307251785449353
1.31328650035755
0.225886159982167
0.896767492083086
0
1.23418738618545
0.213535731945058
0.0360977585906426
0.369621614051425
0
0.0376255280010582
0.135694740179758
0.134846580615601
0
1.13008881461974
1.83247508807591
0.0701103001502474
0.00242695859992637
0.266315383987717
1.24617408026745
0.664569816048243
0
0
0.0204312954389252
0.719815500424204
0.071924897537599
0.156955522587168
0.0232472662765417
0.443298933285746
0.126634914252406
0.428536350550417
0
0.765356455428332
0
0.333554942807893
0.61658159493561
0.0687256927266162
0.242484178592349
0.34096542728139
0.141777418050026
0.297351866871281
0.00223953655205378
0.274949746185996
0
0.792509826623473
2.51930412225164
0.025246925929082
0.0199884790335432
3.85943448704393
1.1624739425352
0.0813812350962166
0.0638012492134976
1.52867235971138
0.352793527459824
0.180958513933206
0.327925172664152
0.176530444578987
0
0.692054210270101
0.407823666327488
0
0.0651814227024943
1.26898427987885
0.670179008427624
0.237374906437708
0.696862311113648
1.86872458511925
0.25535995637324
0.00689597235862038
0
0.126894260010602
0
0.751561426092337
1.08554938902103
1.03945921641838
0.0642900580264154
0.236959402730179
5.94801017092846
0.416804400233218
0.0295234530475454
0.30584436032126
0.0480255060971899
2.05960344817578
0
0.0294874340303295
0.566122609016645
0.321188010476931
0.155811368601064
0.643751914487609
0.117617575805752
0
0.0284604102926664
0.0915829917624364
0.221492056731222
1.08125191959527
0.870593338184904
0
0.602516071833634
0
0.384786423705634
0.719581430531093
1.22209848764766
0.351279465296841
0.0725185890145781
0
0.125246191876556
0.767575166716938
1.12327195469845
0.234461958701104
0.255932734461169
0.734352679618723
0
1.21879661914039
0
0
0
0.501546636723674
1.58438262470918
0.0438577419004105
0.287120209777754
0.342245035208862
0.327812926863317
2.57540266020681
0.826123869329422
0.0848219028879953
0.193701313283782
0.0158971778109276
0.286450057296349
0.842414048742569
0.176171077811659
0.594000211744628
0.398753818798014
0.0557136991921539
1.29728884930728
0.044769294341279
0.0373533146563432
1.35894539985344
0.191310763002662
0.194841945742837
0.111791709979116
0.333630141483184
0
1.22283173327105
0.145330336092456
0
0.405144625555124
0
0
2.29489618465834
0.322177507616857
0.696969022234839
0
0
2.56817232942359
1.35236815315727
0.257445504752752
0.593171854291086
0.411001225052814
0.00342635105653244
0.176701175540245
0.369398475206538
0
0.245797508131318
0.356029000128785
1.8089322125312
0.597321320365609
0.093110411467876
0.430587520050722
0.465960067514573
0.526217346677299
0
0.00603313381151338
0.0400231242099949
0.20332500520351
0.41895951690077
0.280333504039106
0.0131209718466039
0.657448537193943
0.141266340247057
1.32976286126768
0
0.123512536992507
0.168521254502252
3.72385882160256
0
1.34114481986859
5.02751588933108
0.0692583856037459
0.263020133015175
0
0.596631716875606
0.620326077014226
0
0.55917598074069
0.10211246705876
0.368270168446998
0.44587491624327
0.427714887673062
0.00380105590198809
0.977234893579464
0.0557448035138464
0.176017634687412
1.27931980957317
0
0.0928658641120137
0.207913912870083
0
0.212900517985076
0
0.109576430869879
0.365919743925133
0
0.480588840042856
0
0.190353433350595
0.353022152392896
1.15040683029628
0
0.156973522443366
0.506499320213265
0
0.712255432164284
1.25939905036
0.780436957010409
0
0
1.09016596377251
0.354234210485913
0.0545315233687234
1.05981534001938
0.209458494566263
0.614736083009859
0.0364915179847571
0.499316157942417
0.152431979141056
1.41500003172808
1.30963360243356
0
0.0657797882062141
0.0854635454281834
3.9932292594533
0.13803747579766
0.902978862191048
0
0.181166327648327
2.03841870766087
0.0664715344678939
0.430051065247426
0
0.175660388436256
1.03565452309402
0.037676037834558
0.643424326758463
0
0
1.3864516350373
0.594621501675647
0
0.130526311384642
1.48520086070499
0.103134438490827
0.0169429934900904
0
0.12502162996509
0.976471141823538
1.44727381329722
0.157931985624373
0.158221150702843
0.0208832470833045
0.11753174858228
0.140516173150502
0.219002421306868
0.212307650626428
2.44963188334896
2.21869871565588
0.611038061735258
0.790422706479944
0.0614464178317462
0.323788491685377
0.251625067244106
0
0.593885271461545
0.75105429883439
