# Supplementary material for: Genetically Determined Variation in Lysis Time Variance in the Bacteriophage φX174
Source: G3 (Bethesda). 2016 Feb 22;6(4):939–55. doi: 10.1534/g3.115.024075 (PMC4825663; doi:10.1534/g3.115.024075)
Supplement: Supporting Information [file supp_g3.115.024075_G3_2015_024075-SI.zip › Lysis_Time_RMarkdown/Lambda_t0/Pairwise_tests/m.319.m.5.t0.LRT.LR.boots(2).txt]

"x"
0.116704598270417
0.709306244602715
1.39739394565845
0.256655753618645
0.294380695143559
0.471578477377591
0.45128195533124
2.65197639596164
0.451478718388614
0.182172817557159
0.09630178012344
0.268306533608609
0.00479408822684491
0.193543097412373
1.57768757747618
0.136377306388511
0
0.185275873653381
0.773326067697212
0.0365023796454125
0.933595483601039
0.149990935271489
0.154835825271675
1.74525921930513
0.35565928106746
3.25919264412323
0.0123884533309138
0.0440351019453828
0
0.707486765008412
0.0759717754488065
2.74678351906243
0.203941082832159
0.0026894434283804
2.10808796438965
0.0581858440996257
2.69780161857204
0.00637447551520154
0.00663292803722015
0
0.035396261964479
0.328651664069014
0.0157461180383507
0.687251871617946
0.127607886775365
2.32047808662242
0.0276847377647869
0.968647117197747
0.113005888793396
0.514038398903665
0.357922891221392
0.464518641025848
0.311288128823094
0.153049005935316
0.300746048797691
0.192894517124103
0.583067012629726
1.80536935802718
0.0177149017172269
0.0348499296580371
0
0.286725409127826
0.0405709439079374
0.0624121513848763
1.51856637343883
0
1.91364220394439
0.206259705548746
0.0465867248800009
0.0135483062919093
1.02301966454826
0.0948861630775468
0.113333152125733
3.75750415728606
0.0123992372328416
0
0.882848500596651
0.602095825374363
0.117203687853873
2.39019242192308
0.138120790454991
0.541111240982104
0.0466260065574602
0.311506443475139
0.10556431944741
0
0.90606813460505
0.156128874369188
0.168854046061256
0.0832671704436052
2.73612490553927
0.182166450432476
0
0.408586434428003
1.53672390240115
0.248755969504032
0.277877993163145
0.0775290492363183
0.266166463011871
0
0
0.116728220647929
0.0931304901736212
0.0508479130922979
0.994033442183934
0.0170127379579412
1.29727480238694
0.818259442233682
0.506066783238509
1.52512264939048
0.858867742413395
0.344997525426095
0.00348111613760693
0.80708988348124
0.280443279236806
0.142071251761081
0.851756042163629
0.567265363504362
0.625961979353178
0.0308218060837362
0.295113686453703
1.37460414721232
0.0103828143593887
0
0.330824597690309
0.0124567105740425
0.222672764630829
0.296959223140732
0.664555201236624
1.98507541311733
0.620197599263179
0.775286584156504
0.308093770103426
0.194387574691007
0.0593624298085729
0.013272842932281
0.477790260955089
0.136936905224843
0.535733042832476
0.048703461823095
0.0873154427152372
0.159555748755565
0.116440693068398
0.33404104625123
0.414318776710331
0.575162424330074
0.772241221926379
0.0325866730874509
0.382333004589611
0.642137915699266
0.921936908070734
0
0.047746619407576
0.113939707963539
0.128430388643608
0.986016671971811
2.11484177721547
0.550879526870744
1.1631590040721
0.0418199222308999
0.753076110534778
0.0298927441084516
0.362006052648553
1.10587021260159
0.580744176168537
0.112668454866252
0.652281479509725
0.0497299172591852
0.0481649839102829
1.2876255686399
0.0921966186911618
0.377073860239648
0.0457601447941443
0.0307507763959052
0.691337463814989
0.243040843401161
0.251380957797721
0.0210594179409895
0.147605522177855
0.95681741459282
0.132766578322276
0.23405654771085
2.00349797527485
0.0562974155493521
0
0.100234975956084
0.302600591908572
0.0306764816250507
0.339929866262423
0.167286446117885
0
0.278604850787588
3.96269246326119
0.23559146435781
0
0.792184936492731
0.107235865521261
0.482367581716289
0.124780685379449
0.460580909509076
0.646326976497846
0
0.179452573602418
0.441287296122596
0.20133570116991
3.56618797408885
0.000237356588343118
0
0
0.145758456033661
0.174131122766596
0.169535427258154
0.372610071400914
0.484897900999442
0
0.00689372369009789
0.0767410101718156
0.0628737048675703
2.99580394151099
0.0497624101441261
0.501675978116054
0.849508019512655
1.67300664029182
1.96060360589343
0.174307521798539
0.90203530243258
0.258438874406977
1.04803238440104
0.600131032247816
0.0575712829504482
0.00602160385955131
0
0.0291808771394813
0.661691560617726
0
0.287276769156051
1.77735809514382
0.273058028005096
0.002232890173957
0.384976653725801
0
0.898091370116845
0.380364061260536
0.00766775969015043
0.134997988402688
0.91404329032639
0.883717744011051
0
0.565284546013288
0.206473723703027
0.0205025269165162
0.589247971348982
0.034705605976626
0
0
0
0.395936563473242
0.222710507783177
0.474005134305571
0.0332047708786831
0.0908212448658787
0.697988681325455
0.192630236017862
2.0835573363571
0.0192063138494518
0.563130561226217
0.194556495613824
1.28292385285357
1.16602515845915
0.0507393409973815
0.957275957724107
0.568026855151686
0.910065677573698
0.0751071997852932
0
0.00535019074845877
0.290665143913429
0
0.202151291983
0.103179240384975
0.292834473781568
0.181217026337094
0.270901762843437
0.218517661283897
0.36665613042743
0.32964109069934
0.02105616045435
0.0493689662486076
0.657789900940656
0.127850552386576
0.215402512596654
0.0970382928329627
0.507110890953072
0.0635206865005671
0.762613236742709
0.797417039761399
1.71016382587936
0.1533834536217
0.494597258866804
0.592546388224264
0.746127017207641
0.11569198894972
0.261356306497305
0
0.138872590041274
0
3.58163560911271
0.0225493047810232
0.0199330188860927
1.00527212033001
0.0787500033692368
0.704923168435585
0
3.77850218498583
0.346999515219693
0.108376678384616
2.53231860007139
0.749777070735149
0.842294133788357
0
0
0.319513315344921
0.0773086676070989
0.0527193552036351
0.786646678424177
0.490121223965218
0.369417722637479
0
0.31497283695893
0.131730886866535
0.0246454174589417
0.239137106591841
0.144210566231777
0.212286950396503
0.48939946495301
0.247942401498847
0.0209452474924205
3.11290821719433
0.491293586846382
0.631548125446614
1.30095377558075
0
0.4736131029224
0.007026199568827
0.362315805025048
0.397573215763316
0.873166892199151
0.497421430138672
0.718707353280365
1.05879490991657
0.658951384954207
0.168204571892716
1.37121475895049
0.309882137549266
0.0984611583592141
0.213718362468626
0.181338184610411
0.245015231623825
1.87730395658184
0.064235537216291
0
0
1.22996420897323
0.61948484713605
0.661577052323707
0.736925905998362
0.213760085455533
0.481878815133769
0.0480754472606009
0.0544128249796358
1.7866245789919
0.00241578058046343
0.0721418243818448
0.25056515190397
1.19386925194192
0.252833840072185
0
1.58568172528686
0
0
0.159704960537226
0
0
1.12015033620963
0.0796035503227586
0.528729648717047
0
0.0260835319562602
0.0841593373179421
0.478234314158442
1.64072294621428
0
1.16975001986214
0.171946948100015
0.0580179980183289
1.37977188195947
0.747431765128567
0.176729718728609
0.19947571458755
0.0979229194474556
0.425333053882582
0
0.341402816070797
0.344252556914967
0.205696131843922
0.0223454000070546
0.0629462709043764
0.048787753119484
0.112100022797904
1.87838280438996
1.55039980292901
0.36720158013992
0
1.10777075960203
0.489867605577786
0.0664617412249981
0.818576324752883
0.0429138318307878
0.147116328496395
0.0126130378495759
1.08341070423307
0.0270294409198186
0.121077310096837
1.75955293670734
0.152700777964185
0.639791477957488
0.107624855877589
2.57599996181716
1.54699695171649
0
0.212019387063322
0
0.0329022865351476
0
1.6139505179292
0
0.48484661967143
0
1.47070413643394
0.383564519316906
1.13997351298622
0.263555125031644
0.219112086589462
0.0312732216287372
3.4627795466269
0
0.119336902239411
0.016708824838247
0.174864802356637
0.547771056489296
0.192986221584192
0.693819052425624
0.513637185158871
0.140676326408993
0.237105208204696
0.537142787592529
0.370924387095783
0.0712032447978004
0.398390811027753
0.669640658749643
0.903268972961484
1.26970657331083
0
0.120526445977191
0.375056170300184
0.0553046257609822
0.104291838866118
0.198905746713194
0.125131482052439
0.27346066405596
0
0.136974112021107
0.248660995752743
2.28984896089048
0
0.358509372745232
0.854126125155403
0.0631178885569739
0.629110638124416
0.321249818997217
0.0253134910001336
0.545060664538028
0
0.289943616500182
1.03800723653217
2.26588894329325
0.246491950062762
0.114735434335103
0.0337278131073617
0.273319381286967
1.75405681853442
0.559262185542195
0.28619778018475
0.668979560344098
0.143406019800523
0.0126971774863023
1.77658851188875
0.127237613092916
0.814251786393868
0.101786810583462
