# Supplementary material for: Genetically Determined Variation in Lysis Time Variance in the Bacteriophage φX174
Source: G3 (Bethesda). 2016 Feb 22;6(4):939–55. doi: 10.1534/g3.115.024075 (PMC4825663; doi:10.1534/g3.115.024075)
Supplement: Supporting Information [file supp_g3.115.024075_G3_2015_024075-SI.zip › Lysis_Time_RMarkdown/Lambda_t0/Pairwise_tests/m.319.m.6.lambda.LRT.LR.boots(2).txt]

"x"
0.188903541761761
0.434366286271711
0.350863111019805
0.0119519594835538
0.248272220615036
2.13487158706135
0.117126839464845
1.38987203112981
0.29940775354595
0.266350256473913
1.37106691578794
0.411199948957972
0.29447461597897
1.74854320356451
0.597762257607712
0.0947829076966968
0.755890746416924
0.361239394122208
0.276984081526507
0.0509046453471456
1.79663701120569
1.54116089924753
0
1.70514736634868
0.630043834875323
0.195984743796487
1.145917777644
0.398004266181545
0.0622772693421894
0.35030088214603
0.974782340360036
0.131761721990301
0.0104547680158475
0
0.39865716339682
0.0716532528680318
0.175013675760738
0
0.386064485096767
0.0936472878324821
0.49073327322526
0.32825332717249
0.497967781478337
0.610541024368274
0.144495303161534
0.105085204814998
0.726696068043054
0
3.24002289209
0.0474469256124053
0
2.10695295743494
1.38738856360976
0.276917633826315
0.00832588114570854
0.421323821208091
0
0.140823517002048
0
0.143853753678854
0.169184589801944
0.0516756999155632
1.37734791516908
0.184994219529642
0.00866095569585923
0.3644024228945
0.491663459392328
0.914032712939388
3.0965851170929
0.00316191245661912
0.131845511930123
0.0817280556141213
0.296295643483859
0.12714024148471
0.679284467361811
0.189666057409738
0
0.14282811598008
0.528687583492626
0.035403109626202
3.54231880805611
0.0934845547638474
0.149669525301874
0.546680969955332
0.61021301202328
1.03956454369541
0.342636788241634
0
1.63109586376652
0.146767983729433
0.712285202321198
0
1.5139389033352
0
0.0420281797846087
0.0246312644356976
0.29206851762774
1.26997722241128
0.0044949585080758
0.138996179975209
0.399918395567852
1.22724768660419
0.692886439884944
0.120116683234471
0
0.177465832985888
0.569276234327731
1.04476403661459
0
0.95075488319651
0
0.967094436050388
0
0.479947432050608
0.676895810620238
0.0312889428462313
0.241993960066623
0.473549958096214
0.813822724218312
0.78514719452221
0.215772035894247
0.10884245778027
0.0229528655459035
0.436524731329996
0.257727188384479
0.510331396428626
0.110995482163673
0.0181231550027405
0.255125474178271
0.100805864552285
0.839633368578347
0.376893674017197
0.801286039586159
0.93942115961147
0.19941874122469
2.84707103525648
0.0389146365140505
0.383946873658601
0.0811946958050385
0.0618433845108939
1.67043555927444
1.18829244461182
0.00932466237492235
1.08938060812432
0.15234468640989
0
0.0251617094564267
0.202736510687259
0.905986306645957
0.938019735560715
0.120087048410085
0.504026141366126
0.021514229437912
0.121772777313197
0.409001320764105
0.0703160223562804
0.360113226395129
0
0.121828617893016
0.0744667929207594
0.856816742474848
1.69454635464228
0.782822623858863
0.758928383706802
1.41248197737201
0.0744748367640113
0
0.263295150864167
0.0339668667797355
1.94696494839513
0.497853911644938
0.284399136757258
0.281194425732281
0.596948276144985
0.315321092302383
0.397735241709256
0
0
1.4598725369849
0.0452390009377268
0
0
1.58810485036531
0.176574918670497
0.719616758676182
0.121070066689413
3.20285817079201
0
0.301586916351653
0.212311778030767
0.222837604289168
0.197486482842692
0.0337601787389303
4.15078979449521
0.245685259233369
0
0.166604306301565
0.084702814300897
0.238111054443777
0.0849696879603812
0.027893974416088
0.119914991352118
0.941464974032556
0.524822811811077
0
0.0720291782625964
0.222525558773214
0.848243888131378
0.831681024238662
0.0946886700907044
0.262981752540725
0.435249239947098
0.0603984085969387
0.499975807131875
2.34973122279985
1.63747457878145
3.5126762312795
1.46281794893594
0.0021995670139745
0.00212689766095764
0.286140011629584
0.215453595049098
0.271958909692785
0.125244336253672
0.416935671319493
0.106654010667455
0.0547553492129964
1.652672014009
0.477794975155177
1.40240696263561
0.586428944814202
0.178323193671986
0.266061370184161
0.45802357117725
0
0
0.750805711151202
6.50846144434558
0.528844787158675
1.189150228524
0.36168316981724
0
1.77491581878968
0.123206990105132
0.0946509510157512
0.0922284271745752
0.00340699339324146
0.445258352719577
1.07319404368701
0.0703813641343913
0.141843225389891
1.3447286956918
0.470264176950934
1.29618123652915
0.211189310931161
0.0761671071826981
0
0.562930080574517
0.178252466780464
0.0347590031432219
0.811187554169123
0.342659880944041
0.0138752449337289
0.109607240580374
0.0245750634413753
0.0602862198676348
1.19340353009346
0.0888623832815938
0.498821484864095
0.17378547823057
0
0.148856836385733
2.10670338885205
0.375212479164247
0.1346591534911
4.12234947871241
0.194245321064727
0.323412649509976
0
0.00246070696056222
0.330117190929059
0.23607139554764
0.241982331235988
0.0216057021485767
0.401054975846932
0
0.0341728388967795
0.979942834070357
1.29613698693657
0.0292717142873471
1.08105765887814
0.691399805541664
1.20298161877849
0.0712574207948364
0.0337198456961687
0.231741443194437
0.398433216385286
0.0147262392175094
2.03277570456862
0.319618244147932
1.14335942332764
0.261659480609978
0.235411718561863
0.459572808569419
3.78548008258599
0.0361001995886454
0.0292372809435051
0.469351846495726
2.91641928663984
1.36356187840136
0.698261117622565
0.00901724769414614
0.308392696293026
0.0458415555274314
0.0833448802783323
0.179651123165456
4.87851611483364
0.274057991955829
0
0.396725498645594
0.232154750478628
1.31569051807583
0.0779909325966628
0.0413645258590236
0.135731661997283
0.0402697486325678
1.69108700199604
0
0.45948180474204
0.397543370458948
0.0136814894710255
0.184695461134424
0.0645997926433211
0.284545299735726
0.329011447732171
0.0535111575339897
0.748950700091314
0.352256583125438
0.342864933478666
0.159340515734812
0.954131002682573
0.0575839820759825
0.022291433251155
0.07004730795245
0.0844692141650398
0.200407119343652
0.0209635335804705
0.124212636355992
1.0599247041954
0
0.183211579925455
0.00970167354932983
4.13839166975362
1.39972692449408
0.302190139546667
0.435487257067507
0
1.51050642618645
0
0.965196171618629
0.111807187113811
0.129186534167104
0.10213283343478
0.210118612406461
0.0976656335856205
1.61055726708616
0.0735186135751746
0.107723199991824
1.00553322908479
0.484785533118554
0.926185056148256
0.107176707876135
1.79020442146657
0.294830361539141
0.0389989318180142
0
1.66322415015776
0.106777073649766
0.183294397708778
1.78182446477251
0.307115633265198
0
0.243508213161704
0
0.773320390699496
0.857197751546266
0.670710065745538
0.344338309898433
0.105310087368537
0.193247676801093
0.719465796154282
3.34911637525317
0.649739833801902
0.00509011144913529
0.0168663541041951
0.986401891687706
0.0317234261417525
2.13807640240725
0.410836320610542
0
0.607055624444513
0.327458536582014
0.00186018360443541
0.137185926439827
0.0238795320949521
1.07890500794366
2.33737994314788
0.0505613011469563
0.32272977385378
0.320240314084515
0
0.0568035767701076
0.152796099140801
0.0599109069219708
1.25061669076609
1.71435610344815
0.0270602371743394
1.30429899290874
0
0.171700088081195
1.57452899722131
3.108591347274
0.469400046674195
0.400062524675548
2.25980297715614
1.00698905034926
0.340861255195364
0.995906909609289
0.028578579872601
0
0.297761169032185
0.710177892343609
0.00808156380463743
1.04707232532763
0.327636545535597
0.190828307342713
0.524582220112279
0.15502759719817
0
0.315033008650005
1.11444906987964
0.312751303629852
0.0518772554466977
0.21702900429483
0
0.0113179510804002
0.533898573930685
0.0466652614090322
0.162217436416995
1.49144279368352
0.0665119147022324
1.10096297603491
1.15627744692466
0.395985813897312
0.0547788447682933
0.337948627307185
2.43449408240309
0.0573475230332861
0.239145997738717
0.373667102778654
0.0604140338192565
0.0359686816415206
0.0273941361406287
0
0.0487068538780022
0.239321587775578
0.38457657748927
0.00250040156890918
0.0617941077331352
0.339924952326385
0.993056266143071
1.25202159057102
0.481421985699797
0.0683859560760425
2.67063272738898
0.387250312967751
0.107532701864329
0.43468520440166
0.0356557614436497
0.0017724796240941
0.99708518273178
0.0272869053956697
0.0579416578564178
0.161337412926287
0.484216910443479
2.77013421563703
0.0357877161417264
0.0768608254107903
0.250760527325212
0.397268328500047
0.854860252910214
0.000641783947173735
0
1.49239599481956
0.427007383310468
0.0205883985153719
0.486343425143502
0.390737645941556
0.106613325075273
0.0316172182426158
