# Supplementary material for: Genetically Determined Variation in Lysis Time Variance in the Bacteriophage φX174
Source: G3 (Bethesda). 2016 Feb 22;6(4):939–55. doi: 10.1534/g3.115.024075 (PMC4825663; doi:10.1534/g3.115.024075)
Supplement: Supporting Information [file supp_g3.115.024075_G3_2015_024075-SI.zip › Lysis_Time_RMarkdown/Lambda_t0/Pairwise_tests/m.319.m.6.t0.LRT.LR.boots(2).txt]

"x"
0
0.0435276554698021
0.0347689769716908
0.113141216018505
0.359136599091698
0.646321137800101
0.0990886271141562
0.166915439203876
0.572396650156065
0.0104766181013929
0
0.493753995021052
0.119607843465303
0.200583941514992
0.384168121363473
0.167162419209717
1.30265823674875
0.460401720648917
0.0146483329069724
0.311645089797764
0.411685322218204
0.335231768218478
1.05418119641467
0.78326081882193
0.519226144138202
0.008428896420412
0.05045583056949
0.4069607266905
0.481487288532776
0.0746064651101506
5.97154791043545
0.510387606239703
0.331910220159102
0.720208745620823
0.847343885076441
0.800797919765103
0.888334744109102
1.39687646616608
0.0861514346796071
0.0487398596085313
0.0196056026009614
0.40152751620559
1.9734703388188
0.0913201723626571
0.537002165712579
0.62146055206324
1.29994433582988
0.0471982886990645
0
0.138121532538435
0.16239958922489
1.28245639861109
0.0403368430181104
2.12656352151288
0.283553360149028
0.781919744983952
0.059742332870826
0.186812144419264
0.0210876142406278
0.112349664039357
0.111056961636677
0.801366576049645
0
0.0539513355147392
0.319158090011513
0.587731054004223
1.59645530753414
0.439994913735347
0.1522265441493
0.874872575985137
0.219703989243385
0.154137603554886
0.0452187599681224
0.0014014410489267
0.0718773757211579
0.327900215071338
1.38576214789072
0
0.565793311287337
0.0254052327554177
0.382643358370558
0.134571414961158
0.522969274695413
0.355195783489421
0.0379707535587954
0.0418386526231416
0.137836538327747
0.0325976367737439
0
0.313787280327915
0.151876843397474
0.0589536192468927
1.92180903642418
0.00472408556692017
0.627074351617068
0.543180422014075
1.07270367326919
0.0210807925024596
0.345027493892758
0.57250032715109
0.106578421975769
0.0909171973502794
0.879688325752738
0.058464163751978
0.160374945291437
0.051108565481286
0.333910375938672
0.0263571369042097
1.01786676615643
0.140562393315008
1.50478520181042
0.0836662706490756
0.0454706951668982
1.18679856967373
0
1.20260304216771
0.560659364006312
0
3.00374458362865
0.493133640379426
0.192185626619562
0.065624555496413
0.179676701674907
0.256614213968476
0.318079546390891
0.707658508972486
0.0666414574857299
0.898590444432273
0.299678744464188
0
0.839438230795565
0.116137380886244
0.0743128214828062
0.447499068238471
1.45202459539007
0.202773110839587
1.33424440387148
0.036440293946896
0.364669722048802
0.00302759968792543
3.44944674064038
0.162719244613015
0
1.48533454983072
1.01758599373437
0.0787410920851244
0.0689774936172398
0.0701356105553259
0.74469834848685
0.029312858454773
0.188307268182939
0.760366679061349
0.0763617078974903
0.293413805073385
0.384039230888789
2.48630958549694
0.365925883791988
0.0524316149312085
0.243994934954856
0.0483638814769733
0.500477885983003
0.174816838553511
0.526855368470592
1.69002240552396
0
0.0761942478196715
2.10165291404496
0
1.04630746907986
0.235404408189822
0.114072974254952
1.56009430131644
0.0371831881698199
0.0658068246382868
0.0502999489142439
0.924161027664866
0.0498160961964231
0.210504746395941
0.648112300855189
0.575003441814772
0.0282416446700609
0.0130626507653915
0.0792146711552277
0.808423480425688
1.93411484104905
0
0.984327683506592
0.0115026689504703
0.968126659071004
0.0964345360254129
0.215875770708408
0.111689171210799
1.1519461696605
0.73565987302635
0.733742419071973
0
0
0.298945222932559
0
0
0.151664389538041
0.0474487493994502
0
0.670618733980575
0
0.199650830543533
1.37181662457465
0.0490169657623483
0
0.0118529708017832
0.907261696793228
1.3595547350788
0
0.311912536604837
1.50491920398042
0.0764287817862055
0.0173863535316059
0.542887053936283
0.0344053148760395
0
0.249145365104994
0.164133988151889
0
0.319660493615686
0.99232063836314
0
0.94158377117509
0.789199405682439
0.278565574297772
1.1892670518256
0.00579891411615563
0.360510241293014
0.289964333535352
2.64719210296647
0.140516548444168
2.30298859999658
0.450666180760606
0.0306249955793874
0.287898264451542
0.0966591233387817
0.000762667778701598
1.1660104667979
0
0.203851765072727
0.0525058599026238
0
0.0247029855956953
0.0592548578980541
0.0424282470405615
0.491435919921059
0.00413181414495511
0
2.0325987005408
0.0113130554677809
0.000834038295181472
0.416102377631432
0.058566337817183
0.0567681778881592
1.06677414500109
0.180717650443569
0.0253491421960916
0.215563281287587
0.0834010039168902
0
0.465290571255821
2.13957710730278
0
0
0.612637742909328
0.221801783289266
0.128713221459407
0.110321938965285
0.375911809227262
0.0908078749013725
0.639006926947275
0.555698144324765
1.40418399487004
0.591173213057175
0.760314885676394
0.0432035269700464
0.809986267574402
0.849166834598236
0.237537334452213
0.169090304965721
0.0302331813788896
0.0486730121195365
0
0.293554005661292
0.357079795396771
0.372801207140981
0.0765641485052697
0.307072731699066
3.3196620855818
0.315624911062571
0.023525078790442
0.127132722628573
2.02910739394343
0.161902236343963
0.0137132368448647
0.0897848944458701
0.131608444012954
0.334850267970296
0.0358775473292781
0.471299056315218
0.955433367073795
0.197370824148265
1.24437676953494
0.425063439491339
0.0492567772688517
1.11418107385924
0.149372886863489
0.107474396940006
0.785062533998939
0.714142378581641
0.00125393521364003
0.0414572223602931
0.132144939048601
0.0755827151111816
0.237631930495922
0
0.0439271819546434
0.320605197115299
0.0637429252973902
0.188753119177761
0.613645730982171
0.393469690153893
1.17668832279946
1.73396353453518
0.196260267446917
0.245927938022191
1.01252700066016
0.0716996035617399
0.919658083888521
0
0.0415749035492468
0
0.14929274504982
0.0270088397716108
0
0.541711912454446
0.110914359328888
0.331386202059321
1.54370495325014
0.33744813937426
0.0455377707577327
1.03836518279667
0.193825578304256
0.303664634274526
1.12083311704396
0.0189613398566166
0.556866994844711
0.0755695373801473
0.171805490595261
0.0422877328107347
0.424218780894535
0.606264130454178
0.178505841288199
0.397252688788456
0.313980194611133
0
1.18550470851159
0.907610819482329
0.024089718142136
0
0.397649216994523
2.03966854202702
2.33117489977383
0.240805678118704
3.31391950240231
1.46461829779111
0
0.449097600417929
0.226531265862377
0.360381270790015
1.44912697214005
0.153270333529917
0.0435118480590972
0.0669075688829821
0.0337141117063311
0
0.19599875289299
0.390481451937774
0.158868896203671
1.18807999951025
0.121665863012822
1.49825521162336
0.703529178007841
0.178284294052787
0.000941762195111551
0.312083564100078
0.0143918386777386
0.295597149141997
0.376775174766067
0.00508275443274897
0.0633001408115206
1.04189588439533
0.390655431409982
0.1196809377916
0.34996466625347
0.0167222510507372
2.4709270497363
0.0484988031013813
0.063647325432953
0.676490751978861
0.175624798942636
0.587751624974203
0.318672869486704
3.81053645719436
0.924895133660527
2.54570945020885
0.590186525090473
0.00180491865171462
0.008782011149151
0.261747473137518
0.342484775733169
0.467122823717546
1.78019251127307
0.248745564444562
2.54137849646844
1.82541203733786
0.184873294849297
1.91023406217226
0.00339363363798384
0.260982555900739
0.262022388390108
0
0.188994498108855
1.50522362358777
0.0510222276369632
0.212784479001925
1.61429339598743
0.0235315615312857
0.0859599764190762
0
0.0307269395868275
0.460872838825367
1.30089894754229
0.611321494623212
0.543381452317419
0.0170027695297108
1.1682721358307
0.285193934401207
0.799503504709435
0.870987007144436
0.375912471170125
0.0169239387620337
0.0396830360818399
1.14321515106104
0.157764825318623
1.86414496935004
0.175878776418926
0.0623287099039658
0
0.0614471696654846
0.0149509737051403
0.660809150406976
1.26906793865885
0.0618228955927975
1.27391893804929
0.382047467720326
0.150365846830368
0.160711122605335
0.174142739602587
0.0576587625669731
0
0.256299075599827
0.646729089818905
0.0109837240043476
0.240720581272058
0.00982712540786679
1.47996886242709
0.0597798624057759
0.355833531242638
0.395283052580169
0.017370668420142
0.102829453199945
0.146600103719493
0.0545042856487044
0.93161702752775
0.285192374137864
0.0226649062704496
0.0267208324530088
0.0504672660414371
0.184796888274207
0.0993890316889861
0.193779938494572
0.221502620669867
0.600881084139303
1.58255795342342
2.33795462396461
0.761247466432906
0.633602046970111
0.00105761716685038
0.577977480598292
2.00124712444438
0.256537536717019
0
0.0280906994901216
0.392431483126984
0.208649760698961
