# Supplementary material for: Genetically Determined Variation in Lysis Time Variance in the Bacteriophage φX174
Source: G3 (Bethesda). 2016 Feb 22;6(4):939–55. doi: 10.1534/g3.115.024075 (PMC4825663; doi:10.1534/g3.115.024075)
Supplement: Supporting Information [file supp_g3.115.024075_G3_2015_024075-SI.zip › Lysis_Time_RMarkdown/Lambda_t0/Pairwise_tests/m.321.m.323.lambda.LRT.LR.boots(2).txt]

"x"
0.0874930645159111
0.0497698572711442
0.563956009926869
0.53468331786496
0.358097356993881
2.32751421344301
0
0
0
0.345948379410743
0.112575820249504
0.147540452716612
0.525462443297556
0.588824704015906
0.11687366043202
0.650010082345034
0
2.74377628853631
1.24480264426711
0.0299284663154822
0.146642611020752
0.516169890770243
0.164099528431507
0.269666021859848
0.124789725352457
0
0.242541327918275
0.165828011632129
0.743746372749456
0.0265347637068771
0.18164118926461
1.72344253442657
0.00470149963905442
0
0.0497413966313616
0.648049716886135
0.7683667262786
0.233384414150237
0.410889016288593
2.89464729568215
0
0.0830571385694157
0.846924136093662
1.90179049999551
0.0051519609735351
0.288286765565772
0.121580555925448
0.341039449094524
1.2076775358056
1.13496617570468
0.513262143116208
0.084905437874113
0
0.418233118156877
0.103972230934914
0.667447668106206
0.381727484402745
0.513843848518491
0.100531877843537
1.50722746641304
0.514862574412064
0.628833561695387
0
0.0624508173186769
0.11506475148542
0.0274755998291312
0.16545210318111
0.632016594398237
0
0.670339655022076
0
3.01332810593135
0.491942241931156
1.85095358368847
3.05130924854052
4.24590629548265
0.272612579271595
0.257432388559664
0.0734098829822187
0.079820724292631
0.199541838397977
0.141156714514864
1.20358719753449
0.812097476186409
0.000335816471306316
3.00769644300465
0.57181568928479
0.103912911637053
0.0223815083134014
0.25544748099253
1.35855915631385
0.216930849353503
0
0.0791239873897212
0.691209777332801
0.0175160597838158
0.512823983262592
0.245724178308592
0.0266998840621682
0.161917053122579
0.529578760363279
2.41580938458662
0
0.445919792731956
0.614511801683193
1.00184981117275
0.572224174377425
0.589091364394335
0.0567099524896548
0.0942085523083733
1.27956267705224
0.0482147943707787
0.57475234576566
0.0890310726388179
0.0755102185626129
0.784168547375771
0.250417085153458
0.259576059488154
0.0304972571623239
0.0112791139254114
0.917950078972353
0.00975725593684729
0.11408299941354
0.0410778033310635
0
0.308925949785817
0.180655255604734
0.446694178769576
0.250676494701452
0.307875777355321
0.192553511128381
0.2734716623645
0.0357363072813541
0.282044369083337
0
2.36709045719351
0.436233544763695
0.178495269410632
1.12367984981358
0.210437726431451
0.99636483127108
0.938426979455016
0.148051807104366
0.151951010659786
0.355201517587943
0.205774331415569
0.0690280170838378
0
0.122984899021731
0.674197524611145
0.148809678266844
0.0323640752933443
0
0.0176848481464731
0.148488145570809
0.262014072227544
0
1.67063028130508
0.173029370017389
0.213738105388643
0.541814137093297
0.075168073399027
0.394022646875101
0.0610806618245761
0.560846115216805
0.0463537584377036
3.40851010969391
0.497211073844142
0
1.90127147537044
0.321367846366456
0
2.79199479871772
1.03463961905129
0.344338768118746
0.156664335216192
0.112343953324967
0.0655889647772483
0
0
0.00887769154292073
0.180866800094009
0
0.339253746782333
0.0209823017457893
0.0948836941420268
0.509893757465875
0.133368746191763
0.0542093168193105
0.043894790250306
0.0895124842161295
0.326768136014493
0.0317787014241731
0.136191002473424
4.38176691595163
0
0.494891706211888
0.491381557547015
0.115897559343011
1.36678308325838
0.269857127471141
0
0.6713349939821
0.418097108297957
1.77160978887252
0.10384884562302
0.466594703179453
0
0.44524110815837
0.189161104494588
0.0277337571727685
2.07446969689636
1.12201667299701
0.423829484443786
0.173182044548867
0
1.39000248723119
0.217821688176286
1.03763768215663
0.0441410576429462
0.0583229141035417
0
0.113768970529009
0.167696957048179
0
0
0.0236191856552068
0
0.0994661923153899
0.126501077300418
0.062526990827223
0.474904217552648
0.0423798182780502
1.17074744560432
0
1.45021171827671
1.43429849841868
0.170825800087528
0
0.00674170000411323
0.046862787237842
0.0794889423196992
0.182015292781898
0.808414494631734
0.736029325113691
0.639003361443201
0.076211092717358
0
2.93069250530743
2.32065751770426
1.04184862456373
0.0372351862570213
0.0104574171473359
0.00978580862692979
0.102660173071058
0.0378271265324202
2.42256995064213
2.61333764165136
0.104082447879478
0.109192581744878
0.448872039801586
0.0172551162962691
0
0.159156977763928
0.512024080037804
2.06520179799918
0.217241649304015
0.338681194994365
0.103339173631866
0.00906294321384848
0
0.259439036518984
0.22961424807761
5.39790128271841
0
0.0637463950187112
0.104113716694997
0.127938767970022
0.126711277110189
0.226751704933008
0.113535166579027
2.03514418549923
0.634723492468197
0.0445909821052055
0.926828587774708
0.72226632342722
0.419921233129685
0
0.887521650358394
0.0927341620229072
0.358444635961973
0
0.141545600180166
0.0669748518655524
0
0.531952971016835
0.663192989673689
0
0.399056688585688
0.176547251897659
0.0363067158663171
0.168763777596951
0.202828486644307
0
0.80409552379308
0.790727157693482
0.282139024605954
0.469118419396409
0
0.145186832215359
0
0.545776779204516
0.217495753594221
0.444403291515869
0.0237684564290248
0
0.459731530396311
0.540893441934713
0.102028916857762
0.0787471965012401
0.368090230812754
0
0.398840152121466
0.641774368226038
0.173471758208848
1.09592659743453
0
0
0.226886434994526
0.34461565225331
0.611870510328004
0.338648660528179
1.31826548684512
1.05904367897188
0
0
0.239504575649562
0.381898005346557
0.923254485509347
0.434687736275691
0.232411949918401
0
0.124790549498812
0.802499015413218
0.0356183822864296
0.208758638702761
0
1.05110866287998
0.092615629283614
0.246749272226907
0.885111961206007
0.167438860777224
0.379269214664191
0.448636621138121
2.13496475047282
0.268208152605894
0.959076139200761
0
0.161460473863258
0.504282963640549
0.00399594518330559
0.689659880170097
0.066951982867522
1.60369472977902
0.0740158468016716
0.105085132471572
1.35542121176957
0
0.0296444727861171
0.137415253869563
0.0245083397273902
0.42806999056404
0.415341704269395
0
0.0346015923164487
2.24822676801648
1.9964165956801
0.19919373008463
0.0377782702092873
0
0.107914938352224
1.0067578648916
0.53863992644915
0.0482306951855662
0.0353373844163798
0.756491505301369
0.0944131483558976
0.205142397010377
0.69514470328852
0.691478463704698
0
0.287032216602711
0.137246765441432
0
1.33728256067798
0.0548492837940557
0.900283941212592
2.39861034704131
0.00429058504766999
1.3757437832877
0.426356199843667
3.30502675465391
0.0800567925764426
0
1.17280532862696
1.37843909480705
0.43984556492569
6.72961874345026
0.236297470397744
1.21239011377895
0.0998423025323518
0.359377704265739
1.33603567977093
0.295994167977483
0.172995829272736
0
0.515486039349526
0.483337012556831
1.2019538491769
0.157685818701907
1.90054801992198
0.276553980517178
0.257668912922099
0.162225956493558
0.161777687955464
0.284878705113897
0
1.63866845844939
0.325549157563501
0.399389040371602
0.0907899029651844
0.376480725360807
0.0800268410932858
1.55486352033313
0.480114142579396
1.65174664664994
0.151043781199405
0.534359106613351
0.87194610882932
0
1.0331522156805
0.286307101687498
1.78859670468159
0.298086500396948
0.914903627047124
2.05110709829023
0.270353316854539
0.183812066858422
0.4966997210812
0.616041856300967
0.964833329169437
0.0187119357357233
0.177066499475359
0
0.705559269642777
0.871027583981231
1.80510258463164
1.01531672656574
0.157006217333446
0.45593360215662
0
0.472746394828391
1.15245225759816
0.283151020976447
0
0.000669546057451953
0.420254628716179
0.649433379105403
1.20120368941184
0.0159611827501749
0
0.617055768793193
0.521778153965101
1.39343039108587
3.13883437687878
0.132953436858315
0.889098028073931
0.510010138550797
0.600597449741826
0.0465354945074523
0
1.1710342747557
0.679146869730175
0.155138352520339
0.0706563255959054
1.29238733779573
0.00697663612447741
0.560146676314162
0.138659764981526
1.09889480814218
0.110124311472646
0
0.685740145829186
0.0104614668263139
2.18219616028591
0.00401061996137742
1.8235361002271
0.508500724857413
0.74486544440515
1.01442483017183
