# Supplementary material for: Genetically Determined Variation in Lysis Time Variance in the Bacteriophage φX174
Source: G3 (Bethesda). 2016 Feb 22;6(4):939–55. doi: 10.1534/g3.115.024075 (PMC4825663; doi:10.1534/g3.115.024075)
Supplement: Supporting Information [file supp_g3.115.024075_G3_2015_024075-SI.zip › Lysis_Time_RMarkdown/Lambda_t0/Pairwise_tests/m.321.m.323.t0.LRT.LR.boots(2).txt]

"x"
0.517283503415229
0.00185857284395752
0.184269931987046
2.05788083434095
2.00958614237197
0.0719837544623942
0.794706178359093
0.712557794064082
0.121119999947155
1.48729791681023
0.0350306994658922
0.239276746911514
0.0918400358107192
0.26162956990629
0.498239654396343
0.0142589691685089
0.295897784185399
0.346263918555337
0.136610264520073
2.05679687409349
0.369368953701155
0.896017839777187
0
0.185751092469218
0.0312393028515316
0.692439275680726
0.237537170406654
0.0892072901257279
0.0187146267767275
0.681764511912661
0
3.49241471514665
0
1.82263092179596
0.770136579718383
0.307674627328993
0
0.0766694718251983
0.0117931235015476
0.635374213153113
0.0314119440070044
0.00834452546587272
0.617540844043788
0.088258824312561
0.0196890847205395
0
0.702342257764599
1.04964937153568
0.0314906858001791
0.0064597403127209
0.0811384093054812
0.231035588575878
1.55458119952493
0.44539275758973
0.622149493177631
0.627846959235058
0.103532403172494
0.120981472274252
0.0533883087225604
0.0671399427807273
0.154052478673975
0.721778663718055
0.408005050450356
0
0.112747455647764
0.0390035768390362
0.0721975837176387
0.294189831740255
0.341858382665805
0.0283279106778309
0.125083517192024
0.517062719424985
0.0458360939284148
0
0.357382608842499
0.157389081734209
0.0367704612564239
0.0410369330541016
0.447961792019441
1.53384607700627
0.105364196419032
0.0424906068890323
0
0.0289907487352821
0.102708584198126
0.866092193635154
0.411202880932251
0.26192951116218
0.208226195449697
0.327346086715465
0
1.95674849039619
1.67865920913266
0.0316166525021799
0
0.493111160249896
0.0259467637117723
0.195842578486008
0
0.956853364520612
0
0.0611626823864526
0.0270165200122392
0.707847616964045
0
0
0.403835388934567
0
0.261290867123762
0.330110910271856
0
0.0638699804317184
0.469076206003706
0.36902908506454
0.0561735076048535
0.79468629639905
0.138546967577781
0.313974601152836
0.068062771180621
0.045931934901887
0.0387037796117511
0.196848509157007
0.12616000748892
1.30437087644782
0
1.16319808253149
0.107367903710951
0.0109346947645008
0.14218417618963
0
0.301907367870399
1.12830539352456
1.21124602162433
0.321688432222686
0.0624332789270738
0.0903542974965603
0
0
0.0672015117162346
0.24973686872238
0.182631803874415
0.429190385973357
0.117094686409018
0.156947606932818
0.060708693677725
0.37797741064378
0.0464485542903503
0.216138163012602
0.928327593567587
0
0
1.43861957820161
0
0.0159855050806073
0.719257997833324
0
0.53108227022426
0.119084978155342
2.35789179090159
0.704992076233566
0.239911051828585
0.50225997393045
0.135239290703794
0.408474981069503
0.915674155404986
0.809396586911703
0.725941898738483
0
0.172766762348942
0.0193948662495131
0.118236238504664
0.0664584404545394
0.498232999033462
0.303168840881312
0.304905539181391
0.255638484982001
0.120310215671111
0.452091698313552
0
0.187396419523679
0.340237728796069
0.115623103434473
0.54347255011362
0
0
1.90312184495974
0.317504368427876
0.055778862854595
1.7164542349368
0.326786059586084
0.762265954807731
0
0.234659675772491
0.268319171959547
0.296564162751224
0.151331908008956
1.04363332569733
0.163378946576358
1.17125150988443
0.430543276395724
0.316147935584695
0.00645852352920429
0.962008117934602
0.243786696062784
0.0702828670248437
0.210667596335838
0.666252742874576
0.176205742070692
0.205482952919283
0.0425673275206009
0.262080895775284
0.942192162964261
0
0.326941662887066
0.183333411361104
0.0466101179501948
0.32609668735688
0.169797335641761
0
0.0336439119001852
0
0.0146126432121036
0.059212137869622
0.45002590248248
0.104830414139428
0.943318931166914
0.0212498739256262
3.72795368771335
0.184226852710935
1.05511474150285
0.281572631779454
0.140952547309212
0.12596475684677
0.0524486995434472
0
0.465389345811218
0.139805325570023
0
0.0528632574927315
0.117842748099292
0.0496424547113747
1.27610712923365
0.101031464765128
0.0427765388817534
0.2100487429949
0.326782421248936
0
0
0
0.103203057192786
0.286733249584813
0.0368388794292969
0.921225493246652
2.15784239974869
0.0972094947339883
0.78182331667108
0.749578972398808
0.0206341297961217
0.361377231292181
0.275309652446481
0.0626824229675549
0.498796298366642
1.21162299249056
0.17423983176991
2.81533931487786
3.96498344634688
0.810444348694546
0.889174499691762
0.163476515663092
1.52288352528171
0.472575063900308
0.380970802242814
0.0439789716868972
0.298157652188479
0
0.300457639803426
1.33051145518948
0.0147914748620224
0
1.82598812873903
0
0.439136113018208
0.484545470147509
1.29985714859686
0.0716720090169929
0.313838258518899
0.128683200596129
0.219867078140624
0.704614753817737
0.00252767091376427
0.128333745007922
0.11215416320988
1.11801932463311
0.0456363588227759
0.25654901864732
0.114229869425117
0
0.555253952522435
1.04256110000449
0.167065711936857
1.5703614551519
0.984378857608363
0.258987561500362
0.455212174196959
0.547747347776863
0.0540398639084287
0.67266394472756
0
0.334413590816666
0.349780796748291
0.420931341276741
0.697977298066462
0.101491561041826
0.687902726098173
0.0731645682014914
0.552714379400186
0.462934390357077
0.195559705447067
0.600825481787865
1.1803855391455
0
0.450623659265034
0.0751542279781461
0.304912980619861
0.0434846155040987
0.265615727721638
0.443842252260197
0.429320545612654
0.686058132512017
0.211217581609276
0.388314664890913
0.232566884909829
0
0
0.166155041127013
0.69535857647702
0
0.0853126357509382
1.13264903338609
0.816167740464152
0.0228736056864136
2.07972135140824
0.208172975581647
0
0.981255567226412
0.935039970992193
0.128982876214536
0
0.148056970859329
0.0513705399363289
0.486385093989497
0.219219188103125
0.477986726121117
0.525505583019026
1.45603002663597
0.637815687546663
0
0.1354882779832
0.296733775418829
0.16083054355704
0.530097930275929
0.43030989420447
0.0474258414958513
0.897234615408252
0
0
0.65403054131616
3.54436230490205
1.14449005096856
0.045251386067207
1.5008990132917
0.0321297554041848
0.905321143582682
0.131828393405499
0.267366984552496
0.0169721228892286
0.041201279124266
0.122349101201053
0.19284205699455
0.149758800768041
0.142917590739444
1.81768495496704
0
0
0.198052697260209
0.268760054533914
0.14342581873143
0.12977178008191
0.121120377935767
0
0.183715928390257
0.00745458572146163
1.71743331659161
0.593349430465878
0.119310545988242
0.100924309078209
1.58929582542203
0.014815217019418
0
0.184263781387244
0.123226865155743
0.532780960983132
0.162310012069611
0.12879046808257
0.751514174240128
0.0314377707436506
0.132076636179136
0
0
0.077660329001219
1.37633592164138
0.0745648788486051
0.580388782562864
4.91998422288771
0
0.0190475617982884
0.0130441557924996
0.0473420035777963
0.461879058957493
0.441979035630311
0
1.17263504950677
0.0290471115993114
0
0.976843850167597
2.12168484063091
0.507463121213391
0.648374557336638
0.734139044690664
0.129760582123367
0.031941262786745
0.229963618382158
0.000295783661613314
0.424537173805106
0.655518830403594
0.142531268444031
1.95925554310043
0.0878420740689307
0.836474616563919
2.97799385438532
0.124413415969457
0
0.2457117356048
0.145616696155003
0.112796820766107
0
0
0.0651444677022255
0.808414614115236
0.0434695334156459
0.239293007469541
0.02205894145618
1.62540157976321
0.162301744952288
0.038005984840197
1.39488708001716
0.193871478809456
0.299310186990397
0.383151756689699
0.224143015649702
0.414720436594052
0.108063703047378
0.121559403805804
0.367517734356397
2.45867554932045
0.41595308989929
0.0624841859355456
0.693273847805244
2.09808637465346
0.272815366769123
0.0433432781979946
0.0641647165102768
0.612765907673861
0
0.410734351107976
0.0655467279983668
0.0804202255246764
1.74861063397566
0.146493799686141
0.033582546835305
0.449163927816471
0.18962489620867
0.172478490575827
0.0612815619844014
0.463014985598193
0.381691751753124
0.56415821484984
1.2040888252169
0.0313860757167959
0
0.652952551656426
0.0519389675126831
0.542480903802698
0.278664748282267
0.618478890433153
0.123126359637013
3.10529861329576
0.151944403130301
1.00517929113926
0.0767923385144513
