# Supplementary material for: Genetically Determined Variation in Lysis Time Variance in the Bacteriophage φX174
Source: G3 (Bethesda). 2016 Feb 22;6(4):939–55. doi: 10.1534/g3.115.024075 (PMC4825663; doi:10.1534/g3.115.024075)
Supplement: Supporting Information [file supp_g3.115.024075_G3_2015_024075-SI.zip › Lysis_Time_RMarkdown/Lambda_t0/Pairwise_tests/m.321.m.324.lambda.LRT.LR.boots(2).txt]

"x"
0.103247646201567
0.968496735414647
1.25705718138499
0.157628753943072
1.13210603627977
0.216081409432036
0.0547433613963904
0.415275890044882
0
0.172153559446656
0.586316419092327
0.458831839491268
3.38673344914355
1.82290681861173
0.362088614075219
0.123320341152748
0.358402032783943
0.0915382649532148
0.0148354508104376
0.75932196911549
1.10103808155645
0.34186080657355
1.56926936617469
0.906512491416152
0.00898738502360175
0.0476089666353801
0.785431347318195
0.520350417271743
0.48379753765073
0.492647379777509
0
0.16867246144102
0.0377351633243279
0.251581200108035
0.11014508503024
0.240784516448684
0
1.14301298360033
0.69863495972254
0.419608968800048
1.22366389529088
0
0.209279036641419
0.719966548180537
0.0529271017024939
0.467429484392937
0
0.376676189683167
0.181659614497789
0
0.0592084328986857
0.797765001470907
0
0.537442317698378
0.102289036484535
0.255733287072871
0
0.432706992238991
0.568146929823342
0
0.138653778533126
3.39948020677843
0.0260769647052257
0.188743086618501
0.13869427059899
0.111414870068074
0
0.0261100238967629
0.135673064633238
0.593412471861711
0.792385888233639
0.427449520007144
0.150177688796703
0.0567615845384353
0.116300766485097
0.114571416238505
0.551672641732011
0.726265740846088
0
0
0.0898938992476133
0.16264236370489
0.0326814466754968
0.210059643171462
0.737430927484297
0.0100423874953322
0.132066473402801
1.43484329332443
0.228923151633012
0.490793072051474
0
0.0906583031971877
0.0208464473411141
0.295670911947241
0.114543296769739
0.0856929595179281
0.419982152445641
0.0179209090223367
0
0.277300756468549
0.0122541649266168
0.824895206436395
0.083820120981045
0
1.16820311869174
1.05743427514585
0.389354099450202
1.58649751006408
0.297151381742879
0
0.4148563630946
0.806921650471054
0
0.224293713705492
0
0.296987893040068
0.0826651139929027
0
0.0671059684483453
0.325741672508343
4.22381335490525
0.660846234583346
0.682507404428975
0.891857914895809
0.317928379156456
1.07751402261579
1.98811996809741
0.0550753736938532
0
1.2020471328716
0.127724188955767
0.231720160893019
2.39448701384231
0.531828580794468
1.26730143455848
2.08139258298502
0.149643675282846
0.0986432619322386
0.199128895657395
0.23860683289513
0.296411138106691
0.0128306019803404
0
1.0124109358012
0.0891672581610692
0
0.0412786660116353
0.997418855278625
0.288786922417671
0.0463163032104603
0.418162726546939
0.10522557389686
0.299030753210559
0.674518226490136
0.0775183973363482
2.21727931622763
0.656279958475693
0.284473242272156
0.63829940275275
0.0949175202624701
1.29849778345078
0.169727059058232
0.148539110878346
0
0.158261911781665
0.338231040887877
0
0
0.0228667417180759
1.33675955894944
0.309697968574369
0
0.393444108420908
2.3301371448498
0.362558786460568
0.574067456963235
0.75924844162023
0.412993623327566
0.962350025879118
0
0.558400517400855
0.109892287448247
0.116295521491793
0
0
0.388755603771415
0.321889433642923
0.00394439728336238
1.79073928124069
0.757095431493099
0.149842393697895
0.969899714189864
0.33706469700428
0.170196999962513
0
1.55020493446943
1.14881204766755
0.448422179987574
0.232435808271362
0.911430688432574
0.267774596387198
0
0.214983861037808
4.62613636046706
0.0389241587052993
0.0844478505549091
0
1.10068659368153
0.929751093492655
0.204471820883668
0.488817712140076
1.11640834277455
0.0991528420778423
0.118106782989912
1.96152354018102
0.769186400899798
0.503751914938903
0.976192778825975
0
0.898500374527885
0.00570279660746564
0.216098155637837
0.0578009576506702
1.87177815105474
0.00192236903399134
0.548457532836665
0.0135520611839866
0.766451962695555
0.0190048002885987
0.693367831493561
0
0.141599724500566
0.964586890991313
0.19642784787618
0
0
0.0210800515149003
1.0821024522113
0.526480679134806
0.203130255179644
0.0269516637320066
2.65054075825378
0.292792836215881
0.260713194748405
0.0631592607732046
0.643219812727011
0
0.0810454501965978
0.069127372852904
0.406850512843789
2.23708284642385
0.695915189950711
0.815005755252969
0.0208706608891021
0.409905287002857
0.574071811299405
0.117641975523043
0.383179181216178
0.693964132352221
0.00381313147499895
0.0965835828665149
0
0.609966098005998
0.838249123973242
0
0.117030892928142
0.605791137787151
0.420492980238578
0.00852825609365482
1.37466688600671
1.1597356900088
1.46339151480902
2.86194911765756
0
0.517718636435916
0.372823887837285
0.151988917081098
0.00758455051823148
0.348040383619491
0.475738914396061
0.102368052868883
0.164220133036679
0.925798356432892
0.965243641146003
0.632214873105795
1.73213524064261
0.65511578506846
0.294515998652969
0.388943479917316
2.49827366186719
0.0780583649245727
0.0909416054082612
0.119206575477506
0.228920892298902
0.548415944682461
0.51178347851635
1.10004406715143
0.0217672113067238
5.95567341168896
0
0
0
0.447212296553971
0
0.0943525432199976
0.753945669102563
0.0901928860907901
2.80952265789222
0.091115211493161
0.250616887239175
0.056702933117549
0.0869114849585912
0.330587686831223
0.138282361732536
0.0345306040422884
0.0518843173849746
0.77382317161107
0.56717197650778
1.50959498594045
0.118519611778765
0
0
0.31735700745844
0.145370206175357
1.42294243125366
0
0.0458079223542427
0
0.406210369729024
0.160784749322602
0.638837143099749
0.271234143764332
0.634918282337821
0.47984092396598
0.165669198563137
0
0.0689350552138421
1.76033457219398
1.27658303776036
0.204335315818525
0.41564302155416
0.218607020485479
0
0.690702315098406
1.50413939145778
0.0932879863661356
0
0.341939113240642
0
0.0846287353571142
0.0501198922045205
0.798108975736113
0.467260441025815
0.0978133384261355
1.92033748456151
0.556053245645899
0
0.0101216565526556
0
0.79703866648083
0.325205626515981
1.30423359381621
0.708052940061179
0.494702037731145
0.123083054772337
0.614016618136816
0
1.5541781514678
1.88105266727325
0.166205191382232
0
0.330236091664915
0.714598870138047
0.00303119339935165
0
0.37892398250483
0
0.121370720178106
0.111757279279118
0.516434888325193
0.0768083296616169
0.236163283310589
0.279761411143227
0.108578038625183
0
0
1.02927553623249
0.240722626125944
0.0404105910026828
0.662596672387508
0.023238303402195
0.203241306554787
0.303460038651792
0.166978858267612
0.750598248935376
0.0278778018932826
0.250003823913516
0.215581715573876
0.274716995833842
0.0666040802245789
4.6657924437535
0.339159379478019
0.452717714202208
0.523311394207553
0.572097154768016
0.28224744753561
0.309766203535673
0
1.47615481286221
0.142486237830099
0
0.0411510166205744
0
0.215619570624312
0.0415184896576193
0.0769769614723828
0.47421477781927
0.0655661387846749
0.0254466832716389
1.11579066619242
1.12408796203624
2.07593072308339
0.021563407166127
0.0648851108475128
0.819012058599469
1.50643897000828
0.0522883076913558
0.0535675216858635
0.257583999092503
1.73621502943411
0.00728139034367814
0
1.09737667273532
0.0133558649149563
2.30234702361986
0
0.395334926143505
0.75858558377206
0
0.154512551403741
0.0131696952917082
0.281977555310732
1.51734748794706
0.390662118262298
0.293535728917504
1.59577338544545
1.85820986602926
3.72376957578524
0.932343888500895
0.370941513137609
0.815747432477451
0.546096459803152
0.0132618882017823
0.134013138445312
0.605765153342531
0.643892704522841
0.167609588593791
0
0.131961847094772
0.26486515776196
0.616914551809373
0.316284717243661
0.165871578298493
0
0.121555259882143
0.462823950173288
1.39724614525664
0.0423946707235245
0.445489006622552
0.0426518463061711
0.770932396093144
0.298798446197679
0
0.035059474147829
0.651336952462884
0.173991240201417
0.24006779967965
0.163949230121943
0.44812953730343
1.36943696809226
1.73262402612613
0.140525458052593
0.213514049855348
0.311765690758762
0
0.134453356715426
0.972215427520382
0
0.436120372763298
0.798413468613944
0.108485083449182
1.33254423701919
0.410370493649225
0.692234015532108
0.0477210181156806
0
0.0978475099174148
0.0120311047054429
0.334706129631968
0.625196923129124
