# Supplementary material for: Genetically Determined Variation in Lysis Time Variance in the Bacteriophage φX174
Source: G3 (Bethesda). 2016 Feb 22;6(4):939–55. doi: 10.1534/g3.115.024075 (PMC4825663; doi:10.1534/g3.115.024075)
Supplement: Supporting Information [file supp_g3.115.024075_G3_2015_024075-SI.zip › Lysis_Time_RMarkdown/Lambda_t0/Pairwise_tests/m.321.m.324.t0.LRT.LR.boots(2).txt]

"x"
0.421731136558833
0
2.37867453744263
1.65068919563601
0
0.862264801821766
0.137723871907497
1.12531554933435
0.260286320410387
1.37011641780248
0.0607007442330314
0
0.00202356249928926
0.0013761374079877
0.125844420099043
0.425912607772261
0.104213137257602
1.25410369424765
1.58066627766061
1.64899357228614
0.0874229375444884
0.295368419055876
0.110996085062084
0.272635721145093
0
0.0889241115258983
0.0851279725385439
0
0.0399076400476588
2.16605794204702
0.225929330005329
0.0295197649311376
0.345767230100591
0.121835350597166
0.0375740228123504
0.0257048494260061
0.268346376440036
0.0824122437777532
0.265673672408525
0.523495769504507
0
0.083755600232962
0.698713963141927
0
0.945676033321206
0.165644312329732
0.046785867150902
0.87760876780942
0
0.180604190028248
0.197288069157821
0.175530794687916
0
1.59876932948771
1.5093800851788
0.205392329594588
0.524591920229909
0.00588660866787905
0
0.216819143752218
2.16909874039095
0.244740749769562
0.144968661231474
1.01075792900997
0.759006968199969
0.49401770756117
2.25285460441762
0.289258366406557
0
0
0
0.672526900606158
0
0.0308437051967303
0.227963499493399
0.26468724574238
0.648372753328204
0.791321058128233
0
0.255156106982895
0.405746107556297
0.0158271671430157
1.84805927504726
0.320752772721789
0.302020103563905
0.700719475101096
1.37216435406617
0
1.71722721637286
0.0202426470066257
0.0512480255326864
0.514949737303141
0.0877280575948589
0.000177006988451467
0.648165466130536
0.118136413709522
0
0.0478399019622202
0.246911658074055
2.23047196607604
0.0190268173176946
0
0.592960409724242
0.937338113546843
0.79365150171634
0.0313279022639108
1.12090433070102
0
0.474676311237772
0.104780112839194
0.0538946371452766
0.56581403866619
0.00809505732536309
0.0108868273499638
0.770151778084823
0
0.350852628937446
0.312030002187271
0.0682955919933192
0.265352742527966
0.261957975848304
0.975155093750345
3.49519929986991
0.223290660062048
0.121509961454535
1.61467587560446
0
0.194494743279279
0.774889138909884
0.412126903175931
1.85077452494875
0
0.0728664006036297
0.0927737457041076
0.206134361289855
2.98485488330073
1.31399296709458
0.162993955791535
0.0783615575296608
1.7753386912301
0.710309949118709
0.030185308194973
0.050842278009668
0.135238204835559
0.421399052608763
0.0450603851662663
0
0.45378863394933
0.108818920664476
0.0878818497282055
0.337475146721317
0.377331198879119
0
1.08934293787445
0.0507436289829002
3.67183422440462
0.225841927838019
0
0.726555953800016
0.795603543129914
0
0.0690013122198252
1.05476575054331
0.186239746597607
2.01325301196141
0.185269772820675
0.0931642797678478
1.49871085393079
1.842364903526
3.75576499885779
0.271389498188341
0.799595451434698
2.42625524360164
0.97845936225292
0.37574890742269
2.11912928674997
0.289803295872844
0.915925596847956
0.253273159461742
0.0593892742455182
0.00323618149081994
0.337186959718565
0.890058632124919
0.851703131933164
3.18983993704842
0.226166362254958
0.00710209637804837
0.0982194618931089
0.257396800689094
0.0388450246861112
0.0823084408665409
0
0.116994202245905
0.00127741694927863
0.0896056512111727
0.0157722642341014
0.168296487449311
1.08647972537676
0.195202329298127
1.41876966449536
0.000544192791380738
0.709733206914279
1.66772643479271
0.318226428696562
0.0919382367558228
0
0
0.907324879900671
0.0161638522308749
0.0682920466360883
0.2967455869574
0
0.00664855617640114
0.164140704129068
0.189683820557775
0.218631917109633
0.098282493741408
0.188622916847635
1.63491699794781
6.34837556905393
0
0.0735396437896725
1.67780403038284
0
0.00921152082969456
2.49002721179568
0.135192361292638
0.14022995826906
0.0382230880022689
0.457621072403299
0.622498966122976
3.52671183651353
0.792139056289557
0.0653932659638485
0.239706584923624
0
0.757302015883738
0.40703023426704
0.0327586557529003
1.07904461304224
0.803998734866809
0.366633468622354
0
0.170621220773569
0.0538735765177307
0.150122962525643
0
0
0.0161970542786776
0.0697191864912838
0
1.43077911206524
0.139036299377835
2.27651444805099
0.384443489918795
0.028738231451598
1.2983448345027
0.327293758207588
0.0185843646936519
1.44677203848266
0.052456643711821
0
0.070908303930878
0.0127111684660122
1.09587551314814
1.28286769732847
0.111940778582834
0.89450271100543
0.250579835890903
0.127879395376681
1.1958276130822
0.158753110520138
0.0433932110095157
0
0.0261440149693044
0.172385021535774
0
0
0.528202003161596
0.55258521560188
0.27546133994656
3.63795025058073
0.834584476640998
1.04163486847347
0.142472176097613
0.00174473216452498
1.44399823383708
0
3.7499146711167
0.142210585168527
0.57147875755345
0.325739194349694
0.740829688055669
0.59233745539234
0
0.571230157206742
0.262393097854215
1.48076760968706
0.0081909322343563
0.867124278150868
0.29503452266988
0.142964432165854
0.0750775857605959
0.0360902259958493
1.43354080715744
2.05829688158451
1.37205149236956
0.0119655162765184
0.253042165287184
0.0489320321601099
0.473269727240904
0.111555961323688
0
0.244738786307835
0.41012921417132
0.145717315957654
0.411819141946921
1.36387600567741
0.291683033737399
0.0146079163278046
0.0445936714695563
0
0.454938274168398
0.421523179277983
0.087647506509029
1.47683774390077
0.0418690924110479
0.0962710330294385
0.0514448590324719
0.0223958577081476
0.0229915508197109
0.499824449811058
0.581967193028959
0.80629086916133
0
1.00224338116323
0.267058983417087
0.220747804114808
0.506461963945299
0.982885407715003
0.0324989200857999
1.18755978807235
0.503633449381823
0.161502913561549
0
0.3344863349771
0.48139397796399
3.18444468863913
0.217765918465489
0.0820966866640447
0.9324476393748
0.377234004535467
0.231837862490011
0.0267080864097125
0.604784021031264
0.472710044620044
0
1.53607308320113
3.68494367160508
0
0.777871010258423
0.593874244809399
0.087589286164075
0.153768074308005
0.20105741368684
0.280535677151988
0.437899657084813
0.494296157681788
0.956660900467909
0.47714640082927
2.07357812835608
0.215693855213999
0.0190520966131089
0.294515957170461
0.0861710861303209
0.0170562883342882
0.500422275759661
0.39421286256129
1.5641252633759
0.0530989253269354
0.526180079028791
0.849519598042548
0.31516950978471
0.042182882119846
0
0.0404330946865912
0.0121552690412727
0.0343440676509772
3.20750901094164
0.225170426487466
0.061346453427177
0.0353665615217551
0.0107375532642209
0
0.482423982718274
1.26352910829848
0.239920046165707
0.953777608977475
0.46162060982715
0.130178386138709
0.15557518155731
0.165828731645433
0.370066906886109
1.13467516920946
0
0.317054490270948
0.257819466008868
0.00222772705251373
0.54247607897787
0.0538209117218003
1.14763262597739
3.42682340107422
0.0216264562687911
0.988122797597271
0.0532532839814621
1.81542686019702
0.451355174623245
1.02459621411288
0.309749659362751
0.13209140405138
0.164571912649649
0.654149260881695
1.67045742476807
0.71277705538489
0.915773290589755
0.258097200946395
0.267245656218165
0
0
0.622156934328132
0.0616655642055548
0.0369944129465694
1.2687813721293
0.026639395452321
1.20689320592066
0.131540597511844
0.912166586689182
0.109818768353193
0
0.0249459698965211
1.56472216562315
0
1.04701175323589
0.0368598421457591
0.251372364505528
0.134775098693581
0.40349815795787
0.399764051204784
0.140759344664502
0.03169023346004
0.753419428292318
0.240587946280016
0.891084841973793
0.922580841162358
0.894560387878414
0.0305555954698775
0.105894632748573
0.0973752213963053
0.0119323985423989
0.0746147257302709
1.51203094797154
0.636311787222667
0.423369836360621
0.279393033605402
1.51286942834099
1.38386441151681
0.918982776093117
0.00234187337218827
0.606095120829195
1.05676194913053
0.208413121712624
0.944538444761065
0.34333723463817
0.00159678835325394
0.10875737566289
0
0.10638037518936
0.0302059139592075
0.112492103941122
0.0103328967014704
0
1.55141070826755
0.0914814022993369
0.424640771114809
0.789806821274396
0.0165795449399866
0.321471940996162
0.033935145987698
0.190359371849809
0.121074035085599
0.584317641270104
0.203126968056836
0.367502573193974
0.670731733373259
1.16705763854054
0.221065148517255
0.0174966867881494
0.286959244355103
0.193799528282284
0.145635737069028
