# Supplementary material for: Genetically Determined Variation in Lysis Time Variance in the Bacteriophage φX174
Source: G3 (Bethesda). 2016 Feb 22;6(4):939–55. doi: 10.1534/g3.115.024075 (PMC4825663; doi:10.1534/g3.115.024075)
Supplement: Supporting Information [file supp_g3.115.024075_G3_2015_024075-SI.zip › Lysis_Time_RMarkdown/Lambda_t0/Pairwise_tests/m.321.m.4B.lambda.LRT.LR.boots(2).txt]

"x"
0.168022433224223
0.052159109798481
0.246507002340081
0.0664256580438405
0.675365395509516
1.31562513983306
0
1.72568875792365
0.0726829220650416
0.225900178114784
0
1.27213929635786
0.0144826666768267
0
0.290572088293402
0.0902828124184225
0.752368226571662
0.513305171283378
0.0198901153676161
0.290954564379149
2.18572295685385
0.355377894350795
0.124503775144717
1.52616718841057
0.097507738274885
0.161624464707984
1.08007099113524
0.184564367357552
0.43589172722011
0.832338784567924
0.858401941016496
0.169526388633585
0.412960477320212
0
0.0118885039781844
0.741140562051442
0.733527033626615
0.0977789215730809
0.13799750689509
0.121505244675177
0.792896510388573
1.46023132003415
0.621751165540331
0.31239114453831
0
0.809665423499041
0
1.07482016901758
0.132470973327486
0.321869041672812
0.172884673812746
0.91998042390378
1.28302767262596
0
0.676310274560137
0.225991394018024
1.69467367189316
0.553360707872571
0.62321305573812
1.02250378561735
0.00314085765899108
0.0690720369968858
0.141424737415605
0.0162417926467242
0.5051015732937
0.262446985840711
0.393722822776567
0
0.400864908045605
0
0.667233321087792
0.0338344277765827
1.12008954868861
2.28207263818763
1.17862382173462
0.747122254807095
1.13382636197355
0.158515583907501
0.498890401803806
0.550876945984442
0.692979003020127
0.12075898459625
1.39587428069399
0.0781869647651092
0.507888823425105
0.881874189150835
0.205719775757984
0.160167000017282
0.012524164523029
0
0.19051878013272
0.283149103647247
0.0519868911101184
0.0677491421502054
0.640575119561731
0.383063818110031
0.103517844286216
0
0.441825288587097
0.850158020084564
0.194101684599332
0.039890661664117
0.491142857050249
0.297073934805894
0.0999786495849548
0.467872916917031
0.0011609139939992
0.416331178964469
0.700704346005864
0.614597220128758
0.228889252415115
1.27945784740973
0.501885049169914
0
0
0.0248590767594123
0.257432515036157
0.755168884868908
0.465820061081558
2.07183640599203
1.07464668048294
0.626758608936825
0.03328809916718
0
0.335609808255867
0.855509697364141
0.618091236525174
0.0380415685360731
0.558530303840598
0.268400844647772
0.0152302196099754
0.909837333033579
1.49100188980196
0.0759737527664583
0.358987032216191
0.0825261233454739
0
0.049015269651818
1.87938426768687
0.484529894996399
0.0292649747013911
1.16624660968046
0.329502005100267
0.492337979698391
2.01508006045606
0.921899891455723
0.256393720234428
0.696405827794706
0
0
0.459497659820727
1.24436111979162
0.164593783998839
0.140956204435724
0.946221487114599
0.588678702452967
1.11212277252434
0.433988500306327
0.120086488527932
0
0
4.39155814713786
0.0338603071836587
0.180864370885274
0.0109470898219115
0.492445511611777
0.070909745358108
0.0164654498917116
0.19718904047545
1.70965509660277
0.0320219671747282
1.287623443646
0.458071375566192
0.0654613572064591
0.0419973221088412
1.38602218415917
1.02413012479292
0.129053431141756
1.04410620303543
0.0433322189842329
0.177913573359319
1.23703330612102
0.894742526867162
0
1.35377172723156
0.0899319114034824
0.181222325487738
0
0.156218693442725
0
0.0871560200660042
0.364517886484691
0.181202483742254
0.00429819032513024
1.57829963689096
0.28597869451005
0
0.0225554195293398
0.233803191452125
1.13023050175718
0.233795079129322
0.396493572285863
0.013553304747802
0.0448590200079479
0.342290213876709
0.0973498184143864
0.126595843833343
0.954810776075192
0.132663389198342
0.479876298171348
0.599491754170799
3.26280803088741
0.172525739933803
0.258943286920157
0.372982036350209
0.185395215225299
0.356991168387594
0.14600417129293
0.0389286169804564
0.704530928496524
0.0280566894190315
2.37455993587093
0.0637513629363866
1.14754985765194
0.204630331530552
0.0247369499982142
0.882752475682651
0.0561698628697513
0.0059447302156741
0.38861669190976
0.0722074495650986
1.0386322284171
2.2072979434397
1.01793469989718
0.159684372367792
0
0.145762030489209
1.12170328465186
0.0672745491496016
0.00468837070093286
0.491745101543643
0.0720054824028011
1.04544644513817
1.92958856621669
0.0760161961657104
1.63691275773874
0.113776389966006
0.0769977855929938
0.369231887497222
1.15468990760235
1.75617761087858
2.15470876276913
0.951170253037731
0.240686336450267
0
0
0.13048272909316
0.12844332246641
0.180052980508208
0.0536012563561599
0.23489094194565
0.257160759226849
0.561261739808288
0.879482815768142
0.458942213457021
0.61871024534787
0.219410925443981
1.11134603375535
0.945581920081963
0
0.160655380700291
0.150487054323776
0.560386496483034
0.615499131965294
0
0
0.122534711813614
1.25086379610332
0.341094617682302
0.365974148143096
0.300511174329586
0.128746902378225
0
0.017711439247023
0.0444110595683469
0.420708343969068
0
0.167309649881872
0
0.0328065038256682
0
1.01798524595301
0.0491083019168173
0.191253533964186
0.387365829531973
0.507753945383115
0.171154392889093
0.0229012294862514
2.81237094517314
0.0272634606826614
0.28606748092966
0
1.67059756899869
0.342616157947418
3.26601020651901
0.527254603320671
0.0475265630827835
4.26858134687791e-05
0.0564621975559021
0.298704473377711
0
1.69367727694623
0.0589712329342547
0
1.15584946029014
1.01844330467475
0.103949388000729
0.986588307082116
0.334889466308596
1.62176932057639
1.24487424349456
0.0842607718698218
0.0500033899257915
0.132491404790017
1.60922713270338
0.970964102358948
0.588308564046542
1.09974851336892
0.59237655872596
0
0.168630459187852
0.129041585303412
0.270371746746832
0.0339529242826302
1.21466042203451
2.07671698408569
0.312781678524289
0
1.12259835237523
0.0627093010941735
0.139397636494323
0.171618224002145
0
0.047854771393645
1.26330439225148
0.344182982603684
0.0863947492829311
0.269069578705398
0.11718931622147
1.66485312209852
0
0.283713775387241
1.02038768994112
0.0571952888667511
0.0303064176977159
0.0313663330723557
0.12072966473113
0.0303954693547439
0.164902598137701
0.320612984660443
2.15030347630977
0.33823230451344
0.684958168531352
0.0527684777455306
0.00327424482975402
0.0431822218373554
0.361455105846858
0.858237084877373
0.776130435352911
0.200558105992172
0.1408307016045
0.461821659516772
0.0193394059247112
2.31261939281558
0.239523120590547
0.000971962842186258
0.569639708356476
0.222357050654182
0
0.979387051720892
0.29389967575321
0.0211393970350855
0
0.0353284914752976
0.581076519394287
0.346140881918359
1.43077278145415
0
0.0186303935079195
0.00641007111585168
0.063150244558301
0.449059327860937
0.681899071684825
0.187602016083019
0
0.178854153236671
0.464829840425864
0
0.197815674679532
0
2.04395053484518
0.377375823606371
0.170241170661257
0
0.0272461526133156
0
3.91516470954548
0
0.125644912990992
0.00822672097433497
0.376589519953768
0
0.07408491797446
0.211160207160674
0.204258569486115
0.45003410382833
4.23984044596114
0.247032220766528
1.0003601050912
1.87991612690166
0.00376036338479935
0
0.103710188563241
0.0165281311515173
0.590936116277021
0
0.0056959279233979
0.0267737650804065
1.70488227273756
0.113137464169995
1.03542264874079
0.00773993123539185
1.82582269018269
0.757766294007979
0.173840683791923
0.255437122127432
0.649538695167053
2.16439865768132
0.140580631589955
0.0854753218106907
0.3888230668814
0.18856298533467
0.00774621231835226
0.754256359446231
0.646762039463738
0.00900015295815138
0.0744636813966508
0
0.69509763408746
0.0969750615156499
0.681469885838055
1.03234737854916
0.0127528005994009
0.0771395548255214
0
1.00189632875856
0.183781309968595
0.0114553857277997
0.393475784526004
0.964164547026826
0.153154191504996
0.282440517643408
4.83434482649557
0.171801797196395
0.00133030800384404
0.414483294057732
0.174189876022979
0.00629003115523119
0
0.111918948514926
0.487367035928173
0.00682785622984738
0.0999284502995579
0.458655503591217
0.233360177190093
0.254197711625693
0.97663347232924
0.750911632876864
0.408394632832142
0.0577775779956937
1.18639716920927
0.206767251620022
1.56552210346149
1.30806615526433
0
0.0586820363422476
0
0.336494930981758
0.0521897232201809
0.152253918322231
0.10086226470321
0.445030758698408
0
0.0123985519769576
0.600176623496509
0
0.163364571809097
0.0284773052702576
0.221373022346029
0.16699092213139
