# Supplementary material for: Genetically Determined Variation in Lysis Time Variance in the Bacteriophage φX174
Source: G3 (Bethesda). 2016 Feb 22;6(4):939–55. doi: 10.1534/g3.115.024075 (PMC4825663; doi:10.1534/g3.115.024075)
Supplement: Supporting Information [file supp_g3.115.024075_G3_2015_024075-SI.zip › Lysis_Time_RMarkdown/Lambda_t0/Pairwise_tests/m.321.m.4B.t0.LRT.LR.boots(2).txt]

"x"
0.0638430510402941
0
0.00232622810017347
2.55340829190709
1.19554162861175
0.0690503423807058
0.0187419028582099
2.78427420433229
0.211240940067796
0
0.0279053216341936
1.17176230198447
0.0332107074200394
0.195354608061166
0.605465790504809
0.0410794251206426
1.2993904766231
0.0415850570376506
0.38495326019256
0.0890904960823491
1.14389870998639
0.939739237857339
0.107945464352156
0.36313689095266
0.0360217273718035
0.212973813316125
0.0162325843059534
1.48926435052579
1.64240399776611
0.241302468835102
0.261557861984784
0.341329103840508
0.171202423068053
0.0561525229854851
1.79601437599899
0.0509507188394309
0.872193569712408
0.0920827122808987
0.000218164731791148
0.330630193661705
0.0343151446892307
0.0272549625592546
0.0731833832280699
0.061087961108683
0.0172898292614718
0.838243611200483
0.732497890719287
0.11368909429234
0.014578505347572
0.0586962896360319
0.984877037683646
0.0595411134690949
0.332510047746155
0.180065396845748
0.174465958396922
0.0200322595801481
0.00180487842169441
0.26590077376477
0.0921406129937168
0.138715733661343
0.0583596258721855
0.0102644897515347
0.0418928471582376
0.00475108430111959
0.0623083306431909
0.0903598279055586
0.116586287781843
0.103427819765898
0.0564001140528489
0.533292314353162
0.184362810376683
0.396671462774862
1.60783504471169
0.221217888391152
1.82689384175046
0.0602712387877773
0.084887013992784
0.0439869587228259
0.24191641566108
0.889087879648855
0.167483963979748
3.01991655231029
0.371009349920314
0.578036917284976
0.118136347942936
2.25638749623556
0.0486996374252158
0
0.0581791995249432
0.217131067023729
0.0306794986918248
0.420333635365409
0.0109570392399974
0.282376663605532
0.0764878792671198
1.57099199157381
0.101913796571466
0.0349454340381499
0.0959081336211511
0.188195174789939
2.56961141927798
0.00668388940243858
0.0166816765313342
0.443905089404893
0
0.149335687342273
0.0860070576267162
0
0.109279348796576
0.0374449845702429
0.806607625859442
0.665133206088285
0.0836187979488159
0.160257047850678
0.474680520907441
0.190210597646001
0.173582190363618
0.516376515694901
0.315308522022065
0.079221678724025
0.24359748135555
0.00243608074788426
2.81663287675588
0.548957373480221
0.137263148803413
0.291651262038954
0.0143546214782191
0.561997704728583
0.260132477718116
0.0879181275612382
0.0304960126649121
0.487584180445083
0
1.03096304785834
0.748943777451927
0.12168441341521
0.337574089503732
0.375416114265136
0.00583171229845902
0.340930299830688
0.844552564808396
0.115856264097829
0.325748643105271
0.737430364008901
0.112452332178805
0.620188354664265
0.504193463581259
0
0.229410145772363
0
1.15674118157324
0.01725116304533
0.00167530052237908
0.722810305739131
0.470549966140766
0.486385573448729
0
2.06101976293849
0.237057718954929
0.189797404387491
0.731736275205549
0.0769956791953064
0
0.533145575540175
0.770297174316966
0.400210255082015
0
0.803222964647944
0.162379016838031
9.49388257052055
0.459190294338782
0.30134257647228
0.089461884493744
0.25304231514906
0.0230060115100059
0.0452938217381416
0.0483532317773552
1.05069887375635
1.55121649780278
0.251489382810632
0.855682960591025
0.234892303210131
0.0850954503323464
0.221762743945533
0.739036397137056
0
0.0372022859836534
0.179160152663144
0.972573291280355
0.429589821356331
0.0656869730745484
0.138293181108338
1.13500340419057
1.16601761786876
0.0098703827055715
0.457525636401328
1.16646596200201
0
0
0.272274086206608
0.279278209962399
0.524891792060657
0.144358222436495
0.194215024989717
0.139500017580303
0.414815530819396
0.922127450038829
0.109391351232944
0.870823374293195
0.909144066159001
0.180697528461906
0.0756217572443347
0.0222910320051142
0.509103660069513
0.0876944505442907
0.801305899489648
0.0587651481126841
0.651548505248343
0
1.9416253185193
0.18099348462556
0.0748338543063483
0.0700481165736164
1.40484657139768
1.8797149968583
0.0806182285191426
0.54081317777036
0.704194182868378
0.0201883471643214
0.145921301445355
1.7854401958366
0.181550702637196
0
0.0938400362921357
0.0601340734745008
0.0135803021962602
0.083813011371717
0.206030749203478
0.143602528519978
0
0.714581289497687
0.666959722040247
0.0443643540696712
0.339754718057293
0.217360172153349
0
0.813908555634953
0.0768401363109206
0.0879067252560617
0.53410031901069
0.243772922454013
0.551170364898212
0.47761582248279
0.870355697722744
0.023127439438781
0.0271695795892128
1.58393534318338
0.736240670157486
0.0637748894046126
0.413038596882302
0.269799299590659
0.107244183297894
2.30507487478792
0
0.839397169618792
0
0
1.29210079027087
0.327861154925813
0.304826984566944
0.171862514242889
0.33743921364055
0.0558078076689981
0.16805491553373
0.0711573935534489
0.0100706739750649
0.00550604239106178
0.417713042279161
0.729409108797313
0
0.386337479046119
1.32051389260096
0
0.0317730012540096
0.300542842366099
0.319931237970536
0
0.0233462049083073
0.0249629036176202
0.00531919036961881
0.0293784112232061
2.2461601345035
0.0943009541101674
0
3.22878878110043
0.0367692466777498
1.00123582367712
0.0369645148067548
1.23602117988867
0.0114770892444085
1.09681591900483
0.212040324764189
0.0149004810323277
0.144356636273073
0.230367602869705
0
0.0620992515226817
0.238561252362501
0.199574262691499
0
0.181852604136452
0.0878515536746818
0.0297133467521462
0
0.401137085309983
0.140190674940868
0.267671726601407
0.239519876640884
0.240683348708217
0.327424763371823
0.74356872675844
0.409693434039923
0.508618029511354
0.011226150195057
0.256750982874792
0.339272226755043
0.563716223748884
0.0480267251490432
1.0842425834735
0
0.127393108723709
0.372109609878635
0.0393571125794097
0.0126548929274577
0.574210502152823
0.0762099045773539
0.46275890267259
0.0876894291168355
0.526428173458385
0.0982902517148432
0.217965409110661
0.239103979626975
0.164358601915069
0.0191598899973542
0.302843432718419
2.10144755985402
1.96820980704979
0.000213874225437394
0.235471207501519
0.424296296676175
0.297682582368111
0.146570287990926
0
0.563129502584161
0.326343381512856
0.510104759951446
0.103061151439078
0.0285911294571406
1.32256151334445
0.0749454779760299
0
0.147453231830241
0.974797257508044
2.49954358949981
0
0.225390018341727
0.217202286299539
0.0925619355922436
0.630922833086743
1.44762456697333
0
1.58800141730967
0.0220055101805201
3.34200723670313
0
1.6518255238168
0.0198621694805752
0.179383580452622
1.23449239306797
0.392084432616457
0.0685937500910541
0.303250281394639
0.014781220061991
0.248148954880094
0.861301650910264
1.0895058374058
0.0799351660497223
0.34800499078051
0.858958147003023
0.534610372596489
0.302455698463859
1.46843365673078
0.016920259810604
0
0.0334408809728757
0.129687013238936
0
0
0.263093236488544
0.140405110154234
0.289255670360035
0.355090150581077
0.0704454756014457
0
0.556276555644899
0.294662166172429
0.660067990823904
1.53460152802529
0
1.41056988060166
0.759410019795723
0
0.174536915255089
0.157352805346818
0.0159644683420765
0.0842377655824293
1.71453245265411
0.0489220251483857
0.265391771716395
1.59796528284937
0
0.742437280663125
0.127677194208673
0.318631220885322
0.0891519371158438
0.55043795333745
0.894165619961882
0.164226607809383
2.74279616537217
0.105402742279239
0.420817802188935
3.35601921575039
0.0536044668407385
0.208547958514032
1.6406996866599
0.0152017212936926
0.11283689641914
0.360717152113239
0.106381191520768
0.144853756281918
1.33167841049408
0
0.388020544546976
0
1.34245823356866
0.00380089654697713
0.725005942800863
2.0277337076393
0.999726033590719
0.216710329927992
0.319094850344072
2.13894449820407
0.164372082223167
0.172509508461985
2.063767035767
0.633289194494637
0.0977897253205811
0.193765235336969
0.0279126856150924
0.840365885134929
0.024369196925818
1.07903766281368
1.20811600697834
0.250378480310474
0.0826916301174379
0.0962653074097943
0.151470422559896
0.373992297939026
0
0
0
0
0.0495729269732692
10.8955466097422
0.407578543575482
0.00915546201474626
0
2.62228212110983
0
0.158261634842688
0.722264486995755
0
0.0962431158253594
0.384697808845203
0.0239224999667158
0.0113557369661521
0.00395224275450801
0.517289853607735
0.023487870519034
0.435352597252518
0.130274528229734
0.0678913599184625
1.82762598611225
0.0629873654131643
0.302115167615057
0.605824243206825
0.109732093567345
0.0291769541499889
0.177556327892034
0.0786042254452468
