# Supplementary material for: Genetically Determined Variation in Lysis Time Variance in the Bacteriophage φX174
Source: G3 (Bethesda). 2016 Feb 22;6(4):939–55. doi: 10.1534/g3.115.024075 (PMC4825663; doi:10.1534/g3.115.024075)
Supplement: Supporting Information [file supp_g3.115.024075_G3_2015_024075-SI.zip › Lysis_Time_RMarkdown/Lambda_t0/Pairwise_tests/m.321.m.5.lambda.LRT.LR.boots(2).txt]

"x"
0.0739279933825969
0.695612681193609
0.398021413870651
0
0.402978857716278
0
0.262848438128344
0.338510054544315
0.280126338323498
0.00398759085646816
0.159823617372354
1.53570254486925
0.752990037832888
0.324703887679902
2.83588983872227
1.11753235514698
0
0
0
0.189417597434726
0.100996599114069
1.37271088620247
0.44030536093328
0.0545444398509289
0.411658619338709
0
2.38493285867821
0.547325206740652
0
0.126556934490168
0.00541274070474174
0
0.0063126990978617
0.820642014372424
0.333781421730578
2.22511067542325
0
0.339498030609263
1.08027827513416
0
0.423349687677103
0
0.344586169262243
0.883959169540844
0.0977125843460271
0.0563514257211182
0.809601510513176
0
0
0.43699063099325
0.0985029598105029
0.232603131301858
0
0.255397571425249
0
0
0.480060619000824
0.108480512052552
0.148378757814612
0
1.17258083878471
0.514244930100517
0.0745408492724664
0
0
0.00177344153269132
0
0.13315598968012
0.441909868167443
0.035726878408866
0.0686036573106321
0.293161525380697
0.174091398465634
0.113085220741368
0
1.40971512687042
0
0
0.134256537955025
0.413786652618683
0.14331217147992
0.341666412876407
0.363797889418436
2.16662708012541
0.241266747189002
0.725557306915618
1.3953035491312
1.11068521551078
2.35260782825469
0.0487448198609854
0.0431358848318268
0.194400758769007
0
0.00483288225188971
0.0782395008046137
0.749128036561615
0.961690207937409
0
0.413573597229401
0.265607371823194
0.504132223680244
0.227418060455022
0.347385759001781
1.54977440974443
0
0.329713855141335
0.373344384662175
0.771730315362902
0.293048015116426
0.269257914539708
2.87957787714709
0
0
0.252752616154794
0.337079426256537
1.02536233775038
1.41898951263119
0.562120979829615
0.176392392495245
1.92192341874738
0.951904854306008
0.071362584961264
0.139926721204574
0.289018061944489
0.912691734622456
0.256942420170617
0.0406492825285341
0
0.721487378427412
0
2.183415507338
1.41338084302151
0.855736764572384
0.100001792839862
0.252726432795214
1.0658509463214
0
0.693419189167344
0
1.49767740914564
0.394458850608487
0.648235290977027
2.20775833465723
0.122584983113882
0.166516018993377
1.11766793536958
0.0154389910404689
0
0.537727867586966
0
0.183050434441896
0
0.00487625520128177
0.0454673911415284
0.278720841954168
0.172959656755665
0.00695459753194427
0.9473739622224
0.0261391899061891
1.043239089483
0.195183616514555
1.67724286714747
1.13490768705628
0.819363982579944
0
0.127811326097685
1.09321081762897
0
0.469867940050392
0.346290504138437
1.46455579197573
0.48147494837076
0.175920112401172
0
1.55196055804504
0.0895225230378287
0.373030408840236
0.0694340684779036
0.105855879635783
0
0
0.0875766607839523
0
0.235276717157319
0.492439899119063
0.176345795179259
0.2310334166134
0.110460722193352
0
0
0.520706726825949
0.194769134041962
0.112165547428617
0.217052393164863
0.930232473941373
0.514201976637821
0.382804180052744
0.727612785945212
0.240533938301724
0.524217671924987
0.155313158227159
0.745373390514601
0.803048524882115
0.0115461995122814
0.272649323967698
0
0.0804670674128829
0.0301277845594541
0.0629993971558633
0
0.0810696748703776
0.145714634285696
2.61006145478717
0.0561299971577682
0
0.270946060192443
0
0.558907010387827
1.07461810857387
0.0855719418359513
0.0249890806583153
0.44333990596806
0.0561665013653965
0.127078975601194
0.91988418750816
2.58785065152279
1.08585529454859
0.106722045409413
0.0942257513905815
0.0729060319492305
0
0.0420445521465354
0.72195860646616
2.51933927549101
2.71319452440281
0.087679587976254
0.0443485161581521
0.360894206677301
0.125282067868966
3.74861437892332
0.0430041878177008
0.901998574491188
0.266106273684727
0.613943966439194
0.947549013854996
0.721984836372997
0.59629212616403
1.13359505154165
0.08753379698868
0.73925942160065
0
0.154845668100336
2.09196083103302
0.00498786301261589
0
0.16328432724913
0
0.0582984440552536
0.179804013279977
0.680215045448335
0.719107634799684
0.562300273806272
0.0420741873070369
0.241832481010988
0.922472368733565
0.238256993256925
4.0389551344058
1.39432005920679
0.190215601317959
0.0196502174603665
0
0.170167163055567
0.163876662756593
1.59027468076647
1.08295964645617
0
0.18149069229446
0.470338496883983
0.317726324149817
0.281026681524622
0
1.45075079904706
0.0272314657099741
0
0.612182262559827
0.0669533946679621
0.114880795960858
0.121972211186517
0.124410675731156
0.419921352911274
0.110302767574467
0
0
0.0499766726671282
0.4207190316572
0
0.0140077240242249
0.156669275210788
0.688472745539912
0.0740113837938452
0
0
0.205391791606075
0.136870338632093
3.80956952355018
0.0424480211602258
1.20996775662229
0.531362340698252
0.37077114198155
1.03921477786787
0.563601493919577
2.66387233883137
0.312161516179629
0
0
1.13495771280486
0
0.145386683523725
0.771374338777207
0.564456039649144
0.554717836291502
0.138676227132578
0.516164152368106
1.53765618821558
0.262288077852077
0.236076245966558
0.79107889482043
0.0635016588237249
0
0.258425809093183
1.96797282988399
0
0.0567941092124329
0.0686873222109625
1.31909453097285
0.0641073533432177
0.063011168080493
0.0992804561722096
0.15935101296833
0.435890916677522
0.552369267957943
0.648066665403576
0
0.370153575380755
1.99745501207065
0.117084466460483
0.0133382913501805
1.09398066965878
0.772293045553511
0.959712263075517
0.147647403333735
0.93401604855643
0.187913145461152
0
0
0
0.210557031294911
0.418781380420569
0.232218726766746
0
0.0373493445049462
0.0432630791307247
0
2.36677375584026
0.481830660980563
1.93307553591137
0
0
0.316607104595676
0.237140754249708
0.914822511978855
0.0437370176507557
0.325893765093724
0.209898975278293
0
2.6962229012762
0.096552230315865
0.0186564903669932
1.70295776701329
0.069545986037383
1.44315486515154
4.41186461102996
0.895247899718129
0.0192963256705525
0.297777559463384
0.439619087642996
0.442329298877439
0.00283338236562258
1.36885686623816
0
0.210316380207587
0.726346627132784
0.28806677344528
0.0417310788666327
0.0218003938449556
0.893903689885178
0.925126139394365
0.251284216214003
0
0
0
0.496240227013345
0.873756319118456
0
0.199349625379455
0.444599725815351
0.764674273389801
0
0.66761046982117
1.26629311801065
2.93206854382106
0.512904940670467
0
0.102629873068963
0.0484032031605466
0.121604155694683
0.370453142489509
0.472523212236297
1.93049454309033
0
0.945013179265231
0.092118868784155
0.230849967604229
1.25895205804846
0
0.675011407768125
0.270700408636799
0
0.176981919822083
0.434422381389368
0.0564182954917101
0.738649878191382
1.54006042986191
0.0380856287365532
0.0830916866763118
1.05445754311506
0
1.81799779913706
0
0.116289362862858
0
0.0840999364512527
0.349344877887006
0.585267428281782
0.0115741708798396
0.732592163534719
0.857005430185609
1.48822980438547
0
0.880191522283667
1.0890052425807
0.197406553582255
0.0744871188383058
0
0.257165612043025
0.491186074186317
0.139158188662634
0.400886043412697
0
0
0.688557928399746
0
0.0645894862288401
0.235448973445045
0.312405259236471
0.123857093333299
0
0.0433183971699691
0
0.0426859969404632
0.128957275857374
0.0688066790623338
0.105348933126152
0.135308119311617
0.012645849929072
0
2.41826415716633
0.214654576511975
2.39828510410928
1.05293017849539
0
0.104346164160916
0.363704992060605
0.10749036431946
0.321462835466946
0.160376560618488
0.27992907603641
1.04134765529648
0.436041275292894
1.40847072077514
0
0.706354851627566
0.0668617021586329
0.00741108581689787
0.696366262720062
0.529421514769069
0.430602618512239
0.258695666386757
0.510124513009828
0.801368775082494
