# Supplementary material for: Genetically Determined Variation in Lysis Time Variance in the Bacteriophage φX174
Source: G3 (Bethesda). 2016 Feb 22;6(4):939–55. doi: 10.1534/g3.115.024075 (PMC4825663; doi:10.1534/g3.115.024075)
Supplement: Supporting Information [file supp_g3.115.024075_G3_2015_024075-SI.zip › Lysis_Time_RMarkdown/Lambda_t0/Pairwise_tests/m.321.m.5.t0.LRT.LR.boots(2).txt]

"x"
0.131586332006691
0.150511282017987
0.0315107612170777
0
0
0.0172163607180664
0.252731067841978
0.206858679019831
0.154841560095576
0.158089508435864
0.66037698454312
0.743210096340817
0.134286440248786
0
0
0.472203558113279
0.164569813540652
3.39881895788074
0.0893041124293745
0.0907274386138397
0.00959579874518113
0.066719338549774
0.911273147329666
1.8578723311096
0.949341513590809
0.493215279656454
0.197780844539807
0
0.00315629620672553
0.51424038786098
0.305073689370829
0.444491886045057
0.742424266495163
0.136370045130434
0.132858724193284
2.35748677246397
0.185056197243625
0.0596627728915564
0.0258465233306424
0
0.565095183336325
0.263004669497604
1.02164565366456
0.0591556541324962
0.726414265721246
1.30322054558809
0.0375661841785586
0.00196276025621955
0.403925419271559
0
0
1.24220978705853
0.0060824563464621
0.397948546551561
0.0968280562796053
1.11349163710554
0.211874451622066
0.0529101622341841
0.252597015752826
0.102410001007854
0.0420481890819246
0.238433198336566
0.0623486715942363
0.140537934304348
0.927165357549825
0
0.133979659583133
0.196402429012892
0.591075976668094
1.37298711512801
0.177562190397339
0.422246735708086
0.0330261154590517
0.110768358345126
2.13703610171154
1.10859763460667
0
0.139209074357382
0.400758467386311
0.344572972473998
0.115520909677798
0.201529166416776
0.16540323570166
0
0.0771882983075329
0
0.0786972704034952
0.348632458856059
0.225872414397259
0.0627027198115115
0
0.822665763775944
0
0.74872439857279
0.00675975559488506
0.141405513151994
0.3127330295153
0.160917196377056
0.636615090343753
0.148850093503825
0.192290271718662
0.536941332572439
0.29178399863747
0.0207275650193424
2.3946522478966
0.185646527838173
0.482323244406302
0.414625058117963
0.0881448477023241
0.228434137543672
0.382988769691565
0.205946575292273
1.96403464862783
0.0872569247400179
0.0179791501540194
0
0.63165567142164
0.143033163728035
0
0.0594380962337482
0.096529257710813
0.00346867975815712
1.74198787076489
0.186127318522779
0.041223234813117
0.0881054145173152
0.0884831847654368
0.164736585192372
0.293592164512916
0.0594425596511883
0
0.522902716440399
0.00948910475892717
0.18234344512075
0.017587627940884
1.32082039761042
0.264458584251202
0.66367823853659
0.158689246916083
2.3252124914236
0.291154612196351
0.451487086064617
0.0104050077902684
1.3174168138944
0.444504338973388
0.985844660763462
0.908514074817276
0.0275052541044261
0.46827704231697
0.0119333510648403
0.838111911124315
0.153184948322405
0.826520936782686
0.2584360728722
0.0134479098176143
0.541745012120714
0.0680931919850991
0.943105538814166
3.75695826160728
0.168782978568629
0.0663027985982581
0.159957065494098
0.121230669097145
0.185068786796819
0.620202545702341
0.0943974333192727
0.8757723956669
0.4122621780092
2.14681691963256
0
0.255672721533415
0.0865970890361041
0.032055146109542
2.17200129972889
0.353539404778985
1.73618122918464
0.541316500973267
3.7724846453454
0.339480829845456
0
0.650688355405237
0.0847145569719032
0.640686216264271
0.508836760263193
1.02199494302761
0.388298886380767
0
0.00788405591242736
0.320774637417912
0.459928739900533
0.853004104191541
0.0458576693065424
0.340453023598684
1.40304496723223
0
0
0.0349712007887319
0.00297350215907954
0.353533546908238
1.1862421582581
0.0440273793982442
2.29367015352864
0.0116305234419087
0.232004549933208
0.0802251671857448
0
0.261069756532606
0.218621826168771
0.188840074877248
0.183432378278155
0.0167243751134265
0.151423255004602
0.0387849576881081
0.460583177445642
0.582319502029122
0.356531172053906
0.0114065825467833
0.549827385680032
0.192068523515502
0.154593179082894
0.0295102701282985
0.0887432821041898
0.278265365797893
0.145701039198229
0.205636257248671
0.332743111732725
0.112374965680601
1.58714654226782
0.534986411421869
0.177308246800237
1.43580570580974
1.2174213953511
0.0224611481822876
0.119031645992663
0
0
0.0223398861161286
0.739485972750344
0
0.973037165004257
0.0518367987009469
1.98640834495183
0.276233205730932
0.0779137145311779
1.10538503974249
0.27323869840211
0.92612691739123
0.122870666972517
0.0449084137311502
0.255009189237171
0.190737311338296
0.0507254521949676
2.12358250976968
0.19874151934755
0.0633633038515882
0
0.11744153881358
0.574667171873443
0
0.468061293743744
0.207287462122054
0.344099344186134
0.485158927130442
0.226304548273845
0.0207558037397462
0
0.379264932636829
0.228691926879151
0.0752951351482807
0.521401477559266
0.173195860962551
0.350606748069993
0.0293659063807468
1.29043608497
0.184851990863763
0.0696279318754023
0.562774340402996
0.0755158145420296
0.774947078744049
0.0413658007559548
0
0.231093381526762
0.312422816095477
0.250247309408905
0.101008915492798
0.113200744272717
1.77844676772685
0.466270975764587
0
0.152245791552787
0.809417858705842
1.68768150435938
1.56996545886233
0.107574630942963
0.806597789754733
0.467651203749028
0
0.106528022206362
0.675280197932352
0
0.0303456945657672
0.104845766061317
0.374667877544312
0.0819519782903058
0
0.380492539988154
0.834430589568228
3.1879710214655
0.22669201878
0.0409319994683983
0.489027837016693
0.00804285463073029
0.491586608215812
1.98138023945478
0.149536392706182
0.229292145573936
0.0438217773889846
0.142652487393775
0.113435648001314
1.33371747870297
0
0.0627039266422571
0
0.332781864737854
0.88410561344017
0.135124951962553
0.602767480428213
1.17996236783779
0.211538986791822
0.00564686001666814
0.0864748850422075
0.481294909138342
0
0.338550787695567
0.274887629590353
0.0176623802584572
1.03954595866765
0.00519231479086102
0.213953882766646
0.856849842152201
0
0.0277940052966414
0
0
0.916499661324679
0.925227914176389
0.149168884126766
0.638112003185483
0
0.134380723330139
0.0680597575802722
2.37221124557561
0.787087581325409
0.186595157613169
0.0146923735624114
0.017594857516201
1.42878152900323
1.06157330242166
0
0.38703891788407
0.0254418465242452
0.864738943895759
0.544860465245449
0.127490195389555
2.25273392295389
0.00358278129164091
0.137578262723594
0.0299729771761577
1.62426112284186
0.389156909920302
0.506736397626582
0.00444684905090753
0.748276500278166
0
0.0888591496382674
1.89309798593195
0.00537752235436528
1.24837775446224
1.65989376054404
0.0718136647917049
0
0.784392200969592
0
0.563292498287637
0.0438017325813007
0.614643460976936
0.0370483217797073
0.707373215925259
1.06345781764207
1.01042362448266
0
0.884782473856035
0.118527938292175
0.0730571631339672
0
0.648607582136151
0
0.38797913030146
0.642445208666345
0.521014691318214
0.284570785472397
0.0949601502368296
0
0
0
0.10980567667184
0.24614455141284
0.776119341168624
0
0.0692593702326008
0.113218359710572
0.411383016672062
0.419330621081997
0.281354875414422
0
0.446435685909364
0.257227508282995
0.925795613384253
0.167198020842648
1.31762494847328
0.224819356964872
1.23127938011447
1.94610875396074
0.0345700222852656
1.08684581422204
0.409557940716809
0.705713844152228
0.0759175749665246
0.17007329296132
0.311471338206957
0.0796221047222616
1.62098923279808
0.056367114528598
0.10141630836381
0.0953385035373913
0
0.108858391309582
1.43389816403123
1.13878384608074
0.197974521861966
2.78601078969371
0.145980151913648
0.0525412904215727
0.873912717992539
0.301569393022589
0.159601126845928
0.255254958571186
0.010064957621978
0.436801237371355
0.69027208461398
0.0417824115096437
0.328160558500031
0.256148467085836
0
0.509957672558585
1.3221218967094
0.155747755364473
0.00327486373134889
0
0.00292973902833182
1.22468401365813
0.0221400384227763
0.547570137494006
0.200859700469096
0.307194099941853
0.112269063391409
0.547478657279783
0.0279673260954496
0.00549921635092687
0
0.738880809930436
0.319276070215835
2.36825324562733
0.594963014813118
0.153100250253942
0
0.332581065717591
3.10144306085022
0.714333082102598
1.95903837439397
0.184159557032729
0.299156438591353
0.350984737125259
2.027964204765
0.607847005752888
0.921951886973375
0.0124571397452087
0.692854198167993
0.884038651022706
1.39738896794211
0
0.289647385315789
0.186242032611631
0.0808808135456047
0.152843020484625
0
2.06057428798647
0.514351776154228
0.255923249089619
0.115410969660729
