# Supplementary material for: Genetically Determined Variation in Lysis Time Variance in the Bacteriophage φX174
Source: G3 (Bethesda). 2016 Feb 22;6(4):939–55. doi: 10.1534/g3.115.024075 (PMC4825663; doi:10.1534/g3.115.024075)
Supplement: Supporting Information [file supp_g3.115.024075_G3_2015_024075-SI.zip › Lysis_Time_RMarkdown/Lambda_t0/Pairwise_tests/m.321.m.6.lambda.LRT.LR.boots(2).txt]

"x"
0.213551541301968
0.169268867029018
0.871086299887452
0.439006237731178
0.0997569376241927
1.12917659591301
0.650578146348266
0.982803195227802
0.0906660034727338
0.861392346661319
0
0.437664197300251
1.3428382971922
0.00017951454174181
0.129787878589241
0.986080938034718
0.103391843037457
0.220499981819273
0.752549166811377
0
1.09559522140637
3.91679443927603
0.0388764757652211
1.69345922193077
6.3864201452202
0.636408657173888
0.760074923463094
2.18555309463659
0.0234424602040235
0.0400188942423938
0.0568700982590826
2.13748937688558
0.0137992114694043
0.377362939935665
0.865288791942248
0.431805065352194
0.136360945757133
0.149560586427583
1.53620512040948
0.292659079226155
0.0323492710871278
0.190944477427479
0
0.607019012910314
0.278046876282247
0.36424599534962
0.344177306992265
0.00733762635093171
0.318760603906981
0.283153536112877
0.735585484203511
0.896849059335636
0.0291625304441823
0.229231944710023
0
0.307942270941453
0.375174920983227
0.572835171003135
0.0913965685701328
0.393235647997358
2.5344422957902
0.0525760787285208
0.196002539456458
0.0915676009739173
0.31647038124072
0.116753664602129
0.452695810721593
0.832682211093015
0.123145311350868
0
0.485081813479724
0.909349411131416
0.053122856858181
0.0754588413224155
0.100021159155062
1.23577701956873
0.413982822028174
1.61626699608155
2.81567609759622
0
0.210557115285496
0.0716026176427249
0.390760079647976
0.073079177558725
1.24076374822096
0.0341325601220888
0.109103054619823
0.428186606762893
0.00934143122174191
0.664642179960765
0.141843172629819
0.548985605589223
0.213788971289603
0.24035595589487
0.298306099362776
1.27013417609191
0.645623799550322
0
0.0727918542980319
0.38531193343556
0
0.407423623501131
0.229670449845003
0.434222900865166
0.0191859707858839
0
0.0952190024743231
0.338811454204006
1.05537003693854
0.119888767820498
2.70367454322536
5.82343443145521
0.209351871539695
0.364590083080657
0.706067811397702
0.469237690584123
0.106536348385589
0.972437030113156
0
0.293792094626042
0.13597183638251
0.00421195340538816
0.0825541754492178
0.802722108755574
1.33903010170786
0.216857887728338
0
3.20276833299579
0.828052287809896
0.169954801780932
0
0.888742598944532
0.186255866477381
1.20804763821815
1.41626807770137
0.0559202695209819
3.19036164973079
0.21484804065949
0.483659780054381
0
1.1998751376434
0.0458541735413291
0.221008222092678
0.862653857760961
0.826123192704813
1.36954082954844
4.56614205414803
0.113035630766262
0
0
1.49077909116181
0.161501251890741
0.723016322402714
1.07756914216259
0.150400436907262
0.518413492378386
0.672442137688108
0.0034007409054766
0.124035315587491
0.0287733124571332
0.510810023827048
0.105213475675896
0.747548475823578
0.955308841895317
0.698006864444096
0.338567514423062
0.0782320753351087
0
0.234113236913004
0.35220247995062
0.477901633797387
0
0.16134870807025
0.047187859980454
0.642580316591079
0.145589197298307
0.0473873418962967
0
1.03757243223595
1.04523225783407
0.168709633583376
0.262955883306404
0.0166790766111262
0.100747691596553
1.51856844401277
0
0
0.439408047749794
0.905101261960226
0.120289229923173
0.025554179707683
0
0.012045041139686
0.116588111203214
0.602907897833461
1.24130895407234
0
5.07771000875755
0.298004870425757
0.143375052813099
0.015222520779389
0.0121193312056675
0
0.297051657252382
4.14088736203234
0
0.468971605456261
0.339437827487018
0.415795673547905
0.330957194958899
1.17521688826184
0.632202951895238
0
0.300718650123542
0.128092663699704
0.00808340789922113
0.396434583359564
1.23899992219162
0.281569897873965
1.16201023897725
0.0345019315034278
0.104914189579858
0.489725081215909
0.0884283015449228
0.203583777206291
0.0842101457044464
0.0993918960939482
0.424673821337365
2.4631945322302
0.134847637290591
0
0
2.21766256310889
0.232133252470646
0.135793448257004
0.480527122094031
1.20895335979958
0.0778256459866498
0.0508280500591809
0.0431739665090163
0.539410597999677
0.150261862136858
0.156380129263994
0.035507611109324
0.63979045552037
0
0.0126717864593502
1.05114646883942
0.208354858221469
0.0526684812277836
0
0.756399077884566
1.20021821836997
0.118949742014024
0.94069585057423
0.337729439796249
0.0614973105344916
0
0.346349832717976
0
0
0
0
1.06972421636829
0.756832874864131
0.809091832395211
2.20070853443735
0.0525831451714112
0.528031963819217
0.14045267372137
0.0278207629348799
0.345900316750431
0.169034861300361
0.132038462552259
0.116845159306422
0.100830531922952
0.936585419174662
0.23214946209464
1.35334549017239
0.382617704518339
0.122926505109035
1.03611240492603
0.278427156305042
1.77304192521808
0.22013729396491
0
0.207348644381113
1.20689807765137
1.02417221479698
0
0.344692496557514
0.444529204618789
0.016288952234504
0.200346490052311
1.61680012596662
0.055647900067811
1.76224581819247
0.0701609446311409
0.214621679789047
0.532356827257388
0.0492621058606346
0.790751644185661
1.1125358274237
0
1.3746975340099
0.0688803185740312
0
0.732426738447657
0.0387489109729131
1.55688673616248
0.187144258479634
0.0625248004200785
0.844191644756677
0.12502336379066
0.42897842747243
0.185026683435922
0
0.2106799874025
0.179510111584023
0.0232713433822482
0.150679559245418
0.102816764012573
0.207509367179455
0.213820409699679
0.398691613679489
0.259496225955161
0.0653040809538652
0.288267254674338
0.0113430737342242
0.0197251955488582
0.0667670967848153
0.0885761772807996
0.722642954408002
1.18021170031932
0.718417324527763
0.921064587413639
0.171615935013278
0.0363576184449244
0.869989600249426
0.856529266514372
0.396472886174706
0.593469262152212
0.0906515919286903
0.0216280715592347
0.101592952021178
0.549513606585379
0.457499743690619
0.47827445868586
0.111061631889925
0.994864175418741
0.831142899085933
0.28500336919501
0
0.289087087963367
0.076939085484355
0.339680418494822
0
0.00799320622149935
0.0582387873533889
1.75362912832838
0
0.0278773402321804
0.0228198663506873
0.0832839220313417
0.488479716104109
0.0508659480971119
0
0.049085496354337
0.200576338683732
0.953055409937861
0
1.372808746906
0.153627432283827
0.482668689486559
0.058594272520395
0.621420702483988
0.650937427237068
0.377579432731636
0.139064057429664
0.609192707470697
0.220462712217852
0.0526884755540777
0.469832299521897
0.0170414049871397
0.380333031007922
0.0743041952650856
0.0643898041164448
0.700124908369787
0.0136775697101257
1.34883483370925
0.413360023654036
0.0602438394687397
0.0163633713455056
0.441240788405594
0.119891479115381
0.0523485530059133
1.56805820562045
0.123686473736939
0.0176103537941685
0.224760701372361
0.187053540805209
1.45373756220943
0.00390371351113572
0.0927768088589573
0.549715966997724
0.0763511656766696
1.03075514004263
0.109586315626643
0.686266224208339
0.0537336291570227
0.691401146757585
0.0151025307897044
0.725513030852767
0.105505690472455
0
0.376125172552406
0
0.0793340556633666
0
0
0.102019777390638
0
0.766738751825415
0
0.0010502859566941
0.220879275216873
0.180890508471748
0.485335917212296
3.30380036171618
0.831625267498453
0.0124058745414573
0.0715063897905566
0
0.0759415368729606
0
0.190765575794785
0.105326467280292
0
0.0234381609684533
0
0.715411439578247
0.025658188666398
0.101249666669787
0.398378383596537
0
0.210961277095976
0.242163059393533
0.23668669345966
0.43204531177156
0.0229782536366656
0.539227175676615
0.112459346980813
1.36204980340995
0
0.0679722913632759
1.2893467897519
0
0.0700245388343319
0.0501743605027514
0.146574103740306
1.6032233901409
0.0365484369772275
0.651633776838025
0.510258045545811
0.114432063665618
0.530066190006437
0.054912611796567
0.754901702609573
1.29751603168495
0.445864514134087
0.415872214108049
0.14116689073262
0.808989024380935
0.00393478040848549
0.315022163228377
1.2353320851837
0.220040698017783
0.0348102953590796
2.36907973692735
0
0
0
2.03600515608787
0.102468955122276
0.95120526260132
0.924403536138016
0.160397256073452
1.20870194687996
0.0714184389925094
0.140068229458848
0
0
0.226856787799534
3.24187266329682
0.126724627477472
0
0.351971395357623
0.859084436166313
0.0934482616125933
0.056868372680583
