# Supplementary material for: Genetically Determined Variation in Lysis Time Variance in the Bacteriophage φX174
Source: G3 (Bethesda). 2016 Feb 22;6(4):939–55. doi: 10.1534/g3.115.024075 (PMC4825663; doi:10.1534/g3.115.024075)
Supplement: Supporting Information [file supp_g3.115.024075_G3_2015_024075-SI.zip › Lysis_Time_RMarkdown/Lambda_t0/Pairwise_tests/m.321.m.6.lambda.LRT.smry.txt]

lambda	t.0	ln.L
5	14.4	-299.903801558587
9	10	-213.468108409568
