# Supplementary material for: Genetically Determined Variation in Lysis Time Variance in the Bacteriophage φX174
Source: G3 (Bethesda). 2016 Feb 22;6(4):939–55. doi: 10.1534/g3.115.024075 (PMC4825663; doi:10.1534/g3.115.024075)
Supplement: Supporting Information [file supp_g3.115.024075_G3_2015_024075-SI.zip › Lysis_Time_RMarkdown/Lambda_t0/Pairwise_tests/m.321.m.6.t0.LRT.LR.boots(2).txt]

"x"
2.07929885780754
0
0.197609871395571
0.425140982928838
0
0
0.522440581877504
0
0.128035758853457
0.326260843893124
0.0340373566158405
0
0.526913736074107
7.59359422021203
0
0.0367775295018191
0
1.03691112392585
0.487383206585719
2.79115397538203
0.329010368822537
1.08401561492667
0.213167630005273
0.0244622854672798
0.850507599235698
0.19728477560011
0.00908036708972304
0.125840566589318
0.402641690117207
1.04370380524563
0.066917358134333
1.2925664942743
0.673043979542285
0.934132270644113
1.23030223004776
0.454940329629835
0.545315506739485
1.2325349370376
1.0070867116732
0.577717598248
0.133421155856581
0.498320494337008
1.65660306937497
3.18989181250799
0.0901833703748025
0
0.489380281799413
0
0.14376362219059
0.043786464136474
0.0065866804856114
0.426137239113132
1.08826852513607
0
2.17353635495647
0.210784516213039
1.10442086369437
0.0379765810088202
1.92273978996536
0.0219497056632463
0.784284623655822
1.14697921054028
0.0179203405043609
5.44612293028604
0
0.404531987615314
1.48629301400501
0.577938296233015
2.1499110023608
0.0762856300054864
0.127017993577851
0
0.312033033939315
1.14596751698798
0.0627492148796591
0.426213415971347
0.206314179545643
0.0772402058080388
1.73496675919478
0.0409910561675133
0.974808088463305
0.0886137685985204
0.142498963038406
0.650541725339281
0.703915442020843
0.190843836922681
0.614574462553378
0.0895456977243612
1.34904027267328
0.321184029535175
0.00796612194267254
0.637736493158855
0.0348390312614129
0
1.16256702195028
2.7668485778886
0
0.709658991068864
0.0906063909903878
4.30082513829336
0.921634970595278
0.0241312885448224
0.0700779311864608
0.121110316554677
0.0944973182050717
0.381663561340474
0.562346253894134
0.169585524991476
0
0.101431789997378
0
0.0624771297866573
0.0800568643073802
0.72316896761572
0.545783776565713
0.838952508148964
0.253408253916405
0.474681079089464
0.106168842257489
0.195354204306113
1.9479379839479
1.15898037619593
0.541381646355376
0.564876612897478
0.0628929509891805
0.75066787434082
0.0595910812075999
2.20688815983988
0.0267594873641883
0
0.0313102951064366
0.0547695762879812
3.1210302818605
1.68680879484486
0.00720300922318984
0.74780432997818
0.319508227785946
1.45064452783799
1.46478238658324
0.885727563957062
0.0449729004465098
0.0187851846110334
0.419995798763239
0.833724270179459
0
1.67125764200478
0.426249368611025
0.198283584867568
0.12755442362743
0.0339221993243655
0.694088621950868
1.3060713658906
0.141289670915171
0
0.308261630762104
0
0
0.201805377206028
0.224354724590967
2.13895505307664
0.325942258768919
0.0128535589381045
0.558426248163642
0.0146898575123942
0.481390006121046
0.76634410091242
0.0634041566822816
0.0123354059340954
0.00112805442063291
0.64079119803273
0.000320184172778681
0.610076945562241
0.0372781639575805
0.189823778579466
0.36798643144698
0.548464236774635
2.04174198390444
0.339849188193625
0.485670652441854
1.27562850604545
0.0343093996311836
1.95951096009685
0.0397466866702416
0.331494936449872
2.27419811481514
0.0731500498457081
0.105244427348453
0.041836846283104
0.0954290751334383
0
0.887807163057005
1.35578139250561
0.0709214885947631
0.0287798528697749
0.168352615212711
0.762624518311213
0.299990238475857
0.546726893927143
0.0206947312075272
0.911749452696199
0.0640880793204133
0.639090932618274
0.0736307750794367
0.0936104041693397
0.383295986966914
0.210555105793219
0.00154923751131264
0.0375669520484507
0.0444667887816195
2.71148240910725
1.12426312154309
0
0.200578916318364
1.93834593576719
0.556993235485038
0.169435619241881
0.0576994563067501
0.0307588254936491
0.0369257990051892
0.129672332661357
0.331523063419013
1.39013973190265
0.647195331533226
0.280065193081327
0.651618469264804
4.04549611475863
0.0131993318238983
0.00573884930054191
0.0729540448460284
1.05640096788761
1.03027965610602
1.01190928762719
0.904336881173549
0.0944001883293595
0.483223005497962
0
0.242072174160285
0.285602578850671
0.219571072131771
0.158022631347649
0.852057769948374
0.00559501404393359
0.541560466835108
0.00292378751214528
1.94324804579333
0.297185216755452
0.169446844966842
0.378071264462392
0.0444658048265865
0.330103142620601
0.0482565294237247
0.0755736827297824
1.16714510643294
0
0
0.0248441917800619
0.0258789290251116
0.684148645518803
0
0
0.936056094949322
0.518520328997965
0.518610973370073
0.518869919477311
0.360579117940688
1.23603986304931
0
0.189190220805699
1.51945389982313
0.0549193941496924
0.0295018228549679
0.0208521203979899
0.492314406692117
0.440723616955438
0
0.207386926718073
0.0717817614263367
0.210965045362286
0.532650230526315
0.533861366336168
2.69229939527088
0.249020083935761
0.0404940729199552
1.44130596948901
0.200295515243511
0.357636741623537
0.484398216434897
0
0.245750373297369
0
0.108543303488432
0.0483667950156814
0.154672118889607
0.00633226725562963
0.602623192827195
1.02356583336109
0.166651428243085
1.08520494921834
0.499797171428668
0.00832975368541611
0.0441624062293613
1.28137632110997
0
0.395834496906105
1.32999341176583
0.137883862046465
0.213055587865483
2.56241231119282
0.872074315790201
0.463039346509504
1.10542711888934
0.0245837201097174
0
1.52739904528175
0.229997238628016
0.0296094960233404
0.463330920378098
0.0473971923908039
0.227124884079558
0.0541088341853992
0.5430394714773
0.103006603953759
0.582792693296369
1.02312536975762
0.206613388593155
0.0536061715777123
0.387646653901243
0.0572869838580345
0.0203577152349226
0.00445977663025587
0.0943777661516378
0.393920751088785
0
0.0231246264357878
1.41368619621642
0.644075839210814
0.180810667069522
0
1.52421041569528
1.74878695130508
0.0589743484781593
0.144961115986348
0.124698832398167
3.5486746161281
0.845556675818443
1.943733525011
0.0869483292499353
0.137858500370839
0.204529641412705
0.0414014716191105
2.13727559815038
0.32162619771259
0
0.0444178055206521
0.768492135087627
0.0922937127797923
0.634884767134054
0.109901370953366
1.32435409135974
0.88851327982411
2.51286519117082
0.504371042516141
0.00169000711196077
0.228135757047085
1.23126487357263
1.04061223436327
0
0.178473358076076
1.00771665192633
0.64282878383176
0.609095507277971
4.74665747611067
0.126801604238949
0.623528079966263
0.245772740302755
0.0153071421311779
0.0308194042409013
0.309855167131218
3.38383918252282
0.15682845482138
1.19282001845943
0.101756490246316
0.510864894004271
0.393562409738138
0.0436232870194999
0.163505326838731
0.0985189707681684
0.39845609518045
0.159739532268077
0.215068936282591
0
0
0.197967610730984
5.61101457442248
0.0357821571421937
1.42626715696247
0.0318549698851029
0.199934831991641
0.130439741911573
0.0445380096049348
0
0.00705381306693198
0.283814659776453
0.14379114682356
0.106554990254949
0.954066875459489
0.083104952360145
0.00851716254226176
0.670849018123022
0.511515558273572
0.0970582860472859
1.00894894928024
0.746598725251374
0.00114600724259617
0.804650302400546
0.208545898910756
0.0371143054960612
0.194877463684634
0.684192964031354
0.0668588053085841
1.2664487384975
0.0668125357369718
1.44693004955934
0.0700826606337159
0
0.553424589010319
0.876276149681871
0.467714348150821
0.0154339622832822
0.0579971259061267
0.285097357450695
0.36441895012365
0.279383883267542
1.09186326967483
1.04006720336361
0.383464550649819
0.40507432126833
0.846970223374115
0
0.0694358288729973
0.223741703703126
0.113368633522668
0.00447843852646201
0.0226235134185799
0
0.911338554201052
0.0794130386858569
0.00105249739101509
0.0921226298870579
0.540637525039415
3.405961379769
0.367089902220641
0.0563305695906138
1.23279908740813
0.741150646340657
0.0701980100835726
0.118076440694267
0.0754366748777784
0.196569848370586
2.45691959680721
0
0
0.13551078405419
2.87766230799843
3.56410637621906
1.74141007209687
0.450837672082685
0.345913936786815
2.41614689847097
0.506863914857377
0.0383251135360752
0.317773314626493
0.0983035038595972
0.426014889404314
0.106531589016413
1.68191608186737
0.577115868497003
0.0576314018167068
0.264261396966958
0.74157620904839
0.0794313422142068
0.360319503696928
0
0.308265665802764
0.0611485159469112
0.137679098285389
0.0630676470211711
2.17743522103046
0.479988464149073
0.0434276127152771
0.166827455911744
0.0959504472878052
0.302891363502908
0.152614660820518
0.427432724635992
0.0149538320108604
0.070304098715269
0.0327047782320733
0.101457140935963
0.036944542193396
