# Supplementary material for: Genetically Determined Variation in Lysis Time Variance in the Bacteriophage φX174
Source: G3 (Bethesda). 2016 Feb 22;6(4):939–55. doi: 10.1534/g3.115.024075 (PMC4825663; doi:10.1534/g3.115.024075)
Supplement: Supporting Information [file supp_g3.115.024075_G3_2015_024075-SI.zip › Lysis_Time_RMarkdown/Lambda_t0/Pairwise_tests/m.323.m.324.lambda.LRT.LR.boots(2).txt]

"x"
0.77430518040876
1.7161974160652
0.4952771268118
0.427302761482622
0
0.185644998987698
1.07270270482121
0
0
1.70100810083187
0.0228422844031684
2.3211424539769
0.0718935489574051
0.00636013896092891
0.827707697895448
0.0502128694532757
0.305903896033669
0.567518191165902
0
0.263903118259748
0.00573547387904227
0.596196875343594
0.497933906701235
0.504610576676612
0.229392883251478
0.732899787744657
0.966062324095617
1.57433589433299
2.55872902072434
0
0.605742895409207
0.0803014064416061
0.275489431350934
0.321667530111426
0.138008891005597
0.051786547128529
2.89219858871013
0.0979108503174189
0.106689967431237
5.0371014279803
0.073345356321397
0.23809614381139
0.990228423217957
0.00646596070464511
0
0.741902664831514
0
0.395692837924855
0.706907550242363
0.666055854892818
1.05258553122457
0.915676168679738
1.34057595540276
1.1583682893654
0.21235106045242
0.369653563895099
0
3.98440816484157
0.207693441517506
0.412986302644981
0.12434824146959
0.169035567946594
0.37990386746992
0.153320072355086
0.24238687131907
0.948985311753631
0.00102160509118221
1.69091459853712
0.0765544270060445
0.840860388588794
4.17328729279467
0.023315345141782
0.266141660274627
1.3902712330576
0.113033074386976
0.0309342845295077
0.828537938679744
0.12640620026616
0.0888770734264313
1.21755806607399
0.376706025787087
1.1192370467964
0.131412619378011
0.648876505476267
0
0
0.356329949016526
1.34764692473044
2.15799111984489
0.0935571517599669
1.88928958695203
0.933474491564766
2.64759415936169
0.223753861614
0.264922738008693
0
1.48740095738646
0.000684247316200981
0.124731163786578
0.329393084385572
0.976979308127625
0.459105632713772
0
0.0508790002568276
0
0.166716991274711
0.915739424227013
0
0.00960824758561785
0.0184419580344866
0
0.013884540663355
0.240351988111911
4.24655429634498
0.441004297650522
0.0986800611424883
0
0.813577375378145
2.655243859488
0.0678821594505052
0.0403586163976684
0.257866947438686
0.00480842383876734
0.857094458056338
0.140179870477709
0.0626349543335891
0.0698829602512205
0.100695876132988
0
0.249981435222196
0.871014295241196
0.0876528841503159
0.121362208344067
1.21696687105697
0.0693203056157472
0.142066946939281
0.181824267617571
0.0166067591373462
1.51402396195573
0.0312961197803361
0.0790321198625747
0.0315947616836638
0.621522513279331
0
0.278788287960367
0
0.128774478552486
0.225789605018463
0
0.360781328738199
0
0.0400581367163682
0.105749028613445
0.101515712252763
0.069713098814475
0.146612473535697
0.26791926026749
0.0932554134627139
0
0.0430842908411933
0.0767558573603537
0.0280654501890467
0.600072434085462
0.448505146728337
0.153821727668969
1.08441765354235
0
0.350044587093862
0
3.97711193156613
0.632706275065175
0
0
0.0786835670901382
1.72676023883355
0.0955455116042003
0.0210881179672242
0.343411279695943
0.0834110574161855
0.145305533760052
0.172659537967945
0.828765463724721
0.377995416692215
0.375234477415859
0.419300896423181
1.69139780719991
0
0
0.458792924025261
1.32522166958876
1.54598072877002
0.173059909141557
0.176853896765238
0.987643940721455
0.0200737536078464
0.236662148209177
0.140245944775927
1.80791263522008
0.12004256925303
0.141074686352113
0.0424778165069597
0.192358983092447
0
1.28450431050794
0.108258670686496
0.0279321389725737
0.987536974374507
3.93980224286531
0.49993832780865
0.0882625472548852
1.18155069612033
0.561911307298544
0.245428795061002
0.37853239705953
0.409946551967892
0.142208849012661
0
0
1.57996371359661
0.162599165180552
0.266064922541545
0.26496800370353
0.285563288758169
0.260550741394354
0.372440165128239
0.106241460813806
0.455353589244964
0
0.695772611018413
0
0.180157102588794
0
1.21887299094817
0
0.18604783415833
0
0.864566705833454
0.474096372493761
0.06942025015735
0
0
0.950581917418958
0.567499371700364
0.0800260845927028
1.17594664066388
0.102810842450651
0.252290753638476
0.621112603692666
0.147170425332035
0
0.726966066415116
0.312860220486868
0.14706318505597
0.0539642129116373
0.0102769712125337
0.932652178806904
0.227221004933995
0.177562611500377
0.45454504723449
0
1.27660891936699
0.280939265302948
0.306162258229449
3.47332985854462
0.0557945432529436
2.40354746000816
0.144279083101992
0.304102410341329
0.173234823187215
0
0.223378973241267
0.699786680452803
0.638168306397745
0.884439792539922
3.89560241538675
1.04537169967995
0.0688423380064478
0.799430200352049
0.0826967592997789
1.1629537848487
0.526907004177929
0.342505114125686
0.387894377764155
0.399632590750912
0.43978126468653
1.20901482459976
0.1700807994809
1.2733789116038
0
0.176712033915805
0.381358645395665
0.145216148030784
0.343514657167361
0.435880745954989
0.145937600575735
0.151169923725547
0
2.72781319266153
0.729550589459279
0
0.909757409185829
0.0197166324735463
1.05095929026368
0.0934507199074233
0.021560849173909
0
0
0.28616290007642
0.278568671287303
0.219832832946508
0.0481255384170254
0
0.662699756605036
0
0.419076175721102
0.0490617666877711
0.851506307977331
0.0474202862915831
0.326658976486669
0.442887291308125
0.277076515671922
0.265706023885002
1.27176234785424
0.0569241091848198
0.159941560358845
0.0134079055506504
0.265367182086663
1.04688149774546
0.189803935926193
0
1.92208266483038
0.842709485985381
0.663068506627951
0.534776021615698
0.605208470035279
0.245568203367441
1.48483181188334
0.052380358094922
1.52736759587737
1.10445446848257
0
0.180847807126042
0.686004254369152
1.43593093032098
0
5.50755661672349
0.524284772833369
0.0670316373060587
1.46741513469573
0
0.0080530294185337
0.372805223018702
0.942288432215946
0
0
0.125769032548988
0.812619160399493
0
0.878002923333156
0.645200763369644
1.109208071019
0.200533437779541
0.0694332153055939
0.151581658683369
0.285451280144855
0
0.0660263250379103
0.545404337960122
1.04189996854154
0.0615458772813895
0.0707243063097849
2.66590801219769
0.173203573969374
0.330840407677783
0.7291447299624
1.0339666988948
0.727108416378769
0.70985942481957
0.368955036803982
1.34500286304649
0.0547909481782654
0
0.0367176528349091
0.396580292687702
0.0707756838464775
0
2.20434515024942
0.999342393208622
0.52174117740168
0
0
0.140677953532418
0.766811833154748
0.00619649946685286
0.0995236535275126
0
0.028530655638292
0.805502845872809
0
0.676803021101762
0.425865448798561
0.0870498445479484
2.47479830223511
1.1514906581553
0.433491295750855
0.076316599578206
0.197920194081462
0
0.458370203753816
0.127932466299342
0
0.0920956038245322
0.472329375941626
1.22340744801551
1.00026202102379
1.10672500665055
0.0109306775134996
0.019121459228586
0.108684863695544
0.0248034455138395
0.101355760119247
1.1775527760775
1.26562396842399
1.09796629298938
0.49447206925754
0.118533378610948
0.130308185974229
0
0.205248206600629
0.0210405203408754
0.27215281280246
0
0.0327640406369483
0.156405425092203
0.625114912683557
0.254782899869383
0.0530587010030672
0.351062286493402
0.0308220063758426
0.462835298651726
0
0.106279518859765
0.20640858302869
0.0339855545453247
0.547920553871734
0.366488733718825
0.64607218260295
0.429084235995163
0
0.895007821711829
0.233858045249917
0.375892441496717
0
0.490334164951889
0.555339146989525
0.0713131263079276
0.0951118209009678
0
0.459038078968831
0
0.576092535917496
1.62208710721325
0.194941352063324
0.110193051217493
1.68928047902949
0.0298513889332526
0.176549842431257
0.0592512487046974
0.0516521625174278
0.123195059192597
0.42290097231438
0
0
0.122283662538848
0
0
1.60608931380693
0.761880631336908
0.492911048939561
0
0.272493260564659
0.460389157978568
0.135959957384443
0.0437374618287549
0.0803699129968436
0.626759526058379
0.220304989969634
0.570900166742661
0
0.0183838629084789
0
0.0136483742259657
0.958657452351474
0.0869416105795153
0
2.63223126667941
1.20641961767603
0.0609013415999016
0.0515901559124359
0.077056503064
