# Supplementary material for: Genetically Determined Variation in Lysis Time Variance in the Bacteriophage φX174
Source: G3 (Bethesda). 2016 Feb 22;6(4):939–55. doi: 10.1534/g3.115.024075 (PMC4825663; doi:10.1534/g3.115.024075)
Supplement: Supporting Information [file supp_g3.115.024075_G3_2015_024075-SI.zip › Lysis_Time_RMarkdown/Lambda_t0/Pairwise_tests/m.323.m.324.t0.LRT.LR.boots(2).txt]

"x"
0.907411890329001
0.612301427644809
0.512656948349729
2.20650583138348
0.275691915813752
0.413720167699921
0.629532574499251
2.88114787961661
0.501725763722447
0.105187998571921
0.358177532774675
0
0.103187215877256
0.880112871832068
0
1.43509534215673
0.941556836483301
0.028029095307204
1.15236327974588
0.15448135039378
0
0.775534278378586
0.0347984960108647
0.182281271606996
0.217534693112555
0.397443574011561
0.0281898149452786
0.218504094097398
0.657183739286438
0.00998443200853671
0.0793098057766315
0.198561762301324
0.218283860158692
0.58000111791398
0.191298841167679
1.75791186530421
0.0178900085199416
1.01633619384808
1.54109007089477
2.5087993103545
0.153383476593035
0.198983282081031
0.0957410468252533
0.11439211561509
0.0344206404323586
0.922514254374846
0.511496481507663
0.0142559248448038
0.206848497483008
0.702051086759525
0.0836145180131211
1.78435680069805
0.0651276950058559
0
0
0.0834616746438996
1.46268292270673
0.101054851221022
0
1.932990297353
0.191449178260029
0.442380678693894
0.132767684227815
0.0960354476669636
0.0358427752070156
0.331745677499327
0.0421047086218778
0.207166106072748
1.23461737307679
0.12919745852281
0.144135874672429
0.568514007765998
0.409035905986457
0.894371906165588
0.0133455491629206
0.337416029412793
0
0.201215955445491
0.404732888374383
0.155471474918556
0.410140001813659
2.28429599241616
0.22337170196414
0.0197970134531715
0.39606343754366
0.726874077770617
0.385239174587184
0.339367822694157
0.0245232006743663
0
0.390618006063619
2.90171738218532
0.687874156633768
0.412238850476797
0.325830609177672
0
0.498833958418913
0.622951642406349
0.00463324842468182
0.286819100822413
0.181098493981438
2.7308920186095
0.0105849760913088
0.0238186185036966
2.0081667292099
0.00707686142720831
0.559167881090445
0.590583989435231
2.37943370225628
0.837180076364348
0.884745885820394
0.472544964395979
0.941569700340779
0.136897580430343
0.218422587452949
0
0.0843069220107964
1.1544135045234
0.886182403183398
0.0183610566839434
0
3.02156654600657
0.0222943583667643
0
0.397160133436159
0.466444347940012
0.0142854476135881
0.423443666930552
0.0608342983797456
0.732229844462267
0.43406098438453
0.791928126355799
0.0368396429770428
0.348060064536583
1.07804979272981
0.359136347800188
0.272765667977126
1.45028718789314
0.218161206869127
0.0801240400119241
0.587051495902926
0
0.0142035088913417
3.48241909207792
0
1.11387780088307
0.718544409466574
0.419095808107727
0.668615609794756
0.904584116922763
0.00762309697142882
1.14965016003384
0.468292380710636
1.56242466241423
0.295048780374032
0.136649777870616
0.859075800904179
0.725608857632551
0.00406364932263159
0.0800186351631282
0.0999841789175662
0.0457488484062196
0.468024518616346
0
0.176327680402721
0.582679596978494
1.34315463670271
0.784155055413237
0
0.363026063581003
0.389053105047594
0
0.0401891561130014
0.245544888404993
0.058064861966443
0.0226648343079887
0.309802456839861
1.47041689874038
0.200305039913133
0.0232832974359098
2.2976496263127
0
0
0.0396571857018557
0.0831221997195826
2.00234620801126
1.24499946432348
0
0.105275923041631
0
0.493874932775952
0.552115187390882
0.180569317232312
0.124198812134637
0.81261262893679
1.71298644353652
0.447600783754183
0
0.0240352648243061
0.290195884658829
0.156806884126013
0
0
0.545687476274622
0.530245831456341
1.47218687854746
1.1846687330202
0.558544036437979
0.256434462519223
0.900226086324665
0.154368115413206
1.9208337147939
0.349177781588082
0.490480415639752
1.79244058944272
0.329521933171293
0.613369524650579
0.0135229424481054
0.515635830794793
0.929726468928038
4.04959242088722
0.145783551753084
0.0172937569651594
1.52611348741965
0.103046111959145
0.0932685555944204
0.596418274477799
0.288001614918926
0.0755677975669755
0.0111206768080478
0.26774069054494
0.249823585511479
0.270218457880844
0.8264924186239
0.327488677719543
0
0.969752762476219
1.08684804152682
0.913543767186127
0.294660222637106
2.01615782108598
0.100576605865967
0.662712936700927
0.129170483418761
0.072582998141911
0.332469637341887
0.350089475116931
1.53126989652185
0.181632997547524
1.01309500731463
1.02597891794244
0.0414925753979105
0.416588421980578
0.255416874772436
1.87107653427631
0.124722049276613
0.890136150675573
0.0492396537578657
0.0331821751496477
1.65452738750059
0.116637967673284
0.0284969895457152
0.232508496987464
0.289702490776108
0.0663267263648777
0.286597995726197
0.0942272579450218
1.38427776328348
0.226015686344738
0.625671284535315
3.55942592517425
0
0.0251427188737239
0.487192292458531
0.308813191807531
0.0269781313367048
0
1.5156592172051
6.86313734437755
0.157856791279698
0.0235868282944125
0.240920338975684
0.039657552795461
0
0.182619716339616
0.132743239623323
0.0232717867384054
0.180262945564891
0.0212053841780744
0.02235670747325
0.171740424244831
0.0726845385429442
0
2.06123442465258
0.759857408928951
1.18012774856686
0.120993402458566
0.0889279970845109
0.0304243675699354
0.54657121271174
2.13636395149308
0.540960880623686
0.00286945355355783
0.250639480249959
0.189720313686905
0.323228758768948
0
1.45557045592494
1.20861616466453
0.0260722893146976
0.896786700775351
0
0
3.25224318290583
0.422556276661396
1.005097097006
0.691079638608073
0.200667291492039
0.0323190940741256
0.0316797836092064
0.372945278490761
0.217068339417096
0.113919457048667
0.164285790791666
2.0447988547769
0.113374308580489
0.602987911023263
0
1.09570745188813
0.131190395170961
0.0783083869261532
0.0289350082849751
0.960311523899691
0.714328884409667
0.114901377865635
0
1.60929925187168
0.0955320472945118
0.221939109112611
0.0665833875968929
0.615181917825169
0.01748656191279
0.140751245049728
0.00663150018118586
1.80158386501
0.12041507526169
0.0337463407465179
0.978195326830701
0.271700070068732
1.21309009160819
0.644905998305944
1.19145802267809
0.0767409434898241
0.229907220158395
0.148789607884112
0.518692435562684
0.401072811622726
0.0317553461686657
0.14186268346316
0.727096232264387
0.0928392031229919
0.15728565709702
0.282254309393011
0.0994651694793447
2.53865200786709
0.0237680680567109
0.0649264148893849
0.885362811790969
0.361475254937602
0.540569664449265
1.66844175370909
1.18554184942883
0.769340426513281
0.235518851118172
0.116317381897829
0.0962464683826738
0.00689583859855247
0.0618355235476429
0.49158005692027
0.0328846397858342
0.0836903812194123
0.872770751850339
0.417482535423915
0.758321012007343
0.183077290501217
0.518750075585899
0.193721724659952
0.477342687618091
0.117619428142689
0.419309417706302
1.08442546530011
0.0525819900108218
0.296646808447235
0.891789813205946
0
0.53242019461527
1.46570602932167
1.09812857420383
0.120497889308922
0.214209106027795
0.352475772979005
0.00122097536166166
0.379331117019433
1.52153277197556
0.0958081454302828
0.0609983512704275
0.87853235683599
0.727506530945902
2.83035655434594
0.414035826915494
0.162379393906008
0.065239233886075
0.873412307695503
0.508474700000875
0.310689446229503
0.00704434874171511
0.135110848805937
0.0891076137038453
1.76371726506699
3.37384176219115
0.076647102611787
0.120669220038906
0.0844515384067108
1.79200621320922
0
1.48873379026605
0.163041607555101
0.192456873029244
2.57510169844625
0.52380708125969
0.24125990297307
0
0.468421810710254
0.0731723303798617
0.531134435866818
0.0122942462111837
1.49092930524421
0.327188984654299
0.136875682610707
0.499585085573813
0.220208501592765
0.218125794250511
0.0225999559253296
0.215406943717824
0.796071190861483
0.379829940670163
0.0242934497904344
0
0.048075181527679
0.198636133007994
0.0232104122892451
0.675780920964428
0.198947296370875
0.205129086703721
0.18886658417216
0.0314336286043613
2.37119361502312
0.0243141340756665
0.830385696330836
0.165970145109213
0.0152237026521789
0.184862948931197
0.00768935559744932
4.19076207007004
2.72498152424396
0.187961642110622
0.0465686754125727
0.708286451297226
0.780913027419786
0.00530068147884322
0.922653351573103
0.413334731271505
0.365880978713506
1.55085650409848
0.382885444372334
0.133121702233268
0.0306411217831055
1.23327183858845
1.08029577701086
0.00252156166141049
0.858006645649425
1.1194910187088
0.123319875993047
0.0304376932109562
0.501446722291575
0.783446784897251
0.161798299977249
0
0.0423615771020991
0.855576864860268
0.0947624968586638
2.38988377950596
0.52658683778759
0.153742977787488
0
0.588624099473293
0.0193517058765451
1.00263261913761
0.095778696776847
0.231666026056928
