# Supplementary material for: Genetically Determined Variation in Lysis Time Variance in the Bacteriophage φX174
Source: G3 (Bethesda). 2016 Feb 22;6(4):939–55. doi: 10.1534/g3.115.024075 (PMC4825663; doi:10.1534/g3.115.024075)
Supplement: Supporting Information [file supp_g3.115.024075_G3_2015_024075-SI.zip › Lysis_Time_RMarkdown/Lambda_t0/Pairwise_tests/m.323.m.4B.lambda.LRT.LR.boots(2).txt]

"x"
0.425023329421265
0.16159100572429
0.0781317694825248
0.0945813447399928
0.115912690081643
0.0944472396426477
0.948491734378251
0.258871734201932
1.25458519763055
0.75652743941049
0.0304136790252301
1.876928370992
0.143449416973453
0.207716976660095
0.363784178529727
1.25058018831436
1.46928127832985
0.153898075690449
0.000700504986411943
1.93894652640722
1.05961936201373
0.174618445348585
0.0229811506777651
1.23693608018027
9.0549496917447e-05
2.07981089051543
0
0.154222854901491
1.21584379659384
0.138478207613616
0.326959555234112
0
0
0
0
0.10816373474745
0.0208621630661696
0.431007748837658
0.712281494761783
0
0.163529754204433
0.0429581054238497
0.476061850940482
0.0919012294469894
0.200140076210914
0.225932579816742
0.485462354375954
0.000396557486851634
0.286297269001864
0.779887373889835
0.104821307565601
0
0.0442963611960749
0
0.510143739807631
0.775752634550884
0.416272051649685
0.152191470161313
3.26788154121664
0.745652766562557
1.1915881088816
0.0726249548784494
0.632299751266828
2.29388276910367
0.0928147925826579
0.806844402637523
0.219723074125795
1.10521230239243
0.802752936076729
0.163144269881684
0.106141657888145
0
1.34892576534673
0.122123030438388
0.0737496731717329
0
1.7471097325033
1.03050805524401
0
1.41061212714811
0.103480516780735
1.13448514202349
0.00829059845148095
0.121784763892606
0
3.27226916942516
0.175102557174455
0
0.824458564482882
0.251179036454459
0.0967175628241534
0
2.76907464430201
1.15672763278434
0
0.102631158112956
0.0140413879486232
0.143931555424501
0.103821125455852
1.80727218753162
0.110070708377862
2.15493779402982
0.23177755884501
0.0242229571509824
1.49339948356425
0.242667647187147
1.26562393751925
0.180903040671581
0.426070236811086
1.31014309485806
0.733998746482769
0.241584439942983
0.883189005603583
0.6715199436386
0.699787014698245
0.95104789959106
0.811078751261618
0.579998496029418
0.0351014037094046
0.483565620913339
1.93589465778729
0.144232365578773
3.27620600970829
1.49017901022012
0.216248926686717
0.19350941747166
0.0235957397841275
0.0542233767078528
0.310043280663422
0.0771410873542209
0.979652495583025
0.780203773600078
0.482437017218899
0.0986785998422306
0.0750190940520383
0.330918772357109
0.195049937425551
1.1260200961886
0.387698264842072
0.595268857241251
0.0809733809663271
0.0317182937082521
0
0.497505239161455
0.210455405700429
0.0362209523116235
0.377349426534522
0.359453283973721
0.0896769028740323
0.0010427987946855
0.00775636811795266
0.0309669630200915
0.0827206310460724
0
0
0.400666245018044
0.517541118999588
0.778526004277921
0.875784868740539
0.749139605611674
0
0.561502867450713
0.0202842623320407
0.398321919800424
1.21265950435992
0.653242120928837
0.116567043156806
0.032382029373025
0.972721246177741
0.176017172514605
1.44065404247914
2.27157528612815
1.48407768751218
0.271387112664797
0
0
1.09952731651879
0
0.819769518934038
0.770062407229545
0.0421480732611599
0.276729401254215
0.64058504709476
0.154755476797902
1.01004210210112
0.267989694495839
0.11816859250257
0.0340571378742993
0.226670586865907
0.828325626867525
0
1.9231737399914
0.0179427047987701
0.50954768210579
0.276821168863535
0.820802889916308
0.401613618615727
0.215378592423122
0.155763372275317
0.550396404327955
2.3642028105898
1.55737901032649
1.99111822651889
1.06673920057176
1.09941333669201
0.0111528565057597
0.0231676610599152
0.46081701382866
0
0
0
0.113434924053649
0.248505311959491
0.0341678398988279
1.22638076175576
0.184571397258765
0.105322978952472
0
2.98643947907829
0.0432747430777454
0.0110896731991375
0.0553689998162668
0
0.00379978363264399
0
2.15892825794299
0.0343779445998962
0.488576156490524
0.00250122876826708
1.14897468733704
0.424973875883154
0.211996941825646
1.28179248415671
0.00895640252969088
1.90913949187626
0.763539290840129
0.0109053412587627
0.788554096990083
0.134648797451916
0.856114230036951
0.574916002322254
0.304276395532213
0
1.85249474405452
0.718903685392092
0.260108149769223
1.3412804109422
0.0908645419303866
0.0119488045286289
0.0292069370510148
0.0719151684852477
0.265475547756239
2.43415338891151
0.0821515482671202
1.72865883650303
0.0422160345417524
0.0255013459927227
0.0981821753797476
0.0214731218562747
1.14987207146839
0
1.55236300213483
0.669116349582453
0.010677048712239
0.528460891841519
0.369242636400486
0.111198958735429
1.9533019918664
2.36856345977435
0.0631039975865519
0.206574196774682
0.205245522579503
0.0984763627445204
2.90561480181225
0.032782696521906
0.429006437998908
0
0.508022948645021
0.645926389862552
0.365319519815728
0.043211373788381
0.0343874623047213
0.893521727049233
1.38006187868797
0.0615700132404413
0
0.570647338642345
0.0788163821956687
0
0.0168683401135468
0.227983558475785
0.0968716118853763
1.0050693880234
0.642859843098563
0.00164319568176552
1.09385576829624
0.0871014612268368
0
0.354543159328671
0.828770477669877
0
0.667882232618467
2.1666772387872
0.122806607474217
0.319947185576154
0
0.998850880144175
1.31090512822914
0
1.74063604910816
1.16971960331097
0.00201936324941698
0.780920480206021
0.432270684017112
0.576533690284464
0.571280376581626
1.06341934958567
0.483896088947631
0.499386834357495
0.562908592576434
0.237761531320189
1.59599012060619
0.142666691655791
1.67319311066399
0.00856067380016157
0.175540757978467
1.72190210670442
0.448118944587748
0.00422003043860286
0.096470136443088
0.177953293328301
0
1.38993204812829
0.495159033823484
0.27458444874776
0.093776651707401
0.902864386440172
0.919653848459859
0.272135376409835
0.190437647909675
0.660504031426228
0.130276661711093
0.0111432568451733
0.0585272386482529
0
0.234743497466184
0.0063518154332769
0.000583261881274666
0.787093775898541
0.46589409377367
0.55033097301623
1.60274892385326
0.158618691210336
1.07803456861262
0.0868862532951198
0.202513976373723
0.247316120516416
0
0.61287254992277
1.76713183466074
0.0826873277437699
0.0805066400754413
0.850657966937206
0.244393471073067
0.842525807655647
2.46523298612072
0.192747757916038
0.888774262139179
0
0.97414439109042
0.332592271285478
0.464749769616105
2.5820064255505
1.31231204280067
0.274998422658939
0.110507808512182
0.639519683445201
0.673263427432232
0.231677348630967
0.0193579884316932
0
0.106619813108068
0.587067046730965
0.00858174218757313
0.253772410655415
0.179758417598919
0.0893596122109557
0
0.965991817863539
1.18039828357541
0.180096047552297
0
0.0119110828740645
0.0355654555360161
0.506010444366666
0.260048154339643
0.599342026841384
1.91256454388133
0.121895623802402
0.245874851231235
0.179661151227833
2.7309919069026
0.0330477748982503
0.000583662928306694
3.0933131956524
0.240920842706828
0.597743102296988
0.0980267551229872
0.665708426689321
2.55829945135838
0.131914906721136
2.31730317493248
1.97081391252556
1.22466056973383
0.483505669182534
0
0.0173787966143664
0.136765494926522
0.262719110515377
1.26095368440065
0.103491948967019
0
0.851843297792925
0.37049184940696
1.68635157741704
1.12306579201822
0.833257178939846
0.102854695568681
0.0626453296928275
0.160660061936483
0.156480097734686
0.00607140561214692
0.024497109680965
0.218408750402546
0.792514321389319
1.0892341978124
0.0285444447915211
0.189483856410675
0.312205850754594
0
0.0453254140094259
0.0245312223012775
1.12388344246892
0.673946089799415
0.461309845052881
1.0981425466
0.975361268683628
1.56598690907782
1.261587974669
0.842305589319494
0.349829950207493
0.345777734758542
1.13164976947593
1.42316566479525
1.14261272255908
0.159624327174186
0
1.32377001236762
0.165812652222826
0.267782432071499
0
0.25662339201449
1.18812179350277
1.61326262194132
0.195020577754121
0.0907253083527735
0.188367742119112
0.48120985969183
0.669280200257447
0.148419834466665
0.712093841234548
0.0227198792661625
0.469037989549633
1.15958927868269
0.229296329508543
0.0203530094583471
0.27577081459043
0.0522091093177437
0.173255407306044
0.379459910222295
0.218521139781046
0.147405961848392
0.816703297297465
0
0.0189768810236046
0
0.579640959679807
0.252255444981131
0.249083535538432
0.108872988354108
0
0.124237762040536
0.017818293191624
0
0.322905881389715
0.162727704642066
0.0396751164100237
2.00976109443769
0
0.0586056662562555
