# Supplementary material for: Genetically Determined Variation in Lysis Time Variance in the Bacteriophage φX174
Source: G3 (Bethesda). 2016 Feb 22;6(4):939–55. doi: 10.1534/g3.115.024075 (PMC4825663; doi:10.1534/g3.115.024075)
Supplement: Supporting Information [file supp_g3.115.024075_G3_2015_024075-SI.zip › Lysis_Time_RMarkdown/Lambda_t0/Pairwise_tests/m.323.m.4B.t0.LRT.LR.boots(2).txt]

"x"
0.513064127589018
0.217265196494566
0.600612569177031
0.0757361225782347
1.58806651914131
1.99004258515737
0.0253283360182763
0.0268728439584152
0.175904308651241
0.222425762570595
0.506031236775698
1.32313497857513
1.03604206130336
0
0.532397082781586
0.749762835567992
0.189156336979408
2.35928406081092
0.131351724306342
2.42021573104824
0.0377659410484625
0.401014292322429
0.70107310221988
0.190083041032949
0.712355438576822
0.361483041507938
0.416466108104487
0.561673289508235
0.191832272122269
0.592429186795584
0.0547078433402817
2.51253031831959
0.470460018948529
1.17408765104256
0.499830166462743
0.341230157231337
0.08572573747972
0.536947340326094
0.229012825851044
0
0.313986702944419
0.969849694077652
0.0768605317007314
0.798831194910008
0
0.594002942093368
0.447824242605918
1.8248804435558
0.217363224436156
0
0.191661840116922
0.224489528490949
0.424346647902439
0.45322217195951
0.0582508301086477
0.510544683020498
0.211830509312392
0.435005815815316
0.0547191375719649
0.732490513241203
1.93896661341626
0.773266894768824
2.51597122894327
0.0992148585821724
0.0626181658644782
0.392043379560789
0.00781641240143927
0.349028664836567
0.04112177976873
0.766097279954067
0.0624876715910432
0.612488789691497
0.0591503579612436
2.01063154926646
0.259427219175222
0.774424441004442
0.529950305520458
0.0192596992428662
0.456644486449818
0.0557103480869046
0.194871281737562
0.522940019408622
0.00597710413774166
1.3662741552767
0.0918685679268947
0.041029514439856
1.96619512974371
0.085557170714651
0.340352099079382
0.34181046767759
0.622346037034674
0.115597263478207
0
0.432710107935748
1.23390550992957
0.41605898926673
0.167335881693361
0.747575037640217
0.0963960815102496
0.101810827671727
0.0158410761570735
1.84639259104358
0.109752706255733
0.193802743533183
0
0.0226435653613635
0.156529857771716
0.00185606610631339
0.159001240552016
0.00266820044191718
0.0258533622022128
1.89332177993879
0.426267189975135
1.83847904081631
0.0371019293822883
0.915968087788883
0.830303839068108
0.13808215493998
0.270565618234116
2.56706466035837
0.418615478169897
0
0.0024794640154937
1.14039049701154
0.0866979676171695
0.521298157588603
0.305094587419035
0.677988772500669
1.64216890330999
0
0.336864140833086
0.0955346521833462
0
0.0341306472635097
1.11201966533736
0.635966470635822
0.418260208360948
0.0226678478829854
0.273730144333683
0.105928476770032
0.137794293856928
0.057033628056729
0.494770306822829
0.235006155872099
0.273258180187213
0.0238136913815765
0.432844435266986
0.089945177992945
0.0858382881793318
0.449573446325303
0.388558013141164
0.756440159691806
0.758759249047444
0.0688220085787634
2.23858580383512
0.0234098825230831
0.986260649682151
0
0.706583372162925
0.617568232713836
0.748106812840831
0.47187198068923
0.00403247326494238
1.08032178886424
1.7440374533661
0.501619079595287
0.0222546126380507
0.608322053945699
0.0121275476478786
0.424026999854846
0.100565934610813
0.719571488063082
0.941786810123631
0.216209777973518
0.000558101869955863
0.213781050982902
1.05840864441535
0.121819628840569
2.49998659157552
0.0149975311501294
0.207688643176084
0.375229656793465
0.400177748601607
0.149144201851811
0.362760408041481
0.178713204721987
1.24046678707526
0.577735625353739
0.12754394566457
0.777270693933929
0
0.0147508717741971
1.28387219039297
0.0138266489231
0.910923412459454
0.113260014730656
0.170736769588814
1.55304787886723
0.185923252880684
1.84746407165147
0.400760255242801
0.390552417074332
0
0.35918040348065
1.75850969689583
0.592035013775046
0
0.276821539068067
0.00584360736581857
0.63956728738026
0.0925801792100174
0.464430903742766
1.04773323818767
0
0.0463989770000239
0.120481105645126
0.94493947533357
0.13160533934149
0.167733782677317
1.09560462234117
0.0838860971873601
0.0587334329515556
0.112817624246532
0.17403093989725
0
0.231456662332562
0
0.150110725548416
2.59104822980743
0.758731286342595
2.40464780013411
2.41969326457604
0.413750626470801
1.22933656785017
0.0726055980356932
0.0406682652420614
0
0.152331798916407
1.16839039239375
1.38452781832683
0.229389653321277
0.0128483125258754
0.0944775030674805
0.384770230976301
0.112791094828026
0.609958402500581
0.407329513068532
0.499531807113954
0.206855408059312
1.21210316825568
0.0428261796955098
0.232880751275616
0.343748973180425
0.0169293965212773
0.58061880227126
0.119073855365116
2.04516158362372
0.0872570169796063
0.327017656058104
0
0.098503130059612
0
0.109473079137956
0.584803363832123
0
0.0088735367960453
0.0655957593682501
0.0303670557407827
0
0.926817358412279
0.140418976658623
0.0605990652261426
0.898408626408013
0.699308348172735
1.0465790837435
0
0.709532489050673
0
0.0910746964536315
0.35771193920209
0.0038011949528709
0.104792523024287
0.130195971996216
0.0988601912431477
4.96135465534633
0.177610664311658
0.000882566794189188
1.35137479235613
0.00663689826501468
0.0242499302175929
0
0.734070233074988
0
0.290790714647244
0
0.451436537107838
2.20270515204436
0.354447432326197
0.479695642494335
0.388093835048949
0.0777153664473644
0.154066697649057
0.502075765184372
0.467214730197838
0
0.118005420575798
0.878888129542077
0.316311448958004
0.485853826410221
0.0635878499031151
0.0109415478039523
0.421321087542196
0.00702155718590802
0.0307922093491015
0.218828877646501
0.361913528167861
0.549377314195851
0
0.0236043092017439
0.709888963141736
0.105658255948299
0.148919789169327
0.282673938492053
0.66179345962081
0.075123391745251
0.239118264841693
0.0220176417035987
0.112714522285273
0
1.00657509298594
0.837068347340107
0
0.0166592096246632
0.25419758023861
0
0.120742549087026
2.79390708195876
0
1.33904703171129
0.109221473482251
0.0159764717340067
0.228765217857472
0.751063751420475
0.441204504548296
0.200720437027428
0
0.215268060324831
0.187144482132624
0.0673329766258348
0.0180223189963158
0.7540976095313
0.234180039289242
0.00652394876181006
0.0618316278586235
0.910715489937729
0.0875034066407352
0.124782121769101
5.37096593926412
1.47910482179441
0.0437121872774924
0.418289782172053
0.088116588980256
0.923851763443679
0.093896876991721
0
0.231533918674984
0.076149539972107
0.989968295434949
0.163637693888631
1.04470989851933
1.36499811219636
0.130503073675584
0.0124248429012255
0
0.0338519180093044
1.5028338102203
0.296637637238462
0.52240871920003
0.0598509116474588
1.7175873265835
0.167255387181228
0.163257127216184
0.603065475869471
0.739470180270416
0.0238814539903274
0.454606169729686
0.0377235959189193
0.320692948382657
0.0789507924537247
0.323013690282664
2.01461655100525
0
0.250276366704099
0.7430817158845
1.55105963095889
0.132453789862552
0
0
0
1.93927477907408
0.261563280212329
0.754177418591155
0.00241039282627753
0.0565275109093477
0.224240271297049
0.0339859911930489
0.0138952043034237
0.491835279421537
0.193958673508007
0.697678181098695
0
0.575645711698712
0.168052121993753
0.920308058036085
3.29095288331098
0.170432768685316
0
1.98510350723296
2.03575877020944
1.29269144858785
0.894776272976003
0.184092487055409
0.307106698110715
0.772154345449735
0.0542081161696615
0.657918611693447
0.0689536968196762
0.11968007555646
0.332252307637418
0.574747780902953
0.394298840387478
0
1.64910710400181
0.963646685788603
0.0275265198371244
0.127049904216904
1.65049044149134
1.09885676908112
0.0654693532760575
0.601936906936942
0.462430874069128
0.592951311624688
0.49079004037128
0.115751718452088
0.198692982027183
0.404626067873949
0.708315896817851
0.673220139373484
0.339065987956815
1.19098282497572
0.07362215779699
0.00210519257115038
2.50764283984313
0.754479497414991
0.60320785497413
0.0847355266871546
3.11092540167141
0.0975904268289582
0.349224733719666
0
0.357375605097388
0.207557043760289
0
0
0.0245156469672452
0
0
1.04003957396191
0.621597247048953
0
0.0641061756161889
1.00474798519883
0.274616483107252
0.0119192791789828
0.0681519942526165
1.45780851240841
0.0350747316249453
0.440331672874834
0.244589925210903
0
0.029023649972487
3.25872167871171
0.0617796924035474
0.053060478312716
0.436639056378567
0.79689443398297
0.0490352870563697
1.32324174187136
0.488381262955272
0.286017339632224
0.135553594613782
0.140036635201113
0.0325103274410594
0.488776811706941
2.07742336473666
0.183998360028227
0.239805660918364
0.119840608344589
2.31528428098215
0.406472617041061
