# Supplementary material for: Genetically Determined Variation in Lysis Time Variance in the Bacteriophage φX174
Source: G3 (Bethesda). 2016 Feb 22;6(4):939–55. doi: 10.1534/g3.115.024075 (PMC4825663; doi:10.1534/g3.115.024075)
Supplement: Supporting Information [file supp_g3.115.024075_G3_2015_024075-SI.zip › Lysis_Time_RMarkdown/Lambda_t0/Pairwise_tests/m.323.m.5.lambda.LRT.LR.boots(2).txt]

"x"
0
1.01316600001184
4.45356431303702
0.315794270588015
0.0825324687692728
0.777603731558543
0.0172039906332202
0
4.88065244461148
0
0.452278827868554
0.0268931312130007
0.305338265935063
2.56600038682961
0.702389660158531
0.0458901249230053
0
2.35217448548542
0.497946236673215
0.000973303565160677
0.170802752286136
2.31453868259234
0.00548448044639827
0.0282098495517289
0.134818399470078
1.10085322916154
2.92070840341955
0.925744090783382
0
0.303488158591335
0.0723880128002747
0.101372934695235
1.96944770574908
0.0848382784496948
0
0.0782767533904121
0.686179778067981
0.323446256284001
1.55778810653618
0.469596293924553
0
0.0229927480361312
1.41306122227081
0.00702539935900859
0.645803925159214
0.135915755639758
0.474179885691342
0
0.0330444932325236
0.1640732956281
0.0301925657770425
1.18968831143752
0.944674232945431
0.829925330330184
0.368568634977407
0.284137903460874
0.0745114869138774
0.252587997730586
0.721771412463113
0.361412657170888
0.149844548094222
0.890936906303352
0.249803031191732
0.229808760044364
0
0.00579373198456778
0.416474341226944
0.0883113071076309
0.101066843565491
0
0.226823241614682
0.44782556907353
0.103464628293011
0.260349778381737
0.831686272677814
0
3.38005233651518
0.795358320779485
0.148670258320351
2.09281177632801
0
1.78518253869277
0.0422565133000035
0
0.131482312477374
0.0241945146252078
0.075338229948386
1.71882181596686
0
0.536091745262411
0.676228268559043
0
0
0.588494638555744
0.120593195699712
0.159421423666288
0.734038645285068
0.152318448776782
0.0662552503437723
0.0519096877462175
0
0
0.463264543280445
0
0.463878809298478
0.288302320935315
0.125223330369749
0.0520543105276374
0.00320069615156626
0.61213424525846
0
0.0760641425830499
4.39615049453221
0.269675272351947
0.0546938489976014
0.0211296230467042
0.288816240769052
0.027928019497665
0.0254212894382704
1.06415441968556
0.0349409301134074
0.318915074641438
0.124996437969799
0.0817407134945256
0.640559596042124
0.0190988592751182
0.0835319635672818
0.0363347512644054
0.194413209647109
0
0.45913277244432
0.354288268679511
0.782472334941815
0.654794618386518
1.06229778744421
1.93801187006551
0.801080483183512
0.52682438215021
0.0440482434892147
0.14708454501698
0.613459038270094
2.2140568463422
0.348049809007136
0.0856628713146392
0.677310733849481
0.250074209640047
0
1.1652876740971
1.93764092000214
0
0.00918685999010904
0.0416264137628559
0
1.18500115848025
0.379545633612054
2.01821030009438
0.458617409751639
0.0432690089483572
1.31641261014079
0.0259804162639057
0.271178406382035
0.177654603734709
0.0934769304450924
0.653670620069533
0.967945581379581
0.717068781599892
0.515823628772921
2.96018286441841
0.250269183478053
0.795632479834524
0.55711621943334
0.0108192382771222
0.0879332751117659
0.321202171969048
0.266274141556835
2.2521141434384
0.0778558678738364
1.40834178933153
0.2639162268527
0.406968118319128
0.200809669959995
0.511020972650783
0.0153422781263544
0.0854797896760147
0.803562817309171
0.275566097439537
1.5913646208719
1.27188887834308
0.0291285373185701
0.2689410988703
0.748380525711184
0.33802535787072
0.187189318461435
0.228015021328758
0.0159383644768809
0
0.709706115395306
0.0198255252574313
0.171102992364865
0
0.16754126138261
0.912130710258168
0.19128692382003
1.38424310634798
0
0.442396502707368
1.42113474230473
0.393839660865353
1.1164846728131
0.0402331860925074
0.418385032328274
0.621361214095714
0.199154377854597
0
0.489123484238348
1.9807596447597
1.30033787712648
0.515006017781673
0
0.232474926011662
0.0365624942267573
0.0487223867762623
0.0813369087126148
0.100511214590654
0.445342848693713
0.128924530166273
0
0
0
0.127978341084201
0.367236301435355
0.118315993344595
0.0918417301720638
0.72137207933315
0.078512640093777
0.213194452937046
2.29424152224817
0.42213144417866
0.0647729189591359
0.960262633027128
0.483364052042361
0
0
0.0791213291790882
0.0818096893218012
0.134547457797396
0.185013555899729
1.50522036469829
0
0.304125384941756
0
0.0844790431690399
0.385727444615839
0.0472384009223106
1.19708825921089
0
0.0463099645047009
1.70668468836834
1.15308673968269
0.482162727874595
0.871318474815553
0.421235660088712
0.164330386864094
0.0313713222161027
0
0
0.542536910939987
0.00876121571013755
0
0.101857340037213
0.165737651554423
0.69206340632752
0
0.128242813225199
0.459051638330777
0.276586883110042
0
0
0.123882068062869
2.39451664489826
0
0.276910802631221
0
0.138020345816471
3.2867028683969
0.891546842790319
0.288154184491418
0.81303326070082
0.578713393676537
0.124975707069666
1.94860628963619
0.418381049803656
0.028866056641732
0.00843633112026509
2.81099376303291
0.144344267935026
1.19192004982784
2.47586926728201
1.49124583682476
0.0301981446083914
2.75604287642193
0.866143633968989
3.39239407201052
0.0655231400136245
0.0152300102282652
0.0466829135639273
0.157811233323628
0.109526450404019
0.0425112874705746
0.0775728040781587
1.61790728158462
0.310233837726514
0.0733078210067788
0.217207730201096
0.48720724931627
0.102141504836254
0.0613355667105111
0.172407242799181
1.48189543864521
0.257168367059592
0.0332764340573135
0.0821073776054959
0.724193579038399
0.105862492603478
0.195300207665753
0.0655900943767733
0.0171279844850574
0.125747891833441
1.03846467235195
0.2891985679139
0
0
0.216750377135327
1.61443955020331
0.159742399085985
0.361538903601854
0.626691213705783
0
0.47497044618126
0.441037867431646
0
0.73836994250621
0.774234914708813
0.736702968756049
0
0.820512346295573
0
0.412120765977761
0
0.000662344663055592
0.0494643804107113
1.17179475632889
0.0389503418953154
0.921174050217303
0.0226115971801732
0.744415595225576
0.377660974351556
1.94264524222586
5.8371849585626
0.0954116651907384
0.295018034756993
0
0.00186121641064574
0.227340130108644
0.191921997859254
0.0267539514460964
1.23670008229686
0.219504929533116
0.186561189371218
0
0.204150829096704
0.0254517582419567
1.11407149007516
0.00781700025891041
0
0.495218612501958
0.0715544000848354
0.142931463779291
0
1.05155886708968
0
0
0.14257032266795
8.79979406249731e-05
0.192618770180218
1.20711058385041
0.0106128940834651
0.111628381214246
0.608152704711415
0.0736578208973242
0
0
0
0.0857795406924993
0.800068655303619
0.325314722043174
3.97125310382165
0.161523496534414
0.505415532471261
0.607414850689963
0.00533391777412362
1.65802391036567
0.38553762611366
0.85415438199675
0.128906008597028
0.88256998796669
0.14910758627633
0.54141630909885
1.92697278457655
0.179128263313373
0.56607848189941
0.0442172966001522
0
1.46940216561825
2.06155721369947
0.542870098996502
0.209501918431101
0.0833757153264969
0
0.168631510251032
0.491476057739078
0.995597415236716
0.537324734408571
0.774649160782928
0
0.585924577813046
0.0861057066334752
0.0590035133612901
0.00599031784753379
0.244807023785427
0.267416209719443
0.0401078327349751
0.461656897226135
0
0.331598926942831
0
0
0.976228546286109
3.96140945713131
0.499316828526844
0.594361648856705
0.100506002304598
0
0.678016341658008
1.76584423159568
1.62178094259053
0.681663018337929
0.518458686015492
0.300233288594086
2.44059832390974
0.059136133009531
0.171972745699804
0.52629720772461
1.30096854494462
0.107226391285167
0.0473364988778258
0.307443966744302
0.151801009921144
0.00418019449068652
0.00551038838921158
0
0.107892911891838
0
0
0.00521873293894259
0.311662911676706
0.252223790192659
0.0794595653400734
0
0.0234704239669554
0.750529740449451
0.111812830277188
0.135021853390413
0
0.00162981252668715
0.105922252559822
0.00807143586325765
0.16827195068862
0.244527171874495
1.32187326991925
0.296958208484853
0.265245278738405
0.187448046840132
0.0285122691740298
0.0979603511553364
0
0
0.118798978395091
0.29303878619487
0.00464633373866263
0.277579969315696
0.0713479982389913
0
0.0767802519337693
1.95564150078911
0.440749478263342
0.115487736756904
0
0
0.609827890162364
