# Supplementary material for: Genetically Determined Variation in Lysis Time Variance in the Bacteriophage φX174
Source: G3 (Bethesda). 2016 Feb 22;6(4):939–55. doi: 10.1534/g3.115.024075 (PMC4825663; doi:10.1534/g3.115.024075)
Supplement: Supporting Information [file supp_g3.115.024075_G3_2015_024075-SI.zip › Lysis_Time_RMarkdown/Lambda_t0/Pairwise_tests/m.323.m.5.t0.LRT.LR.boots(2).txt]

"x"
0.307056535413949
0.892644784850745
0.0203261210724008
0.0287896535182881
0.00858337054370395
0.110894522671117
0.0299435296987554
0.467787630184318
0.997263357438101
0.39741889009133
0.101378568541861
0.836623500800158
0.329368143458112
0.222721742704891
0
3.46468904603165
0.71148513337414
1.79755007959341
3.47069469744446
0
0.159969394569828
0.457369019232942
2.73696010361766
0.0434471104111935
0.145762466103065
1.18383862394097
0.642888299628453
0.42517503834074
0
0
0.301268671729929
0.334745560209456
0
0.0271926738295747
0.392796090245952
0.716379564199997
0.0448728934931069
0.602498729819047
0.171758218748721
0
0.401326197441506
0.0200170390685912
0.0736526050321231
0.688051198946653
0.128376155080332
0.25164209692656
0.114697948342211
0.374852558931934
0.36198052248875
0.168753315207539
0.107930025587507
0.280473372557708
0.743392293371244
0
1.24978166180904
1.08118360787898
0.22923197661288
0.152903990229959
0.0806114946367984
0.243608064192415
0.29692675798583
0
0.15490742028237
0.0127867179394343
2.2372913286917
1.29264504206247
0.323860320559163
0.984267664873073
0.763168471642075
0.39344668065138
0.160942878544233
0.00813625307250732
2.72190781626796
0.248984856935294
0.0990106229550065
0.147984827471703
0.355856506676105
0.349574820326325
1.1367901608927
3.58665710084932
0.0147061361572014
0
0.279884937602617
0.0846171091701535
0
0.219840229904094
0.305865713355445
0.227391937914945
0.0274061734491511
0.218307136111036
0.712145282698259
0.131629396912047
0.0966174518202365
0.231229623245326
0.0421328362187978
0
0
0.519177828924683
0.102374906895136
0.548300884184414
0.170816109878729
0
0.273293183043734
0.673700910490538
0.197224535043176
0.190496537938316
0.07862196383428
0.000539583769125329
0.294079213237637
0.939965100466623
2.28687926237478
0.0443950728455889
0.0507148557309733
2.1883036082387
0.368768838078097
0.0859765788925984
0.0256545154406354
0.0530928939018622
0.0122424018124434
0.0425847339417942
1.10474802567416
0.0143819868933406
0.0787805866113445
0.200528368351456
0.0396549187125288
0.865108440722565
0.406879663234463
0.0101805392481538
0
0.105064967172325
0.540785002224425
0
0.0848654351310074
0.0858685559805963
0.124781240066511
0.0269288833218297
0.0749567638484905
0.19105392317374
0.133233055582025
0.107703828569754
0.647150140531437
0.668783030373902
0.0610284538061592
0.0604995051473907
1.04231200521542
0.30293373986683
0.192921312195892
0.239407743975391
0.0123663069190343
0.91471127777703
1.0129276218143
0
0.0579250636264987
1.82480946864945
0.044769783211791
0.92418303677988
0.253479289655161
0.499780046855847
0.0327370294017442
2.35597998764064
0.0913416139446781
2.15578474465815
0.107511866338029
0.79092872699232
0.532772650851371
1.47082340804434
0.198375333008244
0.0492089278792491
0
1.35987073281183
0.244676295060344
3.33628722084558
0.262518381192308
1.79020296013971
0.882651406946309
0.0763788513184522
0.0431471065036817
1.50393696608387
0.112893690123656
0
0.5588428185917
0.437596869013362
0.0115033159925133
0.98657713537682
0.0156079807661058
0.258365270636034
1.72727884392179
0.24625109390081
0.334853919980333
0.0141899648974686
0.0493558673715029
0.976340313087121
0.349925426126561
1.87089187651543
0.707452559531362
0.116077094315756
0.190617407058994
0.444530289597878
1.23453671751111
0.00176181371716666
0.254528012076435
0
0.0787248328001056
0.109899355506855
0.307282566871265
0.813656705095809
0.510821042112354
0.998405731775506
0.0432849770246548
0.313452764911972
1.33462393217894
0
0.868862810007045
0
2.27918825290362
0.0993514588989797
0
0.121162490246206
1.75803698548276
0.216329166407888
0.0290116889322576
2.37959639426725
0.0277523923004992
0.0452889234233567
0.134847642557929
0.0666412548606559
2.48450456861946
1.43472810566618
0.249086453459427
0
0.063144169664838
1.77798387766205
1.72692570597428
0.688264516047752
0.738224450185385
0
0.0263621479527956
0.0156312432991967
0.768625304343288
0.673681912355676
0.0982467306240551
0.501761044301986
0
0.888822138834826
1.08133567970543
0.00257496813583202
0.131070440664075
0.278065584377316
0.000837168873317751
0.0429005281557124
0.182734057405071
0.278407570958848
0.0165146813332626
0
0.0930774505785621
0.0736914812028999
1.2038233212383
0.0789502011280092
0.100491375278693
0.310232077888259
0.793126918228495
0.244557108234801
0.217475446683181
0.738648795738357
0.156246767380196
0.124153771520469
0.555315595280774
0.238426006062639
4.21031902577175
0.597842955300678
0.144245168898351
0.355743924476371
0.320034980204639
0.709360149088752
0.343556561354262
0.109202151369686
0.395883467978422
0.361352169961606
0.089379798851553
0.0864025561511994
0.268326987125135
0.0357761758356219
1.99009899109319
0.178251932779801
0.746121061413817
1.17219885210187
0
0.145147807916487
0.040979292702275
0.439916507904911
0.965088562093115
3.2968360829102
0.242199667657417
0.0392617224212017
0.395936151116302
1.84750488794111
0.348162886339026
0.0614355593332903
0.166979432206858
0.0891921311053352
0.787671735027175
0.00970846720571217
0.404658997973854
0.565884950771363
0.0407918153695164
0.665283937712445
0.0270366537757241
2.23873023469417
0
1.30278371989749
1.05737959802724
0.975664040900028
0.438678853933027
0.459783876413667
0.596493351900449
0.203918098663735
0.267054058197516
0.970200519035984
0.138315000813577
0.311078485867256
0.000521739326359238
0.190054718317185
0.0638923447665434
0
0.296317445830539
0.125791992139341
0.00278093664331891
0.432169737667948
0.00489957411605246
0.812951029533338
0.624449032423399
1.49781555621615
0.700011113113931
0.155772654205123
0.0132997564042512
0.255504574176086
0.306647197864436
0.0856030041758231
0.0369233019566764
0.249777825333979
0.164940088701144
0.0989856232328634
0.290076442351051
0.0364519953066633
0.578922430405555
2.2367832885065
0.404097589302012
0.352224709990026
0.702505578751868
0.282018370798028
0.744855526405274
0.366200336408099
0.269211792649571
0.0499469226494398
0.0288057274349853
0.446870703553145
0
0.00981350187225871
0.762358393457475
1.08795560064698
0.814963116014155
0.859480871581923
0.0590446996340006
0.970514013802529
0
0.0320550088802065
0.784928743956357
0.166397532337839
0.103251403861009
0.0533997303223828
0.175377093307986
0.0467079648647655
0.0556551866893074
0.281978479380712
0.307375199354283
0.126474714108042
0.0695599928864681
0.520334739063458
0.336775726503163
2.5911745563044
0.00387097551106308
0.892249988358799
0
0.705251649156367
0.526363281650561
0
0.203333268591223
0.0749235279195091
0.127715162852382
0
0.604355615033739
0.127927142757414
0.0168225075073565
0.232179091026637
0.0363365629368673
0.00152099850924969
0
0.369674942841925
0
0.746105975218029
0.344101095813073
0.604962917822775
1.47671180232749
0.465931236542133
0
0.36607419048056
0.772610654268533
1.07267237309514
0.744654824037582
0.020471259642477
1.66125940320148
0.129797316765348
0.0879514156450796
0.0902836410386954
2.53388594194524
0
0.0439489962773223
0.38299034095661
0
0.0543824032158682
0.0476849597078512
0.0851955798332824
0
1.10568180013928
0.0582314736757326
0
0.464474980455861
0.130232963311869
0.187657480342978
0.432211430705649
2.4786156144728
0.00276927433242236
0.167417680309256
0.185094190600807
0.183222348818276
0
2.78898577362332
1.67311621310824
0
0.0260176262174241
0.187519398312929
0.783798453123836
0
0.276408703820891
0
0
0.424202464001837
1.50463989222413
0.043849693495531
0.307655326958013
0.231903166807513
0.876039813919476
0.164135626883535
1.59131852895109
0.174732852328589
0.169115010714791
0.0664081658218265
2.02194294926608
0.0558132984267559
0.488896692642584
0.435881592819555
0.199035142209709
0
0.12468189981422
0
0.346804914581298
0.0728760411980716
0
0.123646211105154
0.021098929775917
0.316972732559009
0.195622685023523
1.08955487623462
0.0556458992541593
0.298211822103326
0.358474167770396
0
0.331324530889788
0.0126480269630065
0.373155663757757
0.199015538072103
0.165540066047015
1.35774351756544
0.0999119821290719
2.16123799596448
0.0564998071330933
0.790803067996194
3.47408717866153
1.33068196924404
0.219212635559074
0
3.85910613758352
1.03833541725976
0.00316081124685752
0.0906652901635425
0.725361796929406
0.215189611553683
0.00496922477242379
0.0507904554550578
0.261483316661611
