# Supplementary material for: Genetically Determined Variation in Lysis Time Variance in the Bacteriophage φX174
Source: G3 (Bethesda). 2016 Feb 22;6(4):939–55. doi: 10.1534/g3.115.024075 (PMC4825663; doi:10.1534/g3.115.024075)
Supplement: Supporting Information [file supp_g3.115.024075_G3_2015_024075-SI.zip › Lysis_Time_RMarkdown/Lambda_t0/Pairwise_tests/m.323.m.6.lambda.LRT.LR.boots(2).txt]

"x"
0
0.486866389719125
0.00349407919014766
1.19384066548679
0.372251401061703
0.0415513781280197
0.978791626848817
1.02020937201934
0.364653850343643
0.89831792061068
0.221364202160544
0.0238263411001753
0
0.315045451812637
0.101551256197524
0
1.1048148460215
0.568649766586987
0
1.26346851903344
0.573642375581528
0.127946443455812
1.66501514291531
0
0.0248492047679747
4.32764447425626
2.26642370727473
0.528840613316561
3.72858845121789
0.472108523183465
0.00716357926944511
0.532877371467464
0.645406017552773
0.347018898304555
0
0.162110717593578
0.0247883011388126
0
0.0883752862475831
0.634386455116783
0.94413946691742
1.28730214967135
0.115885048037455
0.885181645482817
0
0.104894147421419
1.01776488333633
0.0450995429300178
0
0.687191385293261
2.64699140336984
0.57245360371877
0
0.0172460925784321
0.914492619768112
0.257400758760298
2.29118715380787
0.0739255333917299
0.10570321317158
0.166680659840665
0.873538646090083
0.0603880498518379
0
0.112226365286062
2.02481607093694
0.747363242443953
0.107748983602676
0.0486478068953033
3.77706209414976
0.198155849621799
0.154060659151753
2.00859148012449
3.30803890530456
0.529663993556483
0.271458441058201
0.1108917319375
0.0799296084325647
0.0853596499115383
0.569109202069399
0.764369153871712
0.526980305571271
0.0181960491008226
0.830086561640314
0.25868689495519
0.0721302703647666
0.989854729602996
0.0909839099770124
1.04589415089157
0.705177783078
0.0350546531735745
0
0.2103056988459
0.827511415988624
1.0302197028733
1.15044271149713
2.15408477564455
0.127523639644892
0.386399079658077
2.57816004510153
0.035316117069101
0.157911723425684
0.0224186845607619
0.595019041962928
0.347788672835009
0.0881748171091203
0.647289816200384
0.522089327610615
2.29393902496145
0.0497331888075792
0.0325745983089405
0.406802055094488
0.517470886372678
0.0228393294546549
1.49868151016915
0
0.0177191867855981
0.330244460006895
1.50046271793047
0.931900409069669
0.256754131641571
0.0604441838328285
0.171252684771162
0.0718137787529827
1.0062427243048
0.0186460944975124
0.11675470218762
0.575752669245048
0.401298924174682
1.24005859759268
3.04806954828223
0.0236191226398432
0.377423260728506
1.1241774054937
0.113318187954633
0
0.201302962276543
2.21842464706668
0
0.450628667049614
0.63127525686474
1.14915168095666
0.323120238566048
0.564275734752584
2.2081053107886
0.15905152868163
0.079901559015525
1.03897283767765
0.146537830126704
0.930686555491775
0.539551805148278
0.186380414047278
0.0236826233402212
0.734257390618382
0.032949358534097
0.0698210067632772
0.0793958572569409
0.176807539278457
0.793379288735593
0.0586682020397689
0.0986176774188152
1.18369859046595
0.101658844123904
2.99420731243094
1.22451109333321
0.0587704322593368
0.312562797738906
1.03247356087894
0.2949369766975
0.691127977430881
0.0815528011301012
0.0970054936856855
0.00993258154539944
0.220753061780556
0.411534839851697
0.147052889251029
0
0.34591936110013
0.151366795521199
0.0908134992836835
0.0272713071792623
0.0476651647006747
0.935277572962491
0.636000929068757
0.471139873210177
0.166119389577545
0.102209940063346
0.0248400128122626
0.179313314888304
1.14627377236957
1.13635587200793
0
1.74675712675901
0
0.226651723171869
0.163779255265126
0.318354343932867
0.801588446219966
3.29796340354818
0.98784233808135
4.06113036760871
0.239248343344798
0.0762870332239913
0.29091120671734
0.371849324466893
0.0204389114834385
0.0173803272593887
3.47805983134685
0.694121104231726
0
0.0363784614828546
0.116732252987902
0.508377196958577
0.260440017519443
0.912035900796013
0.47263594300756
0.193890480159041
0.642840385668364
0.238700687253299
0.0136372803646054
0.67607296090199
0.0733373248499447
0.097895940219928
0.0211624473809593
0
0.0771383973252
0.0403503873517366
0.517125837267713
2.21522418484585
1.07963162374961
0.528936234088007
0.461179858168862
1.21747419335526
0.445318725743562
0.390480744594242
0.885157420303869
0
0
1.17467098605766
0.75729515239226
0.0101008335359438
1.47316605175575
0.0159713447229706
0.02707395980309
0.754563715160998
0.532612858372772
0.368394084693989
0.836870166955919
0.450230930727798
0.729692670088468
0.157283118024566
0.393412547661853
0.484922591559553
0
0.39764132995424
0
0.602718386385845
0.0576513820846003
0.00510900067342845
0.642549860927033
0.260173491027388
0.105353925927886
0.0223877584547836
0.483314269321113
0.715967886330816
0.155566523906487
0.0218500337040268
0.325561499488686
1.17734385085708
0.170238817674544
1.36035902515488
1.69107385241858
0.125429063031561
0.384122461278309
0.00342439100450065
0.798169921127169
0.155444467689335
0.94737211794029
0.982413491146701
1.38917616792907
1.60225390517547
0.590077951181001
1.75478160974575
0.0839510463528654
0.0736491301120168
0
0.725029841350533
0.336749498760582
0.429778380185098
0.116607530117051
0
0.100832388974652
0.0915631063835463
0.135229338323427
0.0184302628975956
0.102662421726507
0.634810835672511
0.0966075857834312
0
1.63879889842809
0.598336365495584
0.513141210327262
0.545347218080565
0.391934717540835
0.982871456690248
0.532172983837199
0.593270687353026
0.669751917210988
0.193229746313989
0.224976019549217
0.0436219731005849
0
0.222736502684938
0.0118562278851186
0.039478757564666
0.312520198413154
0.705178176300819
0.00984114898989219
1.21960287481011
0.297132065678056
0.663420063219519
0.267233684806001
1.24719369526434
0
0.643623127047874
0.0735026283041407
1.15079268974341
0.0419326227070655
1.04886116443913
0.10150866510935
0.00910031171304126
0.247993694470495
0.0418447181322108
0.0965455957172026
1.21084554082779
0
0
0.853048110350187
0
0.740553410809866
0.100388291532227
0.225207237379323
0.147340973683811
0.143490934514602
0.00301711984803887
0
0.0956978626417708
0.0904587776971084
0.120872335729985
0
0.115276072265601
0.0474235523519724
1.18492202061503
4.82475092069831
0.0457786536593972
0.133376738370885
0.120841761833276
0.0726464578900163
0.33731485964347
0.331025986545114
0.886124372549148
0.209832650845897
0.726535793536243
0
0.0807930411580173
0.370152649260262
0.394778228759662
0.250527903858995
0.149371257689211
3.51494783596678
0.28400043229459
0.823668309857226
0.145821559368358
3.50575606616138
0.2197320149794
0.091131160004295
0
0.691517497795303
0
0.119245583736927
0.14291093522678
1.06984786684762
0.276272840018009
0.0908532323403506
3.12617458113277
2.20483052343633
1.16373317697582
0.406463574727866
0.829908092201947
0.0111131785077987
4.46440018915155
1.47807649653055
0
0.678727992824577
1.05976749439225
0.248410426909913
0.0586184436870099
0
0.197664760889893
1.00317477579489
0.171722136612914
0.202213849522366
0.0602198505657725
0.687644615315151
0
0.405434262062613
0.439346059388981
0.578951694800537
2.01363005208071
0.10185546681555
0.853739296757681
0.159649808582117
0.0558055068862586
0.808324981936892
0.636670723697591
0.0274346029142976
0.045801932173049
0.582776475976289
1.57070890644627
0.529860266326807
0.0211752030785419
1.39977428481126
0.318916785208501
0
0
0.0274874580479718
0
0.880199957492778
0.285875234363402
0.307226782993325
0.0580372239117537
1.43167144677994
0.407849576538922
0.417108034015143
0.993367462962055
0.1741031410711
0.483021185181997
0
0.42862315248874
0.108943295595054
0.157965174977278
1.87765501424855
0
0.165395899039538
0.0678358385280831
0.439792893017795
0.618135739229217
0.12874062948049
0.147553233403471
0
0.27048459186534
0.0592898563843391
0.0035618666472601
0.387640175026888
0.693341195848234
0.899699834632941
1.23789241217867
0
0.0235044316004291
1.47878669642665
0.862913963484004
1.51967870091664
0
0.0367048476647369
1.00211990597541
0.316649249898887
2.99317927561185
0.0339018519425736
0.00836953738712509
0
0.352416355264438
0.635027469569081
0.0621438268769339
0.00463574871588435
0.093549796314278
0
1.73650976855038
0.25804248592749
0.102150376368115
1.09107539077269
0.168086536563351
0.269668891483946
2.3116832195829
0.69115476580879
0.310230948505591
2.60520346188412
0.137843785588814
0.898840380879051
0.0100817253774608
0.0486371938389425
0
0.232771729456715
0.101761229248893
0.260092591116916
0.156494901537087
0.102095487093891
0.114673780466887
0.0714071973699788
0.0817020817327716
0.0748878239904229
0
