# Supplementary material for: Genetically Determined Variation in Lysis Time Variance in the Bacteriophage φX174
Source: G3 (Bethesda). 2016 Feb 22;6(4):939–55. doi: 10.1534/g3.115.024075 (PMC4825663; doi:10.1534/g3.115.024075)
Supplement: Supporting Information [file supp_g3.115.024075_G3_2015_024075-SI.zip › Lysis_Time_RMarkdown/Lambda_t0/Pairwise_tests/m.323.m.6.t0.LRT.LR.boots(2).txt]

"x"
0.00860470161063631
0.11654511728608
0.354076367422181
0.520003168375922
0.285254395139646
0.454428393567071
0.214154338799972
0.264812292197973
0.546401334763686
1.1135766691832
0.333637857233214
0.200690035717173
0.168243771693255
0
0.287634111937848
0.620987734862638
0
0.123790029360464
0.322515971889118
0.217144256089625
0.615342635176091
0.334112978464134
0.00468683807355319
0
0.209827864596207
0.0813202280887708
0.124331118815689
0.00150683807618179
0.126408469729711
0.0593405450134696
0.0855089393648427
0.458044466041997
0.0448145326477629
0.903997401753657
0.562855698587271
1.46395911850158
0
0.3452141231013
0.113983461329042
0.640998054958118
0
1.09468557005965
1.28578555310702
0.0248421552682885
0.230401587787867
0
0.449750633521887
0
0.0045544517049052
0.418537837367239
0.200354529567164
0.140462637270275
0.540891981762286
1.76323563258984
0.140120259273829
0
0.382634488618407
0.775516987147853
0.333518958881598
0.0547414027500963
0.0541483469958166
0.0356441461559029
0.822180663193308
0.011671553837175
0
0.00112642317850487
0.34463465100373
0.527065233674762
0
1.46489541719143
0.0694231423071301
0.0306768164233517
0.382623180587871
0.0390627609682497
1.16862042156708
0.186788445429386
0
2.55393919834768
0.0552566084674595
0.238902507603996
0
0.0550695948805924
0.392893222947521
0.0571287908580871
0.209134994989654
0.173724594633939
0.048190577573564
0.441890526485167
0.0589823266146254
0.340532635252202
0.0458018776307085
0.08444987545397
0.296764609480874
0.556550016140363
0.395470103686648
1.2650703956279
0
0.197030535485283
0.083560043738089
0.0516932236785124
0.448889187119505
0.0939586396245886
0.87387506640755
0.14234288859609
2.08413159283344
0.153559345536905
1.99117752510148
0.565297480492177
2.12644188054833
0.383700871278279
1.54497911481258
0.0180921515974433
0.0514772864066231
0
0.437706602641185
0
0.470303743343038
0.0892208057385915
0.547586383317594
0.940904360828654
1.79519154743582
0.537770405430138
0.146647331403358
1.90909119142054
0.344130730427594
1.25288815776963
3.17287995250587
3.63484452275179
0.41836617251488
0.0375501833547105
0.295357483734733
0.227018854558025
0.738908887485763
1.56740493006771
0.0681352372103561
0.179259515795366
0.181068971845662
0.523207755155681
0.81740523373594
0.523219895515069
0.100313206764213
0.513887942221743
0.0617445602307498
0.117039217343063
2.01295451771358
0.451666270453927
0.872187331801513
0.17801266803491
0.189526949307151
0.144053576579438
0.739922580835639
0.563685997022844
0.582613316041147
0.025508315146169
0.0118519619570066
1.10437529322496
0.473998119576663
0.113421699909111
0.0951097704404447
0.198976871711182
0.0444786360687885
0
0.276009729961004
2.15330706515874
0
0.0410283134052634
0.619240757203841
0.54039437897859
1.53282101163222
0.362473516775992
0.051058147018864
0.0334032618845868
2.4056211104915
0.214032976936323
0.0783351840745468
0.079533717866525
0.042524863618155
0.585841206708437
0.650412863125041
0.294095779709721
0.441781382580984
0.0695529574137481
0.0533680317475387
0.203332591053254
2.02417128839392
0.228275863583065
0.78146310546424
0
0.138629166755607
0.199705121386273
1.32343270865772
0.545249796706401
0.362612776953142
0.43281789842149
0.0141809432715263
0.167517939877882
0.584465109280927
0.812987104853335
0.431280330247546
1.81473370682744
0.0669437387998641
1.15848861716296
0
0.0755672547050494
0.7963803418873
0.358336941201401
0.328472263672779
2.7097296487629
0.217659762859796
1.08630152386189
0.0686139244231185
0.0509412764442914
0.102834857076516
0.056796138090931
0.779283176982233
0.0366701664135576
0.0187933291060176
0.282318831764428
0.516559594032799
0.0135801169594743
0
0.89980636552292
0.138138404332324
0.496484111288282
0.0687395546511311
0.0467133371843147
0.38830710550252
0.129694039861079
0.51701047972881
1.31594647077952
0.155237056236047
0.646192258681481
0.983398289339107
0.0600199852690935
0.0445916123676398
0.073309964622581
0
0.0772990715869923
0.632711215697668
0.452925497828005
0.138931650956806
0.306691141875092
0.0434396721548183
0
0.760220488955781
0.126832145433809
3.66771038888777
0.0013164292699912
0.462987780176604
0.237121753638803
0.0410445583418664
0.527242694627205
0.046120286659459
1.22517858028073
0.522108684536022
0.305616362010085
0.116164424673002
0.200119250539217
0.0112992924976538
0.44033294211232
0.0384558841226408
0.552061219389714
2.97617659204946
0.0654889790019979
0.0400259890911343
0
1.605331406125
0.722095539612269
0.088695207267449
0.0216547988637785
0.428785408411386
0
0.092822852658287
0.0793023429760638
0.495494936056843
0.0188062497626333
0.234245235035701
0.089117994604976
0.0246416889629018
0.0406713557120497
0.305719061558591
0.246000442106151
0.0204369711922254
0.594107902582266
1.4775041894286
0.283165578395142
0.705474854228498
0.357029520961362
0.389652045264597
0.0407387201649385
0.951423109947825
3.31861271397497
0.0285173489406247
0.531583567261578
1.11732781563057
0.0426114628150458
0.0756671157630535
1.32225462161608
0.319757397936542
0.0731611148601132
0.0524155622518947
0.00675016088553093
0.454359644142301
0.0976939223921818
0.10086463790401
2.88143240528865
0.0153552421651852
2.02387476249515
0
0
0.0753865313172355
0.18157839322771
0.471731586463022
0.68829203665058
0.606742828548533
0.139920149038801
0.152709886880075
0.00541003099289128
0
0.805622418926873
0.0348831584728373
0.131454860631436
0
0.0775717829211544
0.00590145386280483
0.0491367334361144
0.105242562386991
0.0613815458418117
0.0653169433680887
0.183593773348719
0.246960785217368
0.106806681662306
0.233485494427839
0.278406741807885
0
0.0399644916963098
0.0505886741904078
0
1.03247489532311
0.242458659487113
6.56796250132055
1.03448173365848
0.0370852779186066
0.520367901096506
0.243456680902682
0.701933897629317
0.23189839718907
0.0467100905607367
0.327588921703978
0.166305790692945
0.0204958933136936
0.884883028621687
0
0.0121344553040217
1.69563282474593
3.06089202004904
0.0451848088883935
0.0260625442225546
1.21423648898434
0.873906712748465
0.221960485391264
0.0412463840737018
1.81890858158181
0
0.0466899411766803
0.702809887666945
0
1.65789751799787
0.0277679476626531
0.454653315998314
1.13502078900052
0.00676332225162923
0.0230125394429024
0
0.293137746818502
0.382649314303819
0
0.0171864152665648
0.268669546726414
0.461944800501954
0.0165944622302163
0.627510864963483
0.313525768675959
0
0.469374614848789
1.02222332085626
0.261713423695426
1.01522069359385
0.150530507953533
0.776125242549597
0.165980322702808
1.09330842375806
2.44549715815475
0.489453217909954
0.057582895877772
0.812126437750806
0.484340394728861
0.0974370741127473
0.247405712741056
0.262818626308388
0.0375624834255177
0.50772959021748
0.223095603814556
0.562187578028784
0.00436799295141554
0.799483212103894
0.043597533943796
0.100692842612318
0.126380329698065
2.84252765688223
0.157525071941222
0.0703369120382149
0.752331045841288
0
1.33081396769427
0.0158871065787594
1.66520323030937
0.121756580769329
1.71332475494637
0.95308315823462
0
0.0138102873078765
2.00729110203554
0
0.0662752949857008
0.0281141602918069
0.0566339116780341
0.967902466525686
2.61822330643423
0.716001074412588
0.174103103296773
0.516552570397664
0
0.968625786197208
1.2520525758307
0.829229075791773
0.0226842142659507
1.22539128477899
0.0704026407228753
0.0701505049962634
0.460923743425383
0.0337291087112703
1.65226348418253
0.532894277025889
3.12089690307221
0.120529515500323
0.00350915806637886
0.452709792944859
1.66346339980566
0.316352784867604
0.0724657038882697
0.0573658467270093
0
0.988339817269775
0.0545555713043768
0.687743485167971
0.096685115774676
1.32042389695596
0.011348561048294
1.25774659213295
0
0.431324561292229
0.458853828458075
0.206326514354942
0.478216774980751
0.00740059740212473
0.227342601982741
1.07317301801629
0
0.673911165708205
0.0179916068283319
0
0.500096945800408
0.224264074368762
1.00099156887279
0.0177557606865548
0.837147019188478
0.0496613148840765
0.232470618667151
0.0530079420666425
0.0445714967547701
0
0.000853458403241802
0.510696124592755
0.40574763132139
0.0948834717520413
1.4220620308293
2.13672472635784
0.0348447428294207
0.0355311922236865
0.254289365538341
0.168292432152157
0.493260709495246
0.0265969808731938
0.00679059266678905
0.116080674110947
0.0243666528522226
0.00277175925231177
2.3263397065503
0.42267286848562
