# Supplementary material for: Genetically Determined Variation in Lysis Time Variance in the Bacteriophage φX174
Source: G3 (Bethesda). 2016 Feb 22;6(4):939–55. doi: 10.1534/g3.115.024075 (PMC4825663; doi:10.1534/g3.115.024075)
Supplement: Supporting Information [file supp_g3.115.024075_G3_2015_024075-SI.zip › Lysis_Time_RMarkdown/Lambda_t0/Pairwise_tests/m.324.m.4B.lambda.LRT.LR.boots(2).txt]

"x"
0.102860548169247
0.0400407651852106
0.0602316632922566
1.13910850454567
0.142038482481951
0.643926106249012
0.0854433379647048
0
0.368326951263157
0
0.38477243458226
0.0202824376375474
0.106008896739127
0.110516660945621
0
0
0.0950494048869928
0.30066055895054
0.296389511803511
0.373102383997264
0.0893849028392424
0.0472788265996655
1.3494153651572
0.136524682889444
0.0765905108235643
0.833369670409922
0
0.154015966192105
0.714573119324768
0.121877223248987
0.185574592829823
0.632952467530117
0.485076888829781
1.74562290586181
0
1.15257847057524
0.568529007163988
0.143167022371244
0.573139631130914
0.85189945842734
0.120649386825448
0.163036638470032
0.20931997747789
0.513251767397264
0.0269146038979784
0.555700809807149
1.02197382494751
0.0961042414630811
1.30217089974224
0.553612320232617
0.103170716511727
3.30020665184782
1.54748909092729
0.0305933285925448
0.227582828835125
0.305535199785652
0.71404956877376
0
0.868830219747224
1.0121625023927
0
0.385480977384589
0.395845405843204
0.601150538970046
1.95321261131045
0.665967045151149
0.0586906381792005
0.434250515475696
0
1.83293564453845
0
0.0349399651117892
1.4349134272062
0.413108999275664
0.0618725395632396
1.03715092431901
1.04486718163878
0.514762613664175
0
0
0.121294152753705
0.431236551002996
0.389503547923709
0.126707089551417
0.165769828334192
0.663628662699978
0.281884892357141
0.16955956940825
0.252327733037248
0.365695182157083
0.560111466280489
1.03204689825327
0.753248836947307
0.0878149368408003
0.0961961423475941
0.176583433019459
0.667487595702084
1.07908460438375
0
3.98411051823064
0.663173775990629
1.93665367425666
1.52825047828514
0.731393860497064
0.45706185601523
0.423659041123074
0.269809201990654
0.172690468775556
1.16902129270306
1.2085130244887
0.0142772688329842
0
0.177732700605702
0.162066898099681
0.161204564730099
0.00188050054748601
0.386350866065186
1.31013244730639
0.200938112890867
2.71026757208216
0.0637344442828862
0.856403478154391
0.300131829919223
0.736899404882593
0.0892602104854632
2.21875543988006
0.279600592646602
0.0295764109777679
0.401696501733397
1.92375116332659
1.83337031109454
0.215806905859779
0.667715598486211
0.0175035008780355
0.403003097481815
0.151531775094782
2.4623316143514
0.306908233883007
0
0
0.281080023871709
0.15669400243695
0.932683559388465
0.00720015437929078
0.116206722724314
1.30256448318858
0.258140794144083
0
0.0794008287454062
0.0473892769464328
0.782914111352966
0.169686591174923
0.0417513916834764
0.624734389433797
1.172499400959
3.23233564790706
0.162857186071165
0.290813343070567
0.305336827563622
0.084740082031999
0.0313859818397759
0.80405629238885
1.26095432456754
0
0.405825546374729
0.0586762365017535
0.0276343309161575
0.0442026892849299
0.330236410035695
0.182501205768858
0.0516142926414318
0.82439918869278
1.59265815132079
0.415404595089399
0.0345187051348717
1.02793509344201
0
0.653759570233717
0.604969369768071
0
1.86101279897383
0.0289035659074557
0.0465086125748826
0
0.0661836590733742
0.566178862138486
1.60897615922863
0.00568541068543027
0.0819742240173582
0.418894469765576
0.00975366944936695
0.135692595544185
0.08320682383345
0
0.184002856230109
0.145463406544138
0.399172828612564
0
0.0312308066845617
1.20028870193647
0.00797461155366364
1.131986044558
1.17073094807921
0.975718340238814
1.56018235006519
0.0644891194882575
0.552425390599524
0.0310540154861769
2.43891963376223
0
2.58991620055605
0.132153915172978
0
0.0309498212491803
0.102423142508769
0.0503101784726141
0.502036232625244
0.385093041125174
0.0740901041156121
0.0116453547605033
0.17458506828217
0
0.390493356336435
0.154313751810207
0.672478154731152
0.0951055879244223
0.0146536917123967
0.990199113080052
0.761346733440632
0.237638046886389
0.310531207431609
0.326472404873641
0.681369743245682
0.215923190394562
0.0365630846777094
1.46942388422201
0.392067890543672
0.0338116421656309
0.407218589412309
0.509317517721797
0.145198942531749
0.471781056937402
0.114005777505781
1.83811775730646
0.0191783670845211
0.106224362684031
0.796056026688632
0.207054438857369
0.956921784093709
1.58848455750666
0.421158360456843
0
0.0586266767926986
0.306051125078966
0
0.0158304614809595
0.735603867656152
0.411445435170606
0.0329007115578861
0.498672977794115
0.154169133421988
0.0239011865020871
1.27786138257585
0.377388674470637
1.15260327833766
0.038875564167995
0.721159179200924
0.0191761850409193
0.465411234491114
0.0293889192578831
0.304759127168722
0.0540350960573619
0.095392893918131
0.0240910405454429
0.112206333822883
1.41213650979739
0.119162690589462
0.422712117896765
0.996416203294075
1.02575933898697
0.48664846345946
0.158797341711988
0
0.213379075474165
0.367479016655125
0.250742393559733
0.076598325524742
0.0537288351981147
0.803420401094513
1.15356965758326
1.77007780715644
1.84282902687863
2.25234207086135
0.416456711796513
0.0708755456958556
1.50266805228222
0
0.215280155357846
0.0136736178773162
0.206312322604958
1.0151706003503
0.197174319204976
0.770324140856815
0.226045359663544
0.286993162515671
0.171867773694487
0.33717171613273
0.455338849391637
1.41633924574296
0.450116269262537
0.151791630340767
0.0331486117823943
0
0.46815823875454
0.139163567320566
0.518237040898498
0.521157617345807
0.0223788364482402
0
0.551401459126396
0.0498744900227166
0.190856810126263
0.50031238530994
0.372481095187425
0.105186408712427
0.381599587490427
0.19524016563031
0.0215210572513911
0.326246967243947
0.158142566649644
0.864288770503663
1.10575930086281
1.17735224428395
0.0315252679035893
0.522726233774222
0.0575926227069203
0.194418128607026
1.39828976192376
0.0569314237169465
2.09119071392712
1.0105252699052
1.06566389874348
0.737382331581159
1.11522847209727
0
0.602415785889718
0.473844114208816
2.4500813805264
0.0705877507490413
0
0
0
1.47514169013658
0.29132508685143
0.485241860027543
0.169230699504624
0.107167478994199
0.184077195245038
1.63909432357968
0.096808987848533
0
0.0389942971083315
0.16727657530555
0.317153206928083
0.529062296298378
0.0590197045389118
0.124257580350843
0
0.290718861657695
0.625833824966946
0.651723802524828
0.0349628117182306
0.363415375268346
0.356073133437064
3.14850504275751
0.490538012197987
0.166898931780111
0.101681701576297
0.020454834198631
0.17489602871234
0.00992448257682099
0
0.617138745659076
0.0129605529131709
0.287640415116357
0
0.0374118030151749
0.35982708611624
0.606726357125638
0.0946438822919049
0.0521886517107077
0.613848921239253
3.16831886168899
0.0891544629434406
0.0481891779655825
0.665996902348411
0.298794144507724
0.494878852178203
0.376275407206435
0.951782660055471
0.00457737020673221
0.849491352975406
0.138080208206077
0.202095721163232
1.00843719682717
0.251097010900935
0.151997845911978
0.108551447403215
0.2881129027881
0
0.440215076812535
0.728357418111102
0
3.60915123782991
2.14691195625977
0.272736958651251
0.0651845956099351
0
0.131446440851107
0
0.320870740700514
0.120138214845156
1.91812724837604
0.0173570987333278
0.019771991718585
0
0.0295176865705571
0.612833085640489
1.79982793352758
1.27876168743967
1.12044689673746
0
0.684695190228126
0.20132844084867
0.27247991464003
0
2.47241581144669
1.82519264285327
1.07082431395696
0.252388637413787
0.323725566303438
0.0131200234005178
0
0.712019497120821
2.93455611937725
0.806803564236475
1.0743236494439
0.172028959203203
0.438591549316754
0
0.0829782162723518
0.521117760594393
0.6824170219802
0.455230072546897
0.668820829815672
1.82350377272007
0.15918889667438
0
0.139542369308117
0.990962054646843
0.144131319369251
0.0427339681184549
0.0080922800931944
0.65064221459312
0.338858575034862
0.412918635004303
0.48903456405759
0.131441287387986
0
2.108074051892
0.174289459035208
0.183178045089505
0.0676089179694372
0.0178485264797814
0.166492616257074
1.87013912398658
2.78492109487144
1.3164022390161
0
0.925870835280875
0.109000600457705
0
0.02275979746031
0.524074310632386
0.0519774452133674
0.578354221392544
0.369602004149499
0.212479999212633
1.35543049837327
1.10325889288004
0.0172068504976437
0.138408193437897
0.524871177073464
0.128048096977238
0.48572238184687
4.04749635963486
2.14804074209997
0.373802597346753
0.061644728440001
1.42299469122332
