# Supplementary material for: Genetically Determined Variation in Lysis Time Variance in the Bacteriophage φX174
Source: G3 (Bethesda). 2016 Feb 22;6(4):939–55. doi: 10.1534/g3.115.024075 (PMC4825663; doi:10.1534/g3.115.024075)
Supplement: Supporting Information [file supp_g3.115.024075_G3_2015_024075-SI.zip › Lysis_Time_RMarkdown/Lambda_t0/Pairwise_tests/m.324.m.4B.t0.LRT.LR.boots(2).txt]

"x"
0.390443355607715
0
0
2.43997407000961
0.399949438726367
0
0.426531461032312
1.32706383978791
0.885356460499679
1.36945425052568
0.130966388441152
0.484462212421931
0.154319648565661
0.14373160978306
0
0.0849055669922905
0.439434790358007
0
2.22713230501495
0.362150572887742
0.659158362159701
0.165173735223902
0.168640747873269
0.727507535224106
0.920060140215696
0.0744653900388244
0.391684048005573
0.081672122020052
0.0560705980047942
1.43220400295337
1.85218941696462
0
0.360546879961873
0
1.00606986520955
1.57337331600917
0.0787529809422836
0.00860150417429395
0.00689473918862404
0
0.530151622573669
0.010586977097546
0.293380350227494
1.79865582747897
1.66100807131374
0
0.949750493954809
0.739767422209525
0.506298753472606
0.878182639199167
1.09023999287024
0.127986503027159
0.172884435312312
0.678444853135375
0.567724440758354
0.989302385068925
0.0374914603274874
1.91906559916504
0.201792726351187
0.0125841515594516
0.33755899192397
0.0110921555259438
0.0977511982370061
0.157858435049093
0.457383002895028
0.454883510481352
0.085179460027291
0.662095658733278
0.810717461250476
0.0528959414610881
0.0881224622886521
0
0.00905694438529281
0.975558275381502
0.161076089440371
0
0.144953729351869
0.820897460835795
0.122638405899693
0.933962562680563
0.830740405241045
0.77361660413311
0.347911550305525
0
0.0273663044987416
0.520910164023235
1.63335569944428
0.205074471333091
0.572012190340388
0
0.0363522813838131
0.227167343962037
0.260755078719058
0.234812226997519
0.515288413185147
0.00143998197381734
1.12152616968729
0.456935125616781
1.084858832382
0.578745762881567
0.206226918496327
0.0892620198397367
0
0.286644187839556
0.50583064839492
0.010061470830351
0.666981526273673
0.372361828315661
0.645994342242147
1.72678106417703
0
0.013269578361701
0.0977323967579196
0.340600045687097
0.00126250817140772
0
0.102549589671185
1.07440293542174
0.11255748795179
0.11109250778668
0.939795533985375
0.969638942414178
0.00216532057112317
0.0499656450174371
0.217668228226501
0.372200788460418
0.0278425708442001
1.61802043276214
0.34000417684922
0.0934688093105365
0.0723048625621345
1.35208017598524
0.224135837331232
1.05008275231711
0.0928439293585939
0
0.205815754575667
0.497787384086678
0.967855508159744
0.40815032280932
0.0981770903547385
0.0884014948621257
0.429267861440792
0.424210357857476
0
0.153912461413086
0.0885485159345762
1.0013916238899
0.6341106450231
1.43398541107223
0.0130350881734103
0.00977013047707942
0
0.353542678171777
1.28217356375524
0.471879931951776
0.352934415804043
0.114153967081279
0
0.698084466388366
0.0596237920882459
0.513857332264536
0
0.0360589387818777
0.453923793520801
0.445585536420936
0.20617228799091
0.138287671102717
1.16447506352984
0.615834292786076
0.19296359890501
0.464004892032506
0.0393905841185074
0.895562765106547
2.21907463437924
0.0479787780499237
0.492755290184732
0.21322811400006
0.0301535868580913
1.54034919881042
0.211874161197215
0.239887274094826
0.104247673454267
0.306844198175099
0.62050511990617
1.29781887102081
0.150597833534619
0.0434645634238677
0.0417294380104636
0.0670441377749285
0.0047840170436757
0.807140868225531
1.83873514002244
0.35862652654879
1.97264977282634
0.0317597478760945
0.245155346456272
0
0.00912415023037738
0.793820478271755
0
1.74093042963159
1.38080200806485
0.895930091884054
0.0635706355949992
1.56651842458712
0.0233092214950261
0
0.23652720787203
0.0317646106387883
0
0
0.646477355707759
0.129917970479653
0.102577625272716
0.101384963087241
0.526273122548787
0.935958057727248
0.364178109183797
0.806833364130568
1.74350223269124
0.29476769410536
0.0681622423659292
1.02277208140379
0.157642329523128
0
0.169169049835887
0.0446219812753839
0.371315956164153
0.578611472340299
0.0462255815532444
0.0778176671598203
0.0261412488226256
0.0814769259476407
0.926532320991839
0.010458250337706
0
0.0634432623324983
0.138081983482834
0.0792084046167361
0.263360051672691
0.0202019636336104
2.42154181295496
0.281423366453964
0.499027986024657
0.157585651748832
1.48917593982344
0.290764225347914
0.0772992777784793
1.34675484220514
0.00391644691779902
0.704899049571566
0.282681852873964
2.40716196952491
0
0.0138601872257595
0.0489477929522195
0.0679219085934619
1.15198157753952
0.385672724268545
0.242949567613891
0.0176074829591926
0.0495697867671652
0.314418679315168
0.0326729784866302
0.104494266407528
0.0894582419140306
0.180918377484488
0.279162146976603
0
1.07038117330768
0.0467074926419286
0.204896915532174
0.716991084059487
1.99752877194669
0.0109719592034025
0.233006684678458
0.453088995181702
0.509881076783415
0.0917859184284566
0.73531404363473
0.368530752484389
0.444855511709932
0
0.113999465488575
0.584846014331333
0.545279134183772
0.533324122920476
0.144623695658026
1.0200152843102
0.126929125960316
0
0.0230156001908881
0.106178503229501
0.0210057642855759
0.370631654126896
0.0532855243297377
0
0.97942198598912
0.456217259652362
0.152320799377151
0.0455795596129747
0.00416346308617221
0.706695976065021
0
1.70687649167974
2.25673087252881
0.0264306755690313
0
0.326708121525598
0.245581309883789
0.232249445244463
0
0.127764606676237
0.133182713813824
0.0064401954149389
0.0362671456334738
1.11772561225263
0.0481078145832043
0.093438583023385
0.264903505150016
0.0308924878991661
0.321020770883592
0.0256390168625558
0.167899602159764
0.121951565324309
0
0.821707999377111
0.129346851091157
0.0515768430483377
0.0323246673892754
0.817439793875906
0.0465005292677461
0.137237979294582
0
0
0.296311618066341
0.897714725061917
0.0749846575188826
1.0808973430382
0.211968345281036
3.46075499628211
1.49191584098031
0.796354337454375
0.238855157853152
0
0.521920057543923
0.17307665584633
0.0166160852663779
1.53850377220994
1.41740112497962
0.140864210861082
0.363707008326287
0.248482011771728
0.129118375447888
0.661730492859533
1.11000416471552
0
0.0428884896631985
0.232256508829607
0.178445726940197
0.0117712110574644
0
0.0519199089029598
2.80381050093229
0.653748131090993
0.0158792189913584
1.14353722610042
0.070766433318056
0.287982460334831
0.37912447918967
0.0529496882394369
0.0839746095683722
0.304613320548185
0.294237582295011
0.759392263427458
0.281174459300871
0.763028394716116
0.00786013841650401
0.45352343833855
0.00908040448484826
0.0569490646815893
0.214944609491283
0.010652951488396
0.0108533903212447
0.275380735935187
1.7987427171646
0.022036811980513
0.345634690511588
0.356070260051069
0.760840327174776
0.0408016307278558
0.849055746648446
0.345973154150101
2.62767166770732
0.0420570130075362
0.139000941707479
0
0.336149115664853
0.671270277712324
3.5453781087428
0
0.341330703349229
0.0495237062611977
0.593360969424054
0.964625620832408
0.0065679618215313
1.57636232111167
0.923593579775115
1.4393278585776
0.0178844879558255
0.174911104743387
1.20506333027521
0
0.399028304894443
1.39520831837427
1.1496556758612
0.0755948598073246
0.426334251300034
0
0.244612783222351
0.472917641217748
0.0200945552754206
0.0943393206087535
0.714074616003074
1.05735990506952
0
0.0280961724434974
1.1634918060966
1.56541456914761
0.100588671222738
0.54657637637024
0.0389972211888789
1.35033063766446
0.00205259666432767
0.741237170761451
0.0743601171766386
0.0549391897928899
0.00474666711994587
0.362559394083917
0.090215518924083
2.17262246921086
0.151475903448045
0.0610042818098577
0.257750946282499
0.363561651267162
0.17928428447658
0.349856312169777
0.0120854449545504
0
1.23783628991976
0.625546807155501
0.667710464968991
0.0278522536367518
0.0659089806280235
0.784389729568659
0.409156801736344
0.0107088881005666
0
1.01167232302055
0.0349007036631974
0
4.23784780432635
0.26734481479815
0
0
0.00779172538403827
3.87599473540115
0.165804675378354
0.0165944473419586
0.530312888100468
1.06981010759444
0.490662733438626
0.017208765179646
0.11593240271975
1.32004271321495
0.214995573247677
0.366665393826111
0.0593696912844166
0.385694808704045
0.0889519586111192
0
0.00275891173043874
0.33044930577222
0.370761172645643
0.0353103363620448
0.307075669785945
0.523068592241088
0.649670458440823
0.0134334480501934
0.0389360118701916
0.530041694222632
0
0.091220120150183
0.429190854051058
0.0278731005130908
0
0.0377658887688881
1.38434894245648
0.0191682497157899
