# Supplementary material for: Genetically Determined Variation in Lysis Time Variance in the Bacteriophage φX174
Source: G3 (Bethesda). 2016 Feb 22;6(4):939–55. doi: 10.1534/g3.115.024075 (PMC4825663; doi:10.1534/g3.115.024075)
Supplement: Supporting Information [file supp_g3.115.024075_G3_2015_024075-SI.zip › Lysis_Time_RMarkdown/Lambda_t0/Pairwise_tests/m.324.m.5.lambda.LRT.LR.boots(2).txt]

"x"
0.130170813249094
0.792710642889006
0.224915666832658
0
0.104842433486908
0.10624000587444
0
0
0.99652531463488
1.36820607391132
0.188790612400908
0
0.154058803470775
0.133783391310317
2.3649350865486
0.0772304693580281
0.130603112456242
0.0864687173389029
0.430682265252472
0.00596789211982696
0.497729538529882
0.0147596921620448
0.676294572376037
0.0297262811522501
1.25014968223684
0.0200817357344363
0.174778941592024
0.106905282147011
1.18832609353723
0.108085685246294
0.308093767138473
0
2.65511661622185
0
0.231618777677284
0.881720348097815
0
0.0927148447718764
1.76850271836429
1.61536792600737
0.389088420454527
1.21325159089292
2.81485692125455
0.0258768459079874
1.74653812456143
0.370949262442082
0
0.162885297236699
0.100097070905008
0.210453572754602
0.0928152516302134
0.377069836012538
0.0391737452569032
3.58455792976707
0
0.35329909677489
0.42180336836293
0.154753554358763
1.49919762363476
0.12897355668656
0.377951868676234
0
0.137352945511964
0.183239822871315
2.2841645056829
0.0964836391524386
0.0915837729115765
0.346219830720656
0.269694046968027
0.0255272914885154
0.203663625555578
1.58816987352344
0.0986155052081585
0.330701137082144
0.0373936180255896
0
0.0432814460115765
0
0.400940623257782
2.52292655129702
1.69053073664605
0.0465629135647418
0.316681403528946
0.0276934052712363
0.00111545832851334
1.05294910295652
0.050749513673793
0.73817234120105
0.805069058649281
0
0.427839292204169
0.861179203440884
0.108969988272861
0.246759002836484
0.115546439149625
0.796853806160243
0.140298951615989
0
0.505802276546262
1.19536468175932
0
0.287070786889899
0.0614769019790629
0.203364457945213
0.00386276453707524
0
0.77197070080905
0.64215363285831
0.604795215316472
0
0.179864739538687
0
0.162613921354136
0.907854241507721
0.872737006444254
0.154497476017923
0.562665859620608
0.0499488764989451
0.30233932987062
0.0953474158329755
0.360740276125853
0.11407893734912
0.501327783314537
0.105750273531328
0.939950632463649
1.10959277948871
1.12223843130886
0.28503886594018
0.972176203868685
0.24939254501885
0.0854429255801392
0.0444995666661043
0.000206974267541682
0.0996194145004097
2.63340738527012
0.0896385462247054
0
0.0955979605390098
0.53396464117327
0.0280058320412309
0.329038069262879
1.49453511320598
0
0.0526161658981437
0
0.582386114929648
0
1.29647497754792
0.217370244156541
0
0.191826933946118
0.342061406231551
0.436704016541796
0.255942432320467
0.000591279618674889
0.371196753359698
0.819693841316735
0.180730159799339
0.195112011899596
0.485877451906617
0.778438424606634
0.0393337870954156
0.23556373535348
0.664440642760269
0
0.881024648147843
2.26549114485778
0
0.642372498698819
1.8668642164285
1.73236765778802
1.75962045264868
0.219108358925382
0
2.78386833873935
0.482438286168133
0
0.456697197952167
0.180350466806942
0
0.30487609049851
0.144101078610049
1.09937877475676
0.0733098616439065
2.71852860166399
0.280911760159938
1.81692104706451
0.00746984137487061
0.610157429726769
0.108798300482761
0.160874344836998
0
0.39752900028094
0.0399229631422031
0.511096450841364
0
0.0785367314607015
1.10226516586062
0.810468548515587
0
2.01106651249353
1.75388443467853
2.32111945731248
6.03575205257698
0.122539836347528
0.00216414894180161
0.00340283536644392
0.591691328023956
1.14132713501135
0.287972405091978
0.981809820966873
0.521205094765435
0.00208351487060554
1.37680705063451
0.928974620436748
0
0.87204529472649
0.377361982201307
1.82369345553303
0.838313825280807
0.0253233279335632
0.615620774124409
0.141861935398538
1.09841049356748
0
0.30333076266686
0
0.430141489407788
0.252734039495294
0.0200906528235691
0
0.10331979563
0.690129913854435
0.0112520414137975
1.59097352844361
0
0.275714284534843
0.0847420903290299
0.0171817965384093
1.90827110034235
0.239384961918574
0.478069921443364
0.586037897447511
0.0297469348067239
0.173358084999734
0.208291144309328
0.0619120998812264
0.654725557917573
0.34130359560811
0.334641911776714
0
0.188108230113983
0.178523881197464
0.393509200250833
1.75816513099034
0.0944213967081851
0.487937743340012
0
0.731952873360058
0.0193508130172404
0.693266442403115
0.0501300379768281
2.45450401531269
0.883804651433991
0.0216283226604901
0.157060284135184
0
1.44957113181397
2.74880764176999
0.313675347187086
0.0529724577334605
0.170210718910425
2.96952129558946
1.26031085130086
0.628035284826296
0
0.722820502180184
0.730951616579262
0.901562177084998
0.720006508520896
2.2837510563977
0.0531220400645225
0.605685373156632
0.161536594041024
0
0.582406220496978
0.0983716908190786
0.731243782646402
0.222672934025297
0.484097122794196
0.0161305569914703
0.107095320336441
0.00396079449558329
0
0
0
1.19128301247429
0.0137450883475481
0.0362827680187934
2.5387401986066
2.30043282630635
0.119991400554056
0
0.00745055573685249
0.0431519546216919
0.129936314142356
0.0218744137723093
0
1.2650445956096
1.41868359230193
0.191615434716653
1.14311272107398
1.41065210274985
0.217671691600458
0.265110205780729
0.612109439037397
0.880946477630005
0
1.00563293510351
0.917722986808258
0.76438546550736
0
1.70296842487375
0.0616568265916158
0.265976385788235
0.423487373939508
1.04230579504627
0
0.254658719336021
1.27215551131843
0.759787829497895
0.122557689540088
0.0645618716523586
0.0545243916960203
0.0267823840197821
0.00471559251451481
0.0790910388337807
0.123234099832757
0
0.699460977536489
0
5.62340089021245
0.0903338521141563
0.529457212686282
0.114367543672017
0.301461976618953
0.0165195393433351
0.123614246163584
0.1347917285579
0.358887664498752
0.256503522210551
0.0345277656321059
0.192827544801389
0.212836739248758
0.60592636830637
0.0419558791817281
0.424004652576741
2.10207837525718
0.39085216973308
0
0.498693856340651
1.63653894609092
0.259173564298123
0.128088758325873
0.719146984331701
0
1.46133999230022
1.46787217561416
2.72706200873694
1.65664784878186
0.0659745320612046
0.85749603555405
0.0200805759802165
0
0.710771525890834
0.378474747478492
1.72230525716054
6.34188114346875
0.994869125732123
1.14809015341427
1.56964932716863
0.0671948261137914
0
0.00825109297119297
0.288287451296071
0.151464719492139
0.0210115194517471
0.579632904668131
0.123988284723623
0
0.049512600919229
0.0400808730508402
0.278652397486724
1.24189301372212
2.1871670238628
1.58896394441962
0.000530968804071108
1.01912921035034
0.241666603121814
0.253494253938811
1.92026528114229
0.0229601499015075
0.112480192045382
0.262621446724438
0.00478775098008555
1.56173759217074
0
0.28361799653004
0.491128994501594
0.117894704055971
0
0.173246780963098
0.130545794637726
0.371486510919738
0
0.205842622152829
1.50715256944733
0.0680320664054079
0.696241040375412
1.22955555557007
0.278375126477329
1.11244279339826
0.00140332828152623
0.0886239893832794
0.890426236488224
0.730547131062451
2.16118900667607
0.111954493987923
0.0748464218698359
0
0.0282412913363146
0.136191845779706
0.417138862279103
0
0.0593210652350535
0.62136710584565
0.588497357134315
0
0.786866261611237
0.727581917031443
0.240832375694993
0.195240473087097
0.125602349422877
0.432614537768018
1.32201227723624
0.0456585527120978
1.52692151460923
0.0241759019851315
0.035662918418609
0.93654598901594
1.34752144662423
0.0753784317884083
0.455768866842334
0.0247834244435126
0.35699635102884
0.066528317765119
0.239968360409421
1.23219898015128
0
0.19560228576097
1.89369353997108
0.121370412854276
0.0877993605631104
0.521027547540882
0.57155001042878
1.12722163449507
0.856074982451446
0.111948903613666
2.25492735679347
0.00286194089710534
0.280473994768158
0.382688246508394
0.160896522460746
0.546764357702898
0.0352115153286832
0
0.105807037866555
0
0.118114802198306
0.0819122373230243
0.529764896907523
1.67815763102874
0.0250216077628806
1.0219754678223
0.267808939847612
0.553753679153147
3.79230958270927
1.88470381640661
5.7454698197285
0.222840775558723
1.54192528524362
0.0756797900390325
0.191595455927086
0.136299286437918
0.144674222174558
0
0.0793941857002096
0.0554266561319423
0.32073117080995
0.401097550113946
