# Supplementary material for: Genetically Determined Variation in Lysis Time Variance in the Bacteriophage φX174
Source: G3 (Bethesda). 2016 Feb 22;6(4):939–55. doi: 10.1534/g3.115.024075 (PMC4825663; doi:10.1534/g3.115.024075)
Supplement: Supporting Information [file supp_g3.115.024075_G3_2015_024075-SI.zip › Lysis_Time_RMarkdown/Lambda_t0/Pairwise_tests/m.324.m.5.t0.LRT.LR.boots(2).txt]

"x"
0.808599491409268
0.985308362045657
0.922519756371912
0.286458369622892
0.0799376750061356
0.398812539569747
1.02701672044077
0
0
0
1.00380963376062
0.179575471573685
0.411153488545324
0.148023125941222
0
0.0276065359815334
2.4773928848
0.963532371392148
0.551874030578517
0.354853428379158
0.765935262642756
0.758995919010488
0.00617970987497074
0
0
0.49450714257722
0.177556955475723
0.0291942025846197
1.1778002189123
0.0569494662457259
1.83872040170252
0.318109836523263
0.932897629539184
0.0119687548148022
0.480443570078137
0.093176798458785
0.0498183467611852
0.195145835579694
1.43849602038881
0.0393754601709588
0.103440051026951
2.05148357360906
0
0
0.731992266282816
0.295832593742148
2.09621006950914
0.410548254218497
0.708084763097474
0
0.0968752660522796
0.530580146077966
2.58605215776498
1.75160423143717
0.00329578912533179
0.0825142568589285
0.0854086710455704
0.270827477147066
0
2.43702961903386
0
0.572983131337708
0.252277208734199
0.0202611757276827
0.0082291980785385
0.352897624209845
0.0748920999746474
0.108648283107073
0.00667351620910495
0.439642096767273
0
0.127907675657355
2.02008684489783
0.0294318164959577
0.0231701925437164
0.165761109409061
0.418997710826147
0
2.42815184051244
0
0.521586281903353
0.256652184752625
0
0.564764676186712
1.60811595104684
0.0664433896273522
0.314821531513644
0.149952642392691
0.691033222233386
0.335365153153248
1.75298355278528
2.18198586927122
0.140361069235951
0.40028002115838
0.172963833572226
0.340304824511918
0.079070078466998
1.15087788189999
0.0619395083757013
0.0968085290390945
0.212163406422746
0.686343315198883
0.410233633473126
0.0936975987658002
0.154989173572687
0.147318209762034
0.86955650042762
0.0611059333952539
1.49397794758545
0.230183058409978
0.0756524116219452
0.599807308325296
2.63247601299219
0.128773583043937
0.010185166479971
0.33514265296327
0.10230525405882
1.19896636160718
0.491434044573111
0.400331968756177
0.988264102194989
0.0988976112992077
0.645825799831925
0
0.0210532690955461
0.59271744889935
0
0.0134365634721689
0.301532043798431
0.135447863023899
0.175052428991307
0.962034048948567
0.125181409372829
0.132787308093555
0.953109954206411
0.0298871915033487
0.172730179853147
0.12916602728302
0.897696519970737
0
0.363090631429372
0.240048424441966
0
0.163561337941758
0.062075337026215
0.618850469196957
0
1.47857426904864
0.172214366525679
0.253617846172062
0.0659156628186111
0.85303818714408
0.542878060051748
0.0685829581765915
0.338748368911297
0
0.0180764126762938
0.0472804964962279
0.592618730284926
1.14532136257503
0.386445331631478
0.00499432507842812
0.431339660287222
1.82492321129718
0.00650661257446927
2.64785120314491
0.0374653714224564
0.142846015540385
0.95203878307791
0
0.504585193044704
2.58993806220019
0
0.296399803833935
0
0.249532606041839
0.234590610777389
0
0.15446728802749
0.695365833671417
0.216071047376317
0.0950264192350119
0.809843337437769
0
0.473132730567272
0.0618283185311839
0.154913569975463
0.899164563263582
0.176948516835296
0
0.637322981821796
0.0499282937005319
0.212795674718279
1.06791249001924
1.44751515687062
0.97249286638305
0.0604743403015391
0.380181577374913
0.198670353856528
2.50422371745054
0.0939369877169725
0
0.0811119879290345
3.69613991554718
0.660257211281419
1.96428182096696
0.391353841618809
0.846788285832702
0.442997709830649
0
1.81559824170216
0.0774844997018249
0.632425184058093
0.646333892104053
0.396027534154484
0.0853470794253326
0.0242902981477187
0.208578394781512
0
0.151099349813649
0.0505033491303948
0.867728455711131
0
0.738288340764882
0.701463997135079
0.543909378795718
0.287631098464942
0.13015202136279
0.919118802307764
0.0616164581960561
0.349011274168333
0.207269725519609
1.10054275261513
0.0718706238551476
0.0704038127560125
0.245543762226021
0.537024662539579
0.227076233080197
3.72131527269175
1.35281865395615
0
0.720372964098601
0.59644184763448
0.21651031062612
0.5329807116334
0.576346593829385
0.027414255163194
0.271298206411018
0.306598643615985
1.94481159595085
1.4700671713112
0.49807409661264
0.00746646034394871
0.0464104632098952
0
0.899252140303531
1.86225608686669
2.29194163458482
1.42247165101344
1.51810323211458
0.332089094247294
0.411842717738978
0.160330790159549
0.261696569061769
0.186750710848401
0.0421880928721521
0.0655191487817888
2.27298367845179
0.723014882199664
0.612534492977318
0.331926329135342
0.246249682885377
0.0133821128171121
0.157524324297583
0.148419438827545
0.0592468285829568
1.92787199880064
0.0291112129542057
0.10638419699751
0.910609405822527
0.865414917802013
0.679925084913407
0.188524775992732
0.300633197860805
0
0.203886230625017
1.21935108548797
0.27195980579188
0.533227362530795
0.00258357378959317
0.00125692730392757
0.231420690595655
0.11542096902815
0.0302362187031804
0.214672023599633
0.0205518820754946
0.51095385494375
0.31898718293229
0.424533213500354
0.260336375155305
0.0299485802016761
0.320072117199231
0.0229932781385287
0.115101662910888
0
0.0363913934749576
1.67798326876937
0.00943282050047856
0
0.00773838782674829
0.0690200414661604
0.0257857219810376
0.0880426940349821
0.0867578572845105
0.667299264650694
0.966733586966654
0.531613815309527
0.288164764243106
0
0.615565688383185
0.133944918883287
1.20554433367857
1.18883047908332
1.29337300834965
2.50737460229743
0.589586579537183
0.735042176447507
0.0390907308768647
0.496185713489012
0.742160436099994
0.958139043001154
0.199792504612901
0.676001951947171
0.903593768711289
0.0419315729601522
2.70108338511153
0.000396197020620548
0.648948303892496
0.524421774480061
0.549069437812079
0.0804528904261588
0.018127368632463
0.505263123679185
0.271254715545751
0.166326188124458
0.631277773570446
0.0991613585437676
0
0.0471512948869304
0.798619355056871
0.557790684097938
0.0281326752320297
0.666796003048489
1.64499994150464
2.37053131998266
3.0426900216616
0.195325702660114
2.24227382249148
0.492819581289496
0.435060507226353
0.474281299035056
0
0
0.490751499308203
0.053744384141055
0.0767100458372738
0.206308586101557
0.41888240359674
0.500113367155848
0.347587474613249
0.549175447395044
1.59473057498047
0.0220466765908327
0.163018129011448
0.174933684839061
1.87396493728369
0.0170237834333307
0.195911452053167
0.394747866939269
1.00880005515347
1.88497310898117
0.00793708014305139
0.0669508435797184
0.017942316394965
0.0768206971640097
0.0712028853964739
0
0.138761540212272
0
0.188448086035351
0.560872231745861
1.83233401744081
1.14009856369398
0.595222748406286
0.0313655388350753
0.864725332869
0.213941654339465
0.0502342371580085
0.20609908405612
0.0454960121203953
1.49796803066261
0.18657802717297
0.535051294949881
0.0766999983984533
0.369823486957216
0.0806328966921228
0.00372089325446723
0.240170960069406
1.16913565096326
0.385893125888629
0
0
0.027919896015419
0.153901519184956
0.0711866910162939
0.720880604805473
0.07141370687782
0.0769139093769127
1.07141683867928
0.638841416027844
0
0.0556337913127436
0.509272685687392
0.70265890804086
0.0854055387898143
0.356177495144721
0.23044645128266
0.315577548652868
0.541067855849349
0.690447878290342
1.31866949654932
0
0.1056260232005
0.0418281062517281
1.27835499886351
0.0166536230201473
1.29369309768305
0.350038297413562
1.68879285567454
0.368135815708911
0.0581997250531003
0.348944222048146
0.0121295008124207
0.309265300727702
0.342635499256005
0.239604389423334
0.0175564187478017
0.051319844433749
0.540181795410263
0.405349155840781
0.657428440058027
0.830454724568938
0.214358816933043
1.20743275821872
1.66782277509475
0.0219119008459643
0.936366890842919
0
0.295052814576934
0.0603039127994407
0.585532820025605
1.86895488819027
0.0317245555488057
0.601402738586216
0.0357170130530449
0.202792810364144
0.270686076952074
0.922542590359171
0.291167005741613
0.00611774933440756
6.17037583635391
0.0761460412145425
0
0.392066787065914
0.0837180459379283
0.158364901193863
0.0541534588712693
0.0119058389116162
0
0.202236207754368
0.519116031156386
0.155456003085874
1.2818627127939
0
0
0.684424821116522
0.952490501297973
2.65521697517028
0.968760255510972
0.413364235639051
0.911112340125385
0.311599501989292
0.27177724210793
0.603152605043476
0.373047697063953
0
0.402435187818355
0.0877254696191585
0.0243673742705255
0.266300795026496
