# Supplementary material for: Genetically Determined Variation in Lysis Time Variance in the Bacteriophage φX174
Source: G3 (Bethesda). 2016 Feb 22;6(4):939–55. doi: 10.1534/g3.115.024075 (PMC4825663; doi:10.1534/g3.115.024075)
Supplement: Supporting Information [file supp_g3.115.024075_G3_2015_024075-SI.zip › Lysis_Time_RMarkdown/Lambda_t0/Pairwise_tests/m.324.m.6.lambda.LRT.LR.boots(2).txt]

"x"
0.197993819317389
0.0158596229171053
0.517989333829803
1.30302652881562
1.98956529542517
0.0271460376786195
1.49324874351782
0.142686087048219
0
0
0
0.150849020382054
0.00688781115934489
0.195989326225401
0.513428021678635
0.114925641813159
0.250374354160044
2.82978583235422
0.261414271325862
0
1.36156486670745
0.379009590684291
0.134220434905501
0.0708629845385644
2.28019008481056
0.857264150893059
0.355049277222975
0.164456597467506
0.806669569594078
3.34286542834082
0.564278902998126
0.191530319444723
1.70441077172313
0.0103845583226985
0.0874343474775969
0.149404225424803
0.401883288913155
1.0063084919953
0.20985869703344
0.152855460953731
0.733464749776658
1.427584439952
0.147615269212338
0.136787389994595
2.30915482135947
0.225002008668525
0.123756064754048
0.287861781972481
1.93140447152109
0.0540774587798296
0.895753549248127
0.135320168278497
0
0
0.755199738611054
0.218608029310019
0.15326346007248
0.555785325153465
0.281971300362443
0.215325597441733
0.158305718983058
1.76054214787388
0.216677984324861
0.0587198256345118
0
0.795241842740325
0.294360815993514
0
0.0182869149714975
0.702819837094978
0.0101303136280535
0.308917340828316
0.192303429822289
0.572722686758198
0.135979475656711
2.15750802640673
0.272723753831087
0.269651327703514
0.66418838135985
0.0794135368002458
0.223486508629037
0.647096246068941
0.377463620569586
0.514070611108536
0.174155420802151
0.666397497510957
1.39816710785567
0.426414730766396
0.401352929588199
1.3062482619913
0
0.0553954367096594
1.1110104086963
0.0261890650182863
0.140280298157677
0
0.213399469471426
0
1.13027057546003
0.180310892525654
1.16941643695156
0.933700992125296
0.0148942385659439
0.0245269183118353
0.0840432359858596
1.38588043116317
0.137154591238072
1.00456004602341
0.571314685894322
0.675631837407309
0.557285439157283
0.219191715352622
0.102404386492822
0
0.111454533537596
2.52495107302281
0.0783672643403861
0.94656730107539
0.390043520391714
0.509557967247702
0.351359869212729
1.2130104465794
0.139301214232489
0.0822316203757509
0.263144577064452
0.106129526805546
1.0898043420068
0.0724984211711899
0.321211537195495
0.153351326498864
0
0.218435102145349
0.605154647516656
3.69529891221811
0
1.29675458022712
0.0320995481970385
0.137905993287802
0.531554292877786
0.0550021415123751
1.76966478890586
0.311491824741609
0.701940789444677
0
1.59816621234631
0.981387444880056
0.263331854613796
0.635725121539451
0.00641499061316608
0.0737988725599621
0.342918044055978
1.31243438320371
1.86448934264462
0.503692632820389
0.162855631006778
0.739845332558275
0.463850752267035
0.578948425322039
0.195412627630219
1.17973846957005
0.121046554079385
1.49202926671325
1.99249242982341
0.203106522622875
0.453114675624136
0.180637057065439
0.0131562515300629
0.0835996886758608
0.559314363655233
0.756305748995942
0.140495205040622
0.544625241124322
0.093679772281007
1.33095667248563
0.775796443812681
1.84243990261558
0.142383264233786
2.70915324643948
0.363149342030454
0.200562521334462
0.282736978591458
0.0285754222193759
0.636916530301335
0.509598089022859
0.0246339304986805
0.00866019803618201
0.405521628174085
0.152029518731979
1.0159474872321
0.152211144770433
0.113607013486671
0.117873314358803
0.067757456319498
0
0.178931283047348
0.914240721882948
0.445111070287794
0
0
0.106891133180284
0.244946906470147
0.0902518652943627
0
0
0.443555137277542
0.585470995877188
0.346272928604947
0.175478229794521
0.985784020193535
0.0455769627581617
0.0776693949738387
1.35681616354537
0.626619562503947
0.226591604947203
0.0119158059778783
0.423373656752915
0.913867632898246
0.0353543927291753
0
1.10855914498723
0.0168935560286059
0.841270403439921
0.1029478977905
0.769592997733753
0.0637808349461011
0
3.27458357113733
0.289927757411306
0.384296074615179
0
0.317096677016877
0.0158865102374648
0.683360507081773
0
2.52362868787344
0.15101854385216
0.142935744556041
0.648633680558703
0.254548829153009
0.59632005061286
0.605651151362338
0.0659117371421871
1.17711480550452
0.114051982341095
0.880522566861941
1.40327643263186
0
1.8614227069653
0.766743361121428
0.531793032629764
0.0301172887990901
0.134530326292065
1.48633873442697
0
0.200370506360059
0.17255266540559
0.079577712313494
0.244123352562724
0.206165923201013
0.0505296276287481
0.0479129993290144
0.0550111215471816
0.26735152148035
0.191513940946436
0.231906799834292
0.0311112382694887
0.0449594784999476
0.373517936774419
0.561544892423399
0
0.384453746836584
0
0.00849632554968593
0.52906665575199
0.0462302725995869
0.144946023707291
2.46944767519199
0.0641983791374514
0.968404798014319
0.176100803482939
0.0329892315697862
0.233989657157224
0.459689302631318
0.045655126406416
0.0176690382339757
0
0.350758177248849
0.201734806157674
0.00773475787451616
1.92489459887071
0.384226657616523
0.143592655150655
0.223182705035867
0.164954966327059
0.106478811227987
0.105922978290835
0.337110659977157
0.553096666155739
3.64129829415594
0.329264659631463
1.92730362636445
0.554145089889118
0.458619450344827
0.418394145847969
0.0192759147094534
0
0.365414563255058
0.521470846190141
0.228340795018084
0.0537284543437977
0.151938777631869
0.0950414857820192
0
0.0433655618687681
0.0779493797073769
0.709981623260944
0.330846500925134
1.33055182237473
0.109488034942501
0.38169150316736
6.74177048197686
0.0960307885893599
0.0385459359716265
0.225448510643673
0.0811942836867274
0.0754475893166955
0
0
0.233889183796862
0.169409484639004
0.652197397072769
0.0286905202484604
0.131235596637907
0.613064679721788
0.0240739681098603
0.866725317864336
2.02972069900994
0.650795861474933
1.31720341388746
0.0680863597203256
0.117677835008976
0.0564357801272308
0.138377078570045
0.434429401208774
0.0473746851379815
0.405749084442334
0.0133765492138878
0.103456695744228
0
3.48915677897173
0.475231638049081
0.0612384494458524
0.148119362933812
0
0.0595962494559217
0.214157107542292
0.0214292342565727
0.0647080592882503
0.110542423795494
0.0921832387771815
0
0.00296841308880857
0
0.0573118005045217
0.0890416413574826
0.473436031709696
1.50681358543943
0.052026904549507
0.0232916477363574
0.430032384666902
0.981883585671881
3.24117511708789
0.0501819032403432
0.33013332633567
0.0821087044055844
0.153045480408991
0.0730624317945967
0
0.187202549665983
1.09014115427192
0.147347497131818
0.87392429112532
1.59520921517333
0
0.186087309645643
0.148626589686614
1.38920430372832
0.0846649010942429
0.325917818650225
0.652452726795673
0.0234765713142906
0
0.20694137223802
1.94652265662552
0.00302115381396106
0.228361730916561
2.12993164112186
0.837152940284398
0.0776821512163792
0.563273893780831
0.190544862940328
0.265815255866187
0.0875693534230777
0.195235820698088
0.00282266396601472
1.22612326353567
1.10091871952397
0.573667523080076
0
0.00816840801303442
0.139984933266135
0.86416134516702
0.723944952066915
1.04609664523986
0.311683409054638
1.28797772235941
0.687367928326637
0.359599167116016
0.124710001771746
0.246042566455344
0
0.666424722556314
0.108686025891643
0.608886557811559
0.395282841068138
3.20318720868283
0.985226700343958
0.241548783941653
0.749490804857885
0.902305714659576
0.239077251199149
0.0303535716326451
0
0
0.677718602233256
0.0720346573000938
0
0.378469106917123
0.121082481014128
1.77583739551551
0
0.110620247970417
0.0304313166413408
0.825836338317004
0.0418369062825832
0.0379967931224314
0.59512570394196
0.312397983577171
0.0951545989172473
0.0467586720207009
0.722555224699136
0.0287798975987243
0.648270607468589
0.498569415624729
1.70498957273668
1.37775546414457
1.29786839530198
0.070095472161313
0.678438826263573
1.68874580337507
0.607688485657775
0.261341822531733
0.0304017305472826
0.390989484547276
0.247094851321947
0.687967519351332
0.0150282090145879
0.090359867173845
0.0517092397615215
0
0.0930825357327194
0.231962500490795
0.0197143057022231
0.710516458548739
0.182181606562438
0.315719140114425
0.0143445626956691
0.0709623524528524
0.259813458706958
0.0541118598526396
0
1.4160307598172
0.193351799052778
0.0123633692948033
0.149334614145346
0.0538749345095084
0.443886831277439
0
0.881786927298208
0.525939954193973
0.114676243683789
0.433653520397456
0.245415866416693
0.64793455336843
0.128044881815072
0.241112245324643
0.570178953488721
0.0622003473342261
1.02595799774525
0.439074481911518
