# Supplementary material for: Genetically Determined Variation in Lysis Time Variance in the Bacteriophage φX174
Source: G3 (Bethesda). 2016 Feb 22;6(4):939–55. doi: 10.1534/g3.115.024075 (PMC4825663; doi:10.1534/g3.115.024075)
Supplement: Supporting Information [file supp_g3.115.024075_G3_2015_024075-SI.zip › Lysis_Time_RMarkdown/Lambda_t0/Pairwise_tests/m.324.m.6.t0.LRT.LR.boots(2).txt]

"x"
1.0660705349863
0.0241501630142125
0.0734444194497996
1.29565646705379
0.0307192205775664
0.0587317213214646
0.0633294195319536
0.33465305472356
0.0157501937422921
0.0475350594601878
0.275716404049149
1.35784809695491
0.0489778032708159
1.28623767586737
0.304787841681161
0.721311084825686
0.813332503607683
0.351571753172436
0.0660016676771988
0.0736308909356467
2.15499843065595
0.285590374046421
1.23945012467294
0.754459265218827
0.807164738236736
0.148359066851469
0.194125224987943
0.282420330126342
0.195572507518875
0.0637647826959551
0.844088023667155
0.792393230108075
0.0160547168763401
1.0276062328096
0.0326041596814548
0.250224764573773
0.723192567140302
0.230139335241859
0.373931902576942
0
0.276493279870351
0.204465720414078
0.041598366927019
0.950413864694042
0
0.379896661848079
0.0526678823877091
0.0595844716559668
0.827778199221257
0.199404799701654
0
0.0845992026554541
0
0.0427878422211165
0.967362364853557
0.79439603697989
0.105059189511564
0.0753976376614105
0.257835732814385
0.119686707579206
0.0507626662041503
0.640635544840279
0.109652141525487
0.281961649908453
1.07005257459514
0.290828837830588
0.193241726459462
0.359567362702649
0.116015877781876
1.26238424935508
1.06381454688744
1.68558833459224
0.291160141739454
0.262280343381519
0.281177358480932
0.0436088557124208
1.55672531216788
0.0209360447459517
0.335370948110381
0.982871822752259
0.326577968630602
0.0902362617323433
0.289419382778306
0.353069811560715
0.442473069146729
0.12904405074238
0
0.0418579597148323
0.0899593998578894
1.95369851292469
0.0890460227050767
0.898432627837224
0.113530279708868
0.0821389118849538
0.107543490015814
0.0111191874366341
0.594542569932059
0.338237695003102
0.0630851666358581
0.00509925737111416
0.0569049686225185
0.26087780455714
0.0692220144644011
0.0710193220977544
1.40567819989258
1.09836818249283
1.24294593836214
1.69076408791909
0.128328357671421
2.2066767241962
1.79344759456313
0.149767453318532
0.247535038535545
0.0670293220259737
2.63611477579809
0.47513202731983
0.46952252255636
0.423090203403035
0
0.493746714312238
0.85409565792969
0
0.0122667484548629
0.134226299939996
0.0484200553819392
0.198229299156139
0.00174411449813761
1.12700903730075
0.732332786249572
0.157581064036094
0.135397222471113
0.210040407810766
0.129672123364344
0.0403820752092088
0.0698684877034452
1.16636626938811
0.433338740314298
1.62317335775259
0.0221591138078452
0.049822653759179
0.184795991198598
0.0209434312022267
0.0623691164876732
0.0221920050994413
0.0497657812304624
0.0491265538034895
0.161658338035465
0.271708060948697
0.0396719092038893
0.021391199344805
0
0.0978037329651329
0.0237194214715828
0.0473710832565075
0.36245612896181
0.0346489034457136
0.505712137919716
0.17007551756069
0.127668190915415
0.0993878570341167
0.0826607087808497
2.56714188676557
0.473089396450462
0.0116238373225883
0.0168652220392005
0
0.916933148946669
0.0108901805298842
0.208889381647793
0.357730312431215
0.128835898300395
0.312057107936312
0.419903192561605
0.0391735334594614
0.196332902975428
0.206507920522427
3.68347564875069
0.636939304993348
0.0873009669434737
0.61132999361638
0.0613807103688941
0.207216578197063
0.773567147748338
0.810364332230165
0.136967074449899
1.0225691051063
0.317789859921788
0.361026421071813
0.0949402655772928
0.0284382681978741
0.0303650570787113
1.08647362029757
0.048367296392712
0.111424555734061
0.472773602003372
0.0678819928688768
0.14960111491115
0.0486806789968455
0.113501560619568
0.0210917722668
0.555757272379481
0
0
0
0.178103538598066
0.055124921562026
0
0.204239780438456
0.0881933783838349
0.214350033149913
0.0521796465073976
0.2006137222549
0.903938454942136
0.508649327241869
0.235913649718498
0.00113978497137168
0.142209447736832
0.339008145441369
0
0
1.15901874620778
0.140277863566496
1.48443337781475
3.9795274965208
0.569008549043929
0.314648864472133
0
0.0674286808673514
0.542252706363968
0.266358441906505
2.51611160404661
0.0904915773575681
0.298696978346584
0.360534271219478
0.673018494610233
0.0674957212269192
0.236305303627603
0.0139124287933328
0.413644303881426
0.00319022351470721
0.495751547122268
0.907740302723596
0.991692949732339
0.490884259382085
0.0332482468357966
0.454096188701158
0.0623072718206004
1.59382938935863
0.906384430054402
0.0138524314547226
0.818106401801003
0.166178741648594
0.198310583233706
0.386020099459586
0.0214656022507143
0.29820579105558
0.109450673785602
0
0.679631054101264
0.213605460008807
1.62634994904647
0.0545322995629363
0.327410359361636
0.861379128677527
0.201635144947375
0
0
0.0842354965939762
0.0281820821990664
0.613897931297174
1.58774150350007
0.973712030999536
0.749918145256061
0.0951210401100298
0.509240125144686
0.0178474662778854
0.276860281930794
0.24464217197368
0.916048599473243
0.0159458641871311
0.269250151513347
0.0617125812518111
0.300619554981267
0.0832109431543131
0.159192308352999
0
0.358139460448115
0.0143386349280377
0.0969919432357642
0.0204931026887039
1.21250207220191
1.79367547885977
0.084638873062886
0.612511716576023
0.0404635741128914
0.0399919288784645
0
0.172315274882749
0.343505103435746
0.567153736277191
0.0043639093671004
1.12438080381241
0
0.0346147040270353
0.276708137536559
0.0467273169259101
0.438020526094704
0.826650602026007
0.0769417103829255
0.207463753237505
0.302991523122103
0.04070115584409
0
0.324868745239428
1.97137493282128
0
0.0409674949154919
0.0171902935663866
0.400905328270312
0.912776474987254
0.00548924104072057
0
0.139317312499315
0.690755948058381
0.368835291328708
0.319653151994601
0.466919031316479
1.60647963737517
1.81222482660735
0.232222058079742
0.00985809675051996
0.0101312871710775
0.0669319824144168
0
0.12630570036697
0
0.0684893137105291
0.364874688938869
0.387242383587477
0.659457159767214
0.184630691414611
0.321363902501332
0.0744124976101261
0.388008066686837
2.40663795894829
0.309086720021185
1.51782455596833
0.00975079638078569
0.394227409724976
0.00791881600395072
0.884152647098801
0.0194671137236924
0.238376167642855
0
0.000437455748340199
0.553347625526897
0.209910121324981
0.0027585779125161
1.22534586080621
0.0765191809281873
0.0662756360267167
1.19071583375495
0.128096365697104
0
0.368820796773889
0.106542750906385
0.692739889192751
0.0536363608741226
1.03156351092088
0.154831452294502
0.182831748518481
0.455666171527582
0.136240112194969
0.213904358954267
0.642963141445989
0.579018154581092
0.235203733857531
0.270176117238066
0
0.0541819649931199
1.06903862302704
0.529025754831082
0.12175208631146
0.805183036342783
0.279218831799255
0.207058649600924
0.322106036234004
0
0.332598501623067
1.73979963672019
0.690060566681382
0.0488600063886793
0.119385301455225
0.632549648110796
0.746772140152984
0.083988931532474
0.279826976996048
0
0.489055696624916
1.96293589382145
1.28186088142763
0.0186110271976077
0
0
0.234013026609375
0.113352844785084
0.310934865416755
0.0413777876530617
0.121739068259217
0.0256751832670261
1.25075951878478
0.00864693140476902
0.497457858246946
0.645571504767872
0.0188733362189168
1.01346129832768
0.0572247203189704
1.03615171024404
0.196837027893764
1.30087673197374
1.17028443161155
0.0778899357276828
0.415798032740554
1.9798200839669
0.281966602545936
0.16446852412389
0
0.573811086964383
0.0438289732110206
0.250948215228675
0.488301462867128
0.311217332670481
0.0643992164597194
0.0243014240949719
0.396914436093482
0.0283816584251326
0.526829811215521
0.0388461689182122
0.046950653685542
0.0998113919700927
0.311147371220841
0.325691626434207
2.91582555510564
0
0.0316134571851308
0.756989269905318
1.64371384986566
0.061508791352594
0
0.124075426788067
0.120248720688323
0.0183088029679652
0.0162300896350871
0.0266563179553714
0.807964051925524
0.60898206723914
3.21105117814358
0.245336297579399
0.661979094484821
1.86879567137953
0.420407852291305
0.00347099353353997
0.0871775406103552
0.100916074443376
0.198465118872207
1.32784266763701
1.17626219031416
0.110710242909136
0.520984872955466
0.372437874818388
0.501781749393842
0.0385937423230871
1.10260764170584
0.10462142350184
1.26438034239595
0.0973829476819219
0.00544882635915656
0.421997326229871
0
0.285353363884781
1.07171020692687
0.424773996308318
0.424651744076584
0.300152634344784
0
0.337820396839732
0.0614571971545956
0.648641109599509
0.689681309090247
1.10254037127345
0.189214006794259
0.0386511536632383
0.311239708138032
0.105290464934455
0.197326394372226
0.00130712575014513
0.025721994000321
0.0420726505224707
0.147501698532153
1.53389101106148
