# Supplementary material for: Genetically Determined Variation in Lysis Time Variance in the Bacteriophage φX174
Source: G3 (Bethesda). 2016 Feb 22;6(4):939–55. doi: 10.1534/g3.115.024075 (PMC4825663; doi:10.1534/g3.115.024075)
Supplement: Supporting Information [file supp_g3.115.024075_G3_2015_024075-SI.zip › Lysis_Time_RMarkdown/Lambda_t0/Pairwise_tests/m.5.m.4B.lambda.LRT.LR.boots(2).txt]

"x"
0.436993353341961
0.704292858710971
0
0.205587723969415
0.285855268299144
1.03371393392223
1.30968007234634
0.0347884544348176
0.665953126810621
0.102375518535098
0.659569721433058
0.323984550763157
0.494034648443517
0.0250673034639703
2.15526808309443
2.62969667386039
1.7366017532907
0.773537036348898
0.00942529627212707
0.0156116400117412
0.0366389907033522
0.30295423653024
1.09743486354955
0.0220524887101305
0.703714236929954
0.158382815596099
1.01392620373264
1.10702231184553
0.223533034028321
0.118266160561177
0.0117779069299218
0
0.0695730195015472
0.104541223789511
0
0.392599104177975
0.0649626088066384
0.48399698673802
0.0107444603830231
0.034803530012482
0.0608319378505939
0.00526063177585456
0.0571812202059618
0.141356723820024
0.0673184835423513
0.132444968883192
0.648011089242573
0.26421243910022
0.729583124591784
0.0376215394193764
1.71442106236418
0.11562759652287
0.0561004666241161
0.026575672525496
0.689062569213377
0
0.121642881673438
0.111668930056624
0.13481885475835
0.348996195296706
0.400732386130073
0.298615587101438
1.64563530065249
1.43851421983965
0.185500707495635
0
0
0.280903016436014
0.0451218286368089
0
0.0681259826653218
0.127294073515884
0.358965022215784
0.0374244473493945
0.024476548619873
0.919121251084562
0.101657939201743
0.588013261371714
0
0.0350952999606307
0.763629624331827
1.72247936410753
0.221193150784302
0.016729173081103
0.180502802396745
0.605435708661332
1.34132288051785
1.45601299864927
1.50068651777633
2.96457025793137
5.13562332936425
0.12895061772565
0.164797223730716
0.0355801059112082
0.145391046713939
3.0582378556382
1.05594172177706
0.18323182363946
0.0742388155982212
0.318966002336481
0.457977324373417
1.02769665752396
0.507965146968218
1.21875508066154
0
0.231518723960335
0.340042242490199
0.139335256758613
0.0186041174745242
2.09827146422674
0.142189348784655
0.359690820892752
0.0873817937126091
0.481154908752274
0.172393408959749
0.374253466607684
0.600816494709363
0.555846140554308
0.0171748930703188
0.450000902202362
1.40793607443277
0
0.439890798987392
0.184899845600739
1.26670734918474
0.203510013328071
0.437311294301821
0.142031565543448
0.132041816729497
0.420299491308469
0.191943272700655
0.0958909690150449
0.0244468701540654
0.0200618643365829
0.48971272300048
0.136012217346888
0.588406796985907
0.130164780930215
0.186108004066682
0.426551008616286
0.564133999839669
0.0115544595578285
0
0.421169598220729
1.08478406481612
0.019172790247012
0.207229147094267
0.561609629369173
0.548576163416726
0
0.0116589997793426
1.40742263177691
0.848831097584196
1.40451126542143
1.44105844047357
0.916886577259561
0.506962189611727
0.717152962268017
0.420507462691944
0.530105673905098
0.555984854691133
0.006716287232166
0.0315771806824046
0
0.272472293128317
0.0415280942976324
0.261826341256096
1.91430065069108
0.0633944963443582
0.258331332948842
0.876287329383331
0
0.173993888073539
1.72480839224687
0.835793890877028
0.232515678254174
0.689650766876525
0.799985712337616
0.627282347058497
0.00434695440060295
0.470961112592647
0.595423064135389
0.837863062531369
0.151240027915492
0
0.301848706998726
0.814119940454134
0.285477659122478
0.649452359842655
0.0623742075396194
0.854104049271427
0.455937392526153
0.518599854709464
0.0699737788239077
1.40884742426573
0.230400772438429
0.25628229386291
0.289283058569822
0.0101349299650337
0.123382666613281
0.386068107821359
0.673852278228196
0
0.102824735729143
1.96637645158802
0.0909187068452297
2.33993760539403
0.11005726558858
0.950456365351613
0.166135169135146
0.313377652858208
0.130103770086578
0
0
0.287694900020369
0.228578348655446
0.149990754708881
0.181974046934158
1.55847978360345
0.0987803461681551
0
0.172175433451457
0.141999972823157
0.450244814318239
0.423882063351471
0.534529748446801
0.0423448017293708
0.424864368204453
0.350357230389079
2.12136292856803
0.508636301049478
1.18205213793749
0.234810154531147
0.213201114484889
0.294117319390466
0.201071897450447
0.134694174291269
0.650030145467156
0.153532350978537
0.170314351665752
0.0299151896631997
0.583421579788308
0.221152807713679
0.558465415319404
0.058570851342381
1.10145377145517
0.0589974546469421
0.542327682527912
0.182926957187419
0.371783988322534
0.00540061549469328
0.161634370068668
0.139895480687244
0.795080280939317
0.564796985207977
0
0.0839054282401435
0.00680780711149964
0.566385089404321
0.686117490287643
0.451035822517838
0.244147031800537
0
1.75797603627859
0.460642651780631
0
0.402797857346911
2.51934197552771
0.336634579093811
2.86571610198905
1.43265712452796
0.929094441492055
0.229949300809949
0.0710064293763253
0.0680702487427993
0.899359259352138
0.0168885453716712
0.273198614779687
0.0271353124380767
0.877471432363109
0.217537292204156
0.188350531872061
0.781908396132224
0.245480298218808
1.81321636767677
1.20327621637028
0
0.0462193198970908
0.579077598615072
0.0355452895899475
0.123783420340033
2.5900500779415
0.265188925447205
0.728249030025154
0.535176211049645
0
0.345950032977044
0.219092051604832
0.38592353135607
0.0067548473779766
1.20024355450209
0.0366057585957265
0
0.672798069975784
0.023965289477303
0.0769197135708737
1.95870550938167
0
0.00128673406885582
1.60606212636634
0.000659731661130536
0.22772758037263
0.12894038449258
0.0118197686095982
0.0261531271477224
0
1.03369071328848
0.235322511685752
0.766654732150926
0.387110545455812
0.0421016642671361
0.0561994260394272
1.39069511050451
0
0.219157477697536
0.591896322394973
0.59975169616979
0.0364563544221141
1.07731146488067
0.33287453013088
0.19063066647584
0.0706180287268694
1.26590439422182
0.0433383917488754
0.0210811761653531
0.494065769595124
0.344392108254169
1.56504929254419
0.0759029520643253
0.0848375841769666
0.0936365206725895
0.486201547937412
0.48610841056427
0.334527920935784
0.0469519695736835
0
0.851554154935798
0.764650327779179
0.0379171064763
0.762407986217852
0.469636518966183
1.0123852684988
0.22189924179213
0
0.105488564696373
0.0299391410364365
0.000586390269404546
0
0.144850598130972
0.056512379285266
0.256718445615718
0.0322765114070762
3.06246511766767
0.155011153949545
0.191746357272507
0.0841491331694328
0.00437185326785539
0.898637200969063
0.0728257709131981
0
0.249091461841033
0.361538163596265
0.055050614265042
0
0.954914360331543
0.201398535922408
0
0.154840800926763
0.0261784674145247
0.0486072217666447
0.111209496548213
0.0283440286423797
0.203493147502343
0.74438328050411
0.126568033413491
0.506649125585852
2.10511294528982
1.0030872105292
3.35302704582205
0.303941637852461
0
0
0.0857867916152486
1.45802556279625
0.845155254693168
0.0364874789776763
1.54841022016763
0.202017375718867
0.955672405233884
0.595193740723744
1.26432929436425
0.0424135225105715
0.281242541873212
0.587784168591327
0.275126572854958
0.179767838612463
0.241553174184105
0.209416087742227
0.130938280671046
0.209326999512655
0.102404571517297
0.0277494923083168
0.141071123086419
0.573088229051734
0.134924493798962
0.0424274761784318
0.0266943426836974
0.854266643054814
0.0848524715680696
0.262212028721819
1.87193389648718
0.395880811886627
0.0132601920765296
0
0.0862233897514102
0
0.0913833136555127
0.108575681329683
0.438398440132573
0.335445818743096
0
0.00990960416180542
0.154058922954789
0.071758677171772
0.325815942256213
0.561354526308833
0.412611586284982
0.219477547565816
0.0244693828811364
0.0160256557878711
0.308596536552045
0.520255166253605
0.0798679070378512
0.0726397707097703
1.07683429752439
0.229949701021042
0.713447627947176
0.0524386743416017
1.03227126536672
0.02074319902556
0.310232717690099
0.329025276023401
0.972858830850384
0.17697968210274
0.127362810103307
0.387763076072247
0.0813232643745323
0.355832053527138
0.206259487356249
0
0.532361000500487
0.56876512695186
0.254355689132126
0.425837364024062
1.37981402154503
0
0.0245272801909096
0.8226531866095
2.44265793760763
0
0.0160124857061419
0.226576928544034
2.15171064741833
0.547614729393445
0.178121197031487
0.200858392670966
1.07350143546006
0.751329187762508
2.17777201798464
0
0.200639756223609
0.118588949068112
0.124313448179748
0.0808123228283648
0.0358819476135182
0.658949634451972
0.144311198994728
0.520967910420097
1.40255541697201
0.34469822628256
0.098522689987476
0.34768000989186
1.40838131630869
0.31718037750602
0.416228367173062
0.0244306711811078
0.0212561171375114
0.0906586682917805
0.279149181609739
0.199204533880334
