# Supplementary material for: Genetically Determined Variation in Lysis Time Variance in the Bacteriophage φX174
Source: G3 (Bethesda). 2016 Feb 22;6(4):939–55. doi: 10.1534/g3.115.024075 (PMC4825663; doi:10.1534/g3.115.024075)
Supplement: Supporting Information [file supp_g3.115.024075_G3_2015_024075-SI.zip › Lysis_Time_RMarkdown/Lambda_t0/Pairwise_tests/m.5.m.4B.t0.LRT.LR.boots(2).txt]

"x"
0
0.0187145376112312
6.29442467140507
0.111094194544648
0.233879354366081
0.681744973643788
1.09794666534947
0
0.441620464365712
0.0500353811880245
0.722838523398821
0.551523665596505
0.738290821222506
2.45936606494729
0.0797530133858686
0.296652275884753
1.63253057895605
0
0.219895543376253
0.927240978966552
0.0673155858334553
0.523623675977433
0.314706833629145
3.7896828196657
0.406107773141912
0.259251392254384
0.263423158267926
0.521764653258344
0.838358891284201
0.0203479651015641
0.372590665311577
0.0649027654532119
0.0556995365629973
1.18731235528509
0.140705271170077
0.0156130475860436
0
0.00639471005388259
0
0.0277589580113045
1.34063844257429
0.122128842645964
0
0.750267400272435
0.0444586476147606
0.150550989309352
0
0.298138712718981
0.654169292646429
0.938988804738528
0.00423465239862253
2.49403783393649
0.266533467490831
0.561955866943038
2.52472702628893
0.0773650168755466
0.48218360166743
1.82707835732003
0.640021846387299
2.62947693190426
0.343087725480757
0.160877677986093
0
0.164428260904003
0.210896768750956
0.522225669072554
0.816326804718813
0.812684225008468
0.404033717417576
1.85262449347033
2.38909691989284
0.452907706963629
0
0.0574204024542837
0.467177527289209
2.24828525789297
0.0621226639808583
0
1.96834596942011
0.224713343972383
0.0212746320253245
0.434680059487391
0.203063257687234
0.207948372179999
0.757099041813149
2.98595692041954
0.0815384523883722
0.593408360811623
0.324163473169449
0.128987009208913
0.0835396807277107
0.0417965604186747
0.161210718336918
0
0.488964626006577
0.0874778865834287
0.174036957266935
0.131190328039054
1.09101021495809
0.296123760848616
0.131154052560532
0.399440221280258
0.0452263109304454
0.214460467340018
0.379397441038236
0.105442288275867
1.28831485209435
1.77024921574866
0.191310992458568
0.262620132019151
0.358073594752625
0.0294279572099185
0.68503627355301
0.74336326612098
0.2401599066161
0.853308198607351
0.0364810704398906
0.00753813736469056
1.34648858647205
0
0.0145816183868988
0.0345235249376401
0.476869130832483
1.79928223708362
0.0268750630375507
0.0244310962237364
0.348475373406586
0.750698050136236
0
0.00371775792245899
0.535714249691182
0.0395544845192148
0.831907634877666
0
0.00638286702957203
0.113635273849354
0.600727227683933
0.238878563017977
0.186081650489598
0.0752463686330884
1.71794422594837
0.486977121077587
0.116319000022372
1.24745019114232
0.365204387941731
0.368095475460109
0.00877824443392683
5.33999720460088e-05
0.127969770722075
0.0301858157718016
0.0611060621752131
0.68729605918935
0.0552564738640058
1.47126901268638
0
0.0718509059658459
0.0630429929955199
0.0272222197720566
0.0444625613326934
0.0304250490401046
0
0.7706725161799
2.42113090191083
0.478873714737233
0.310737127786183
0.343177887619674
0.0043140730742266
0.0425209578675663
0.0656070533644879
0.0843130771150413
0.669892508537544
0
0.269144498675132
0.355863168428186
0.126448218294115
1.17720880266916
0.419462836965238
0
1.23567657438446
0.405315908691875
0.882421141033547
0.913244682330969
0.0783625932905352
0.134411325943688
0.581045871743413
0.0753705293894313
0
0.35491839054788
3.85091545975416
0
0.878701885522446
0.635274087503944
0.576016524689635
0.0213832218875041
0.14696206462088
0
0.433613296650265
0.127191779715815
0.0131822700208772
0.893288064167564
1.08393818186607
0.518639734832902
1.07146060524769
0.0888919161100716
2.03054388252838
3.08301077504058
0.800682301299332
0
0.974920427515087
0.571777445378416
0.151773692730046
0.368188864429499
0.548163647795036
0.224601386935547
0.126025220759743
0.44378840374668
0
0.017243106718638
0.345462509574531
0
0.0062361465044205
0.675067725948509
1.58961196726358
0.676147696434555
1.77484003678484
0.212409524486191
0.096067729424874
0.604065308621614
1.17218385548983
0.0360546900408281
0.238445831213653
0.850169382796992
0.132536451869726
0.0611245317165299
0
0.00577646516774166
0
0.6533293336783
0
0.153889449455335
0.46789323815284
0.611585328730143
0.433131334046607
0.122814943754463
0.104016134685139
2.39948003736299
0.0579810054710492
0
0.0291973473088092
1.3486421248773
0
0.998230703822173
1.61344430466272
0.0359166030072515
0.0083641011248119
0.0322280420277821
0.0300492408045443
0.117789928194668
0.164518262009267
2.81605835310273
0.0716904597226176
0.46899003616204
0.14795175040291
0.608798369943486
0.0172002018343846
0.174725195666952
0.376284423929064
1.21805228787451
1.67462776736471
0.0963008080061627
0.20726369891355
0.329092179963993
0
0
0.429746141295198
0.821160685268126
0
0.00598345698779212
0.05760162301533
0.0407515165669565
0.227081377968886
0.854816678239843
2.03244324309441
0.0817886930442455
1.24044230338143
0.986356922971197
0.42307149945799
0
0.793878999699302
0.24985268731325
2.30611131996017
0.088515810693707
0.0593543964318997
0.14268799268865
1.69506351088069
0.320062237519835
2.3017941471989
0.0743889235208144
0.956208930348907
0.0843389048228005
0.979404481963172
0.298902375977491
0.228113173502493
0.166662901447239
0.04365993460965
0.0178596987421429
0.188202351458528
2.78876189300627
1.11968122036944
0
3.69735970056411
0.772329698419753
0.905901398971707
0.0269777354726557
0.124389547593694
0.708736205764353
0.135044956511592
1.71359549787923
0.311321342218946
0.808715179726164
0
0.281800074669832
1.01311064266395
0.056972334509453
0.0815791042339811
0.00603273200221111
0.119542404014112
0.575945505185359
0.0177048098659043
0.223452568609673
0.903102616382284
0.336499421465362
0.0599288006603729
0.32301779487824
0
0.301761045364856
0.0254584946184195
0.0700714073449262
0.0466219872661782
0.0326825210962056
0
0.138522653450764
0.526306274525837
0.12948922800922
0.215911432020675
0.23267817500556
0.402543524750683
0.548838432420609
0.155618200287677
0.907270290313647
0.783714162177603
0.895102793573642
0.310418016168342
0.522772008098286
0.575743361346156
0.419084397134839
2.57317648094113
0.610269269629043
0
0.0266341164960977
0.895649742024943
0.0254214907089931
0.140918903025067
0.947611324416073
0.0455516354814449
0.0182627637038877
0.562437298921225
0.486834398864801
1.54147821566198
1.0729057490974
2.96747764196499
0
1.20873882365748
0.106649526234605
4.13766746593848
0.114240211804031
0.569537729717126
0.642426390206026
0.0294403075995433
0.163934768840306
0.131606246319791
0.153551919146651
0.0411463562248287
0.0266252799348763
0.307383582030297
0.172669711184881
0.559676837070299
0.0124274922947052
0
4.10257566591144
0
1.78212886261264
0.0837763882428817
0.310896501084756
0.55137190970504
1.09343430132924
0.0457575901147607
1.47896134000831
0.279399976119066
0.585811845331875
0.158734634998325
0.236810329417551
0.0191444120060851
0.570957232440435
0.183280886283399
0
0.0275139547923118
0.216221048008094
0.10217948867313
0.0975684920434219
0.0336928510764096
0.00274829237332597
0
1.63856233948059
0.323958896613874
0.431565969854546
0.534826891848411
1.20241607686023
0.758521288941154
0.577061006864199
0.103868987056956
0.0666165929384874
0.308338495068256
1.98666830549689
0.221065229616272
0.0297633173543659
1.35904035716555
0.0522020576524937
0.0642841299200541
0.0879717013592085
0.00334583151385459
0.302333437517007
2.67367647287369
0.11028003427208
0.669718465405822
0.0644244290768938
0.00395056822299011
0.672199962740137
0.811921148052988
0.24514854960546
0
0.268272228526484
0.249783798826229
1.59196781398555
1.14936068927551
1.276938254556
0.254978327648701
0.000177392051170955
0.218790408942823
0.167815715738982
0.0116240154758884
1.08038476566225
0.662576566955977
0.011400275588926
0.0572015074100136
0.424836456414823
0.20358600200268
0.21096591952238
0.313186230064218
0.641713169292018
2.59378676570674
2.91781947915911
0
0.00964483184441178
0.381231805504967
0.13079511733639
0.746531660257006
0.85227799762589
0.126698350585286
0.691996956275432
0.426608840580514
0.0624735834812782
1.05942623402973
0
5.39680922817865
2.25169861214408
0.192333456908614
1.57271899686327
0.0854195191027998
0.0418274550975184
1.6256629613024
0.448368396803119
0.806795099571104
0.567314353157713
0.53023541780567
0.261331257410575
0.169831901045825
0.0427199070178403
0.0852278825005328
0.0469711316257531
0.0704711467733432
1.43492856453781
0.238106223154432
0.494033242978901
0.619774459272264
0.405798945973117
0.00716812580333226
0.533423533225516
0.217850115029307
0.123594740646695
